# Supplementary material for: Physiologically relevant 3D CRISPR screening enhances mechanistic insight into chemical toxicity compared to 2D screening
Source: Toxicology. Author manuscript; Available in PMC 2026 May 19. (PMC13185028; doi:10.1016/j.tox.2026.154422)
Supplement: Supplemental Material [file NIHMS2174948-supplement-Supplemental_Material.zip]

Archive with 6 entries (6 files):
- 1-s2.0-S0300483X26000296-mmc5.xlsx
- 1-s2.0-S0300483X26000296-mmc3.xlsx
- 1-s2.0-S0300483X26000296-mmc4.xlsx
- 1-s2.0-S0300483X26000296-mmc1.pdf
- 1-s2.0-S0300483X26000296-mmc2.xlsx
- 1-s2.0-S0300483X26000296-mmc6.xlsx
