# Supplementary material for: Physiologically relevant 3D CRISPR screening enhances mechanistic insight into chemical toxicity compared to 2D screening
Source: Toxicology. Author manuscript; Available in PMC 2026 May 19. (PMC13185028; doi:10.1016/j.tox.2026.154422)
Supplement: Supplemental Material [file NIHMS2174948-supplement-Supplemental_Material.zip › 1-s2.0-S0300483X26000296-mmc5.xlsx]

## Sheet: ClinPGx
	2D-Doxo	Variant	Literature	Genes	Association	Significance	P-Value	# of Cases	# of Controls	Biogeographical Groups	Phenotype Categories	Pediatric	More Details	Drugs	Type of variant	Reported functional impact	In our CRISPR screen
	1	rs8133052	PMID:18551042	CBR3	Allele G is associated with decreased severity of Neutropenia when treated with doxorubicin in people with Breast Neoplasms as compared to allele A.	yes	0.03	99		East Asian	Metabolism/PK,Toxicity	FALSE		doxorubicin			sensitive to Doxo
	2	rs8133052	PMID:18551042	CBR3	Allele G is associated with decreased tumor response when treated with doxorubicin in people with Breast Neoplasms as compared to genotype A.	yes	0.015	99		East Asian	Efficacy	FALSE		doxorubicin			sensitive to Doxo
	3	rs8133052	PMID:18551042	CBR3	Allele G is associated with increased doxorubicinol AUC when treated with doxorubicin in people with Breast Neoplasms as compared to allele A.	yes	0.009	99		East Asian	Metabolism/PK,Toxicity	FALSE		doxorubicin			sensitive to Doxo
	4	rs8133052	PMID:33675324	CBR3	Genotype GG is associated with decreased risk of Toxic liver disease when treated with cytarabine and idarubicin in people with Leukemia, Myeloid, Acute as compared to genotype AA.	yes	0.028	225		European	Toxicity	FALSE	Patients with diagnosis of de novo AML who received induction chemotherapy in the form of idarubicin plus cytarabine.	cytarabine; idarubicin			sensitive to Doxo
	5	rs1056892	PMID:18551042	CBR3	Allele A is associated with increased doxorubicinol AUC when treated with doxorubicin in people with Breast Neoplasms as compared to allele G.	yes	0.009	99		East Asian	Dosage,Metabolism/PK	FALSE		doxorubicin	Missense (V244M)	decreased carbonyl reductase activity	sensitive to Doxo
	6	rs1056892	PMCID:PMC5558515	CBR3	Allele A is associated with increased likelihood of cardiotoxicity when treated with doxorubicin in women with Breast Neoplasms as compared to allele G.	yes	0.012	19	147	Multiple groups, 95% White, 2% Black, 4% other	Toxicity	FALSE	Authors state in the discussion that this is discordant with previous studies.	doxorubicin	Missense (V244M)	decreased carbonyl reductase activity	sensitive to Doxo
	7	rs1056892	PMCID:PMC5581215	CBR3	Allele A is associated with increased risk of cardiotoxicity when treated with doxorubicin, paclitaxel and trastuzumab in women with Breast Neoplasms as compared to allele G.	yes	0.004	1191		Unknown	Toxicity	FALSE	Decline in the left ventricular ejection fraction (LVEF) was assessed as marker. Please note, the article states that the A alleles in taken as reference.	doxorubicin; paclitaxel; trastuzumab	Missense (V244M)	decreased carbonyl reductase activity	sensitive to Doxo
	8	rs74743371	PMCID:PMC5859084	CBR3	Allele T is associated with decreased risk of Neutropenia due to cyclophosphamide, epirubicin and fluorouracil in women with Breast Neoplasms as compared to allele G.	yes	8.68e-05	1617	1635	European	Toxicity	FALSE	Association is designated as nominal as correction for multiple comparisons was not carried out.	cyclophosphamide; epirubicin; fluorouracil			sensitive to Doxo
	9	rs112783657	PMCID:PMC5859084	CBR3	Allele T is associated with decreased risk of Neutropenia due to cyclophosphamide, epirubicin and fluorouracil in women with Breast Neoplasms as compared to allele C.	yes	8.65e-05	1617	1635	European	Toxicity	FALSE	Association is designated as nominal as correction for multiple comparisons was not carried out.	cyclophosphamide; epirubicin; fluorouracil			sensitive to Doxo
	3D-Doxo	Variant	Literature	Genes	Association	Significance	P-Value	# of Cases	# of Controls	Biogeographical Groups	Phenotype Categories	Pediatric	More Details	Drugs	Type of variant	Reported functional impact	In our CRISPR screen
	1	rs8187710	PMCID:PMC12308240	ABCC2	Allele A is associated with increased likelihood of Cardiotoxicity when treated with daunorubicin or doxorubicin in children with Neoplasms as compared to allele G.	yes	0.02	47	512	Unknown	Toxicity	TRUE	"Five cardiotoxic variants were identified: ABCC2 rs8187710 (pooledOR6.12; 95%CI 2.74ΓÇô13.70), ETFB rs79338777 (3.47; 1.04ΓÇô11.60), GPR35 rs12468485 (4.95; 1.32ΓÇô18.56), HNMT rs17583889 (1.84; 1.34ΓÇô2.52) and UGT1A6 rs17863783 (2.24; 1.17ΓÇô4.29)."	daunorubicin; doxorubicin	Missense	Reduced transporter activity and altered substrate efflux	resistant to Doxo
	2	rs8187710	PMID:24599932	ABCC2	Allele A is associated with decreased likelihood of Peripheral Nervous System Diseases when treated with cyclophosphamide, epirubicin and paclitaxel in women with Breast Neoplasms as compared to allele G.	yes	0.02	1303		European	Toxicity	FALSE	The worst sensory neuropathy grade experienced during any cycle of paclitaxel chemotherapy was used in this analysis. Patients with grade 2-4 were compared to grade 0-1. Some patients also received gemcitabine.	cyclophosphamide; epirubicin; paclitaxel	Missense	Reduced transporter activity and altered substrate efflux	resistant to Doxo
	3	rs8187710	PMID:16330681	ABCC2	Allele A is associated with increased risk of cardiotoxicity when treated with doxorubicin in people with Lymphoma, Non-Hodgkin as compared to allele G.	yes	0.044	109	363	European	Metabolism/PK,Toxicity	FALSE		doxorubicin	Missense	Reduced transporter activity and altered substrate efflux	resistant to Doxo
	4	rs2273697	PMCID:PMC5823653	ABCC2	Genotype GG is associated with increased risk of Anemia when treated with cyclophosphamide, doxorubicin and fluorouracil in women with Breast Neoplasms as compared to genotypes AA + AG.	yes	0.018	323		Unknown	Toxicity	FALSE	Grade 1-2 anemia.	cyclophosphamide; doxorubicin; fluorouracil			resistant to Doxo
	5	rs717620	PMID:21887680	ABCC2	Genotypes CT + TT is associated with decreased response to cisplatin, doxorubicin and methotrexate in people with Osteosarcoma as compared to genotype CC.	yes	0.017	50		Multiple groups, Caucasian, Afro-Caribbean, Indian/Asian	Efficacy	TRUE	The T allele was found to be associated with poor histological response.	cisplatin; doxorubicin; methotrexate	Synonymous	Altered expression	resistant to Doxo
	6	rs3740066	PMCID:PMC5823653	ABCC2	Genotype TT is associated with increased risk of Neutropenia when treated with cyclophosphamide, doxorubicin and fluorouracil in women with Breast Neoplasms as compared to genotypes CC + CT.	yes	0.024	322		Unknown	Toxicity	FALSE	Grade 3-4 neutropenia.	cyclophosphamide; doxorubicin; fluorouracil			resistant to Doxo
	7	rs3740066	PMCID:PMC5823653	ABCC2	Genotypes CT + TT are associated with increased risk of Nausea when treated with cyclophosphamide, doxorubicin and fluorouracil in women with Breast Neoplasms as compared to genotype CC.	yes	0.0009	321		Unknown	Toxicity	FALSE	Early grade 1-3 nausea.	cyclophosphamide; doxorubicin; fluorouracil			resistant to Doxo
	8	rs17222723	PMID:16330681	ABCC2	Allele A is associated with increased risk of cardiotoxicity when treated with doxorubicin in people with Lymphoma, Non-Hodgkin as compared to allele T.	yes	0.044	109	363	European	Metabolism/PK,Toxicity	FALSE	as part of CHOP regimen	doxorubicin			resistant to Doxo
	9	rs17222723	PMID:24599932	ABCC2	Allele A is associated with decreased likelihood of Peripheral Nervous System Diseases when treated with cyclophosphamide, epirubicin and paclitaxel in women with Breast Neoplasms as compared to allele T.	yes	0.05	1303		European	Toxicity	FALSE	The worst sensory neuropathy grade experienced during any cycle of paclitaxel chemotherapy was used in this analysis. Patients with grade 2-4 were compared to grade 0-1. Some patients also received gemcitabine.	cyclophosphamide; epirubicin; paclitaxel			resistant to Doxo
	10	rs145008610	PMID:40670336	ABCC2	Genotype AA is associated with decreased clinical benefit to cyclophosphamide, doxorubicin and paclitaxel in people with Breast Neoplasms as compared to genotypes AC + CC.	yes	0.003	75	73	Unknown	Efficacy	FALSE	"ABCC2 (58626AA) was significantly associated with treatment non-responsiveness in all genetic models namely dominant (OR 2.954; [1.442â€“6.051]; pâ€‰=â€‰0.003), recessive (OR 5.723; [2.48â€“13.20]; pâ€‰<â€‰0.0001), codominant (Ï‡2 21.219; pâ€‰<â€‰0.0001). " "ABCC2 gene (C58626A), where the AA genotype exhibited the shortest OS time (39months; p = 0.032)"	cyclophosphamide; doxorubicin; paclitaxel	Missense	Predicted deleterious	resistant to Doxo
	11	rs2228100	PMCID:PMC5823653	ALDH3A1	Genotypes CG + GG are associated with increased risk of Anemia and Leukopenia when treated with cyclophosphamide, doxorubicin and fluorouracil in women with Breast Neoplasms as compared to genotype CC.	yes	0.016	266		Unknown	Toxicity	FALSE	Recurrent grade 1-2 anemia and grade 1-3 leukopenia.	cyclophosphamide; doxorubicin; fluorouracil			resistant to Doxo
	12	rs1801516	PMCID:PMC5823653	ATM	Genotypes AA + AG are associated with increased risk of Nausea when treated with cyclophosphamide, doxorubicin and fluorouracil in women with Breast Neoplasms as compared to genotype GG.	yes	0.046	321		Unknown	Toxicity	FALSE	Grade 1-3 nausea.	cyclophosphamide; doxorubicin; fluorouracil	Missense	Altered DNA damage response signaling	sensitive to Doxo
	13	rs1801516	PMCID:PMC5823653	ATM	Genotype AA is associated with increased risk of Vomiting when treated with cyclophosphamide, doxorubicin and fluorouracil in women with Breast Neoplasms as compared to genotypes AG + GG.	yes	0.005	320		Unknown	Toxicity	FALSE	Early grade 3 vomiting.	cyclophosphamide; doxorubicin; fluorouracil	Missense	Altered DNA damage response signaling	sensitive to Doxo
	14	rs12248560	PMCID:PMC5823653	CYP2C19	Genotype CC is associated with increased risk of Leukopenia when treated with cyclophosphamide, doxorubicin and fluorouracil in women with Breast Neoplasms as compared to genotypes CT + TT.	yes	0.014	273		Unknown	Toxicity	FALSE	Grade 1-3 leukopenia.	cyclophosphamide; doxorubicin; fluorouracil	Regulatory	Increased transcription and enzyme activity	resistant to Doxo
	15	rs4244285	PMCID:PMC11382849	CYP2C19	Genotypes AA + AG is associated with increased severity of Anemia, Thrombocytopenia or Neutropenia when treated with doxorubicin in women with Breast Neoplasms as compared to genotype GG.	yes	0.0003	23	81	Central/South Asian	Toxicity	FALSE	" univariate logistic regression analysis of CYP2C19*2 variant genotype showed significant association with hematological toxicities i.e., anemia (OR=9.77, 95% CI: 2.84-33.52; p=0.0003), neutropenia (OR=5.72, 95% CI: 1.75-18.68; p=0.003), febrile neutropenia (OR=4.29, 95% CI: 1.32-13.87; p=0.014) and thrombocytopenia (OR=5.86, 95% CI: 1.15-29.72); p=0.032)."	doxorubicin	Loss-of-function	Nonfunctional enzyme	resistant to Doxo
	16	rs4244285	PMID:29938344	CYP2C19	Genotypes AA + AG are associated with decreased response to cyclophosphamide and doxorubicin in women with Breast Neoplasms as compared to genotype GG.	yes	0.0007	250		Central/South Asian	Efficacy	FALSE		cyclophosphamide; doxorubicin	Loss-of-function	Nonfunctional enzyme	resistant to Doxo
	17	rs4244285	PMCID:PMC5823653	CYP2C19	Genotypes AA + AG is associated with increased risk of Neutropenia when treated with cyclophosphamide, doxorubicin and fluorouracil in women with Breast Neoplasms as compared to genotype GG.	yes	0.023	323		Unknown	Toxicity	FALSE	Recurrent grade 1-4 neutropenia.	cyclophosphamide; doxorubicin; fluorouracil	Loss-of-function	Nonfunctional enzyme	resistant to Doxo
	18	rs4244285	PMCID:PMC11382849	CYP2C19	Genotypes AA + AG is associated with increased severity of Nausea and Vomiting when treated with doxorubicin in women with Breast Neoplasms as compared to genotype GG.	yes	0.001	34	70	Central/South Asian	Toxicity	FALSE	"When BC patients were administered primary with Adriamycin followed by paclitaxel, the CYP2C19*2 polymorphism also demonstrated significant associations with non-hematological toxicity reactions such as chemotherapy induced nausea and vomiting (CINV) (OR=99.73, 95% CI: 5.70-174.64); p=0.001), fatigue (OR=83.29, 95% CI: 4.77-145.69); p=0.002), bodyache (OR=4.44, 95% CI: 1.24-15.91); p=0.021) and …	doxorubicin	Loss-of-function	Nonfunctional enzyme	resistant to Doxo
	19	rs4244285	PMCID:PMC11382849	CYP2C19	Genotypes AA + AG is associated with increased severity of Peripheral Nervous System Diseases when treated with doxorubicin in women with Breast Neoplasms as compared to genotype GG.	yes	0.01	5	99	Central/South Asian	Toxicity	FALSE	"When BC patients were administered primary with Adriamycin followed by paclitaxel, the CYP2C19*2 polymorphism also demonstrated significant associations with non-hematological toxicity reactions such as chemotherapy induced nausea and vomiting (CINV) (OR=99.73, 95% CI: 5.70-174.64); p=0.001), fatigue (OR=83.29, 95% CI: 4.77-145.69); p=0.002), bodyache (OR=4.44, 95% CI: 1.24-15.91); p=0.021) and …	doxorubicin	Loss-of-function	Nonfunctional enzyme	resistant to Doxo
	20	rs780093	PMID:26115082	GCKR	Genotypes CC + CT is associated with increased overall survival when treated with epirubicin, fluorouracil and oxaliplatin in people with Stomach Neoplasms as compared to genotype TT.	yes	0.007	107		East Asian	Efficacy	FALSE	This variant was also significantly associated with progression free survival.	epirubicin; fluorouracil; oxaliplatin	Regulatory	Altered metabolic regulation (glucose/lipid traits)	resistant to Doxo
	21	rs780094	PMID:26115082	GCKR	Genotypes CC + CT is associated with increased overall survival when treated with epirubicin, fluorouracil and oxaliplatin in people with Stomach Neoplasms as compared to genotype TT.	yes	0.005	106		East Asian	Efficacy	FALSE	This variant was also significantly associated with progression free survival.	epirubicin; fluorouracil; oxaliplatin	Regulatory	Altered metabolic regulation (glucose/lipid traits)	resistant to Doxo
	22	rs12468485	PMCID:PMC12308240	GPR35	Allele T is associated with increased likelihood of Cardiotoxicity when treated with daunorubicin or doxorubicin in children with Neoplasms as compared to allele C.	yes	0.02	46	318	Unknown	Toxicity	TRUE	"Five cardiotoxic variants were identified: ABCC2 rs8187710 (pooledOR6.12; 95%CI 2.74ΓÇô13.70), ETFB rs79338777 (3.47; 1.04ΓÇô11.60), GPR35 rs12468485 (4.95; 1.32ΓÇô18.56), HNMT rs17583889 (1.84; 1.34ΓÇô2.52) and UGT1A6 rs17863783 (2.24; 1.17ΓÇô4.29)."	daunorubicin; doxorubicin			resistant to Doxo
	23	rs299293	PMCID:PMC5859084	HMMR	Allele T is associated with increased risk of Neutropenia due to cyclophosphamide, epirubicin and fluorouracil in women with Breast Neoplasms as compared to allele C.	yes	3.19e-05	1617	1635	European	Toxicity	FALSE	Variant is in high linkage disequilibrium with rs299314 and rs299313. Association is designated as nominal as correction for multiple comparisons was not carried out.	cyclophosphamide; epirubicin; fluorouracil			resistant to Doxo
	24	rs299313	PMCID:PMC5859084	HMMR	Allele A is associated with increased risk of Neutropenia due to cyclophosphamide, epirubicin and fluorouracil in women with Breast Neoplasms as compared to allele G.	yes	3.72e-05	1617	1635	European	Toxicity	FALSE	Variant is in high linkage disequilibrium with rs299314 and rs299293. Association is designated as nominal as correction for multiple comparisons was not carried out.	cyclophosphamide; epirubicin; fluorouracil			resistant to Doxo
	25	rs299314	PMCID:PMC5859084	HMMR	Allele C is associated with increased risk of Neutropenia due to cyclophosphamide, epirubicin and fluorouracil in women with Breast Neoplasms as compared to allele T.	yes	3.72e-05	1617	1635	European	Toxicity	FALSE	Variant is in high linkage disequilibrium with rs299293 and rs299313. Association is designated as nominal as correction for multiple comparisons was not carried out.	cyclophosphamide; epirubicin; fluorouracil			resistant to Doxo
