# Supplementary material for: Physiologically relevant 3D CRISPR screening enhances mechanistic insight into chemical toxicity compared to 2D screening
Source: Toxicology. Author manuscript; Available in PMC 2026 May 19. (PMC13185028; doi:10.1016/j.tox.2026.154422)
Supplement: Supplemental Material [file NIHMS2174948-supplement-Supplemental_Material.zip › 1-s2.0-S0300483X26000296-mmc3.xlsx]

## Sheet: Table S2_Primers for NGS prepar
	Primers	primer sequence	Index (8 b)
Forward Primer	CRISPR-1step-For (F01)	AATGATACGGCGACCACCGAGATCTACACTCTTTCCCTACACGACGCTCTTCCGATCTNNNNNGCTTTATATATCTTGTGGAAAGGACGAAACACC	N/A
Reverse primers	CRISPR-1step-R01	CAAGCAGAAGACGGCATACGAGATAAGTAGAGGTGACTGGAGTTCAGACGTGTGCTCTTCCGATCTCCGACTCGGTGCCACTTTTTCAA	AAGTAGAG
Reverse primers	CRISPR-1step-R02	CAAGCAGAAGACGGCATACGAGATACACGATCGTGACTGGAGTTCAGACGTGTGCTCTTCCGATCTCCGACTCGGTGCCACTTTTTCAA	ACACGATC
Reverse primers	CRISPR-1step-R03	CAAGCAGAAGACGGCATACGAGATCGCGCGGTGTGACTGGAGTTCAGACGTGTGCTCTTCCGATCTCCGACTCGGTGCCACTTTTTCAA	CGCGCGGT
Reverse primers	CRISPR-1step-R04	CAAGCAGAAGACGGCATACGAGATCATGATCGGTGACTGGAGTTCAGACGTGTGCTCTTCCGATCTCCGACTCGGTGCCACTTTTTCAA	CATGATCG
Reverse primers	CRISPR-1step-R05	CAAGCAGAAGACGGCATACGAGATCGTTACCAGTGACTGGAGTTCAGACGTGTGCTCTTCCGATCTCCGACTCGGTGCCACTTTTTCAA	CGTTACCA
Reverse primers	CRISPR-1step-R06	CAAGCAGAAGACGGCATACGAGATTCCTTGGTGTGACTGGAGTTCAGACGTGTGCTCTTCCGATCTCCGACTCGGTGCCACTTTTTCAA	TCCTTGGT
Reverse primers	CRISPR-1step-R07	CAAGCAGAAGACGGCATACGAGATAACGCATTGTGACTGGAGTTCAGACGTGTGCTCTTCCGATCTCCGACTCGGTGCCACTTTTTCAA	AACGCATT
Reverse primers	CRISPR-1step-R08	CAAGCAGAAGACGGCATACGAGATACAGGTATGTGACTGGAGTTCAGACGTGTGCTCTTCCGATCTCCGACTCGGTGCCACTTTTTCAA	ACAGGTAT
Reverse primers	CRISPR-1step-R09	CAAGCAGAAGACGGCATACGAGATAGGTAAGGGTGACTGGAGTTCAGACGTGTGCTCTTCCGATCTCCGACTCGGTGCCACTTTTTCAA	AGGTAAGG
Reverse primers	CRISPR-1step-R10	CAAGCAGAAGACGGCATACGAGATAACAATGGGTGACTGGAGTTCAGACGTGTGCTCTTCCGATCTCCGACTCGGTGCCACTTTTTCAA	AACAATGG
Reverse primers	CRISPR-1step-R11	CAAGCAGAAGACGGCATACGAGATACTGTATCGTGACTGGAGTTCAGACGTGTGCTCTTCCGATCTCCGACTCGGTGCCACTTTTTCAA	ACTGTATC
Reverse primers	CRISPR-1step-R12	CAAGCAGAAGACGGCATACGAGATAGGTCGCAGTGACTGGAGTTCAGACGTGTGCTCTTCCGATCTCCGACTCGGTGCCACTTTTTCAA	AGGTCGCA
Reverse primers	CRISPR-1step-R13	CAAGCAGAAGACGGCATACGAGATATAGGTCCGTGACTGGAGTTCAGACGTGTGCTCTTCCGATCTCCGACTCGGTGCCACTTTTTCAA	ATAGGTCC
Reverse primers	CRISPR-1step-R14	CAAGCAGAAGACGGCATACGAGATCAGTGCTTGTGACTGGAGTTCAGACGTGTGCTCTTCCGATCTCCGACTCGGTGCCACTTTTTCAA	CAGTGCTT
Reverse primers	CRISPR-1step-R15	CAAGCAGAAGACGGCATACGAGATACCATAGGGTGACTGGAGTTCAGACGTGTGCTCTTCCGATCTCCGACTCGGTGCCACTTTTTCAA	ACCATAGG
Reverse primers	CRISPR-1step-R16	CAAGCAGAAGACGGCATACGAGATCAACTTGGGTGACTGGAGTTCAGACGTGTGCTCTTCCGATCTCCGACTCGGTGCCACTTTTTCAA	CAACTTGG
Reverse primers	CRISPR-1step-R17	CAAGCAGAAGACGGCATACGAGATGACGAACTGTGACTGGAGTTCAGACGTGTGCTCTTCCGATCTCCGACTCGGTGCCACTTTTTCAA	GACGAACT
Reverse primers	CRISPR-1step-R18	CAAGCAGAAGACGGCATACGAGATTCGATGACGTGACTGGAGTTCAGACGTGTGCTCTTCCGATCTCCGACTCGGTGCCACTTTTTCAA	TCGATGAC
Reverse primers	CRISPR-1step-R19	CAAGCAGAAGACGGCATACGAGATCAAGTCGTGTGACTGGAGTTCAGACGTGTGCTCTTCCGATCTCCGACTCGGTGCCACTTTTTCAA	CAAGTCGT
Reverse primers	CRISPR-1step-R20	CAAGCAGAAGACGGCATACGAGATAGTTCGCAGTGACTGGAGTTCAGACGTGTGCTCTTCCGATCTCCGACTCGGTGCCACTTTTTCAA	AGTTCGCA
Reverse primers	CRISPR-1step-R21	CAAGCAGAAGACGGCATACGAGATCTGTATGCGTGACTGGAGTTCAGACGTGTGCTCTTCCGATCTCCGACTCGGTGCCACTTTTTCAA	CTGTATGC
Reverse primers	CRISPR-1step-R22	CAAGCAGAAGACGGCATACGAGATTCTAGGAGGTGACTGGAGTTCAGACGTGTGCTCTTCCGATCTCCGACTCGGTGCCACTTTTTCAA	TCTAGGAG
Reverse primers	CRISPR-1step-R23	CAAGCAGAAGACGGCATACGAGATTGCTTGCTGTGACTGGAGTTCAGACGTGTGCTCTTCCGATCTCCGACTCGGTGCCACTTTTTCAA	TGCTTGCT
Reverse primers	CRISPR-1step-R24	CAAGCAGAAGACGGCATACGAGATACGAACGAGTGACTGGAGTTCAGACGTGTGCTCTTCCGATCTCCGACTCGGTGCCACTTTTTCAA	ACGAACGA
Reverse primers	CRISPR-1step-R25	CAAGCAGAAGACGGCATACGAGATTTCGCCATGTGACTGGAGTTCAGACGTGTGCTCTTCCGATCTCCGACTCGGTGCCACTTTTTCAA	TTCGCCAT
Reverse primers	CRISPR-1step-R26	CAAGCAGAAGACGGCATACGAGATGAGCAATCGTGACTGGAGTTCAGACGTGTGCTCTTCCGATCTCCGACTCGGTGCCACTTTTTCAA	GAGCAATC
Reverse primers	CRISPR-1step-R27	CAAGCAGAAGACGGCATACGAGATAACACTGGGTGACTGGAGTTCAGACGTGTGCTCTTCCGATCTCCGACTCGGTGCCACTTTTTCAA	AACACTGG
Reverse primers	CRISPR-1step-R28	CAAGCAGAAGACGGCATACGAGATCCATGAACGTGACTGGAGTTCAGACGTGTGCTCTTCCGATCTCCGACTCGGTGCCACTTTTTCAA	CCATGAAC
Reverse primers	CRISPR-1step-R29	CAAGCAGAAGACGGCATACGAGATATAGTCGGGTGACTGGAGTTCAGACGTGTGCTCTTCCGATCTCCGACTCGGTGCCACTTTTTCAA	ATAGTCGG
Reverse primers	CRISPR-1step-R30	CAAGCAGAAGACGGCATACGAGATGATTGTCCGTGACTGGAGTTCAGACGTGTGCTCTTCCGATCTCCGACTCGGTGCCACTTTTTCAA	GATTGTCC
Reverse primers	CRISPR-1step-R31	CAAGCAGAAGACGGCATACGAGATTCCACGTTGTGACTGGAGTTCAGACGTGTGCTCTTCCGATCTCCGACTCGGTGCCACTTTTTCAA	TCCACGTT
Reverse primers	CRISPR-1step-R32	CAAGCAGAAGACGGCATACGAGATCAACTCCAGTGACTGGAGTTCAGACGTGTGCTCTTCCGATCTCCGACTCGGTGCCACTTTTTCAA	CAACTCCA
Reverse primers	CRISPR-1step-R33	CAAGCAGAAGACGGCATACGAGATTGGTGAAGGTGACTGGAGTTCAGACGTGTGCTCTTCCGATCTCCGACTCGGTGCCACTTTTTCAA	TGGTGAAG
Reverse primers	CRISPR-1step-R34	CAAGCAGAAGACGGCATACGAGATTGAGCTGTGTGACTGGAGTTCAGACGTGTGCTCTTCCGATCTCCGACTCGGTGCCACTTTTTCAA	TGAGCTGT
Reverse primers	CRISPR-1step-R35	CAAGCAGAAGACGGCATACGAGATAACCAGAGGTGACTGGAGTTCAGACGTGTGCTCTTCCGATCTCCGACTCGGTGCCACTTTTTCAA	AACCAGAG
Reverse primers	CRISPR-1step-R36	CAAGCAGAAGACGGCATACGAGATAAGTCCTCGTGACTGGAGTTCAGACGTGTGCTCTTCCGATCTCCGACTCGGTGCCACTTTTTCAA	AAGTCCTC
Reverse primers	CRISPR-1step-R37	CAAGCAGAAGACGGCATACGAGATGTTCTTCGGTGACTGGAGTTCAGACGTGTGCTCTTCCGATCTCCGACTCGGTGCCACTTTTTCAA	GTTCTTCG
Reverse primers	CRISPR-1step-R38	CAAGCAGAAGACGGCATACGAGATACAGTGACGTGACTGGAGTTCAGACGTGTGCTCTTCCGATCTCCGACTCGGTGCCACTTTTTCAA	ACAGTGAC
Reverse primers	CRISPR-1step-R39	CAAGCAGAAGACGGCATACGAGATCGCAATGTGTGACTGGAGTTCAGACGTGTGCTCTTCCGATCTCCGACTCGGTGCCACTTTTTCAA	CGCAATGT
Reverse primers	CRISPR-1step-R40	CAAGCAGAAGACGGCATACGAGATAACCGTGTGTGACTGGAGTTCAGACGTGTGCTCTTCCGATCTCCGACTCGGTGCCACTTTTTCAA	AACCGTGT
Reverse primers	CRISPR-1step-R41	CAAGCAGAAGACGGCATACGAGATCCGTTATGGTGACTGGAGTTCAGACGTGTGCTCTTCCGATCTCCGACTCGGTGCCACTTTTTCAA	CCGTTATG
Reverse primers	CRISPR-1step-R42	CAAGCAGAAGACGGCATACGAGATCCACAACAGTGACTGGAGTTCAGACGTGTGCTCTTCCGATCTCCGACTCGGTGCCACTTTTTCAA	CCACAACA
Reverse primers	CRISPR-1step-R43	CAAGCAGAAGACGGCATACGAGATGGTACGAAGTGACTGGAGTTCAGACGTGTGCTCTTCCGATCTCCGACTCGGTGCCACTTTTTCAA	GGTACGAA
Reverse primers	CRISPR-1step-R44	CAAGCAGAAGACGGCATACGAGATTACTGCTCGTGACTGGAGTTCAGACGTGTGCTCTTCCGATCTCCGACTCGGTGCCACTTTTTCAA	TACTGCTC
Reverse primers	CRISPR-1step-R45	CAAGCAGAAGACGGCATACGAGATACCTCTTCGTGACTGGAGTTCAGACGTGTGCTCTTCCGATCTCCGACTCGGTGCCACTTTTTCAA	ACCTCTTC
Reverse primers	CRISPR-1step-R46	CAAGCAGAAGACGGCATACGAGATTGGATGGTGTGACTGGAGTTCAGACGTGTGCTCTTCCGATCTCCGACTCGGTGCCACTTTTTCAA	TGGATGGT
Reverse primers	CRISPR-1step-R47	CAAGCAGAAGACGGCATACGAGATCTTCACTGGTGACTGGAGTTCAGACGTGTGCTCTTCCGATCTCCGACTCGGTGCCACTTTTTCAA	CTTCACTG
Reverse primers	CRISPR-1step-R48	CAAGCAGAAGACGGCATACGAGATTACTAGCGGTGACTGGAGTTCAGACGTGTGCTCTTCCGATCTCCGACTCGGTGCCACTTTTTCAA	TACTAGCG
