# Supplementary material for: Physiologically relevant 3D CRISPR screening enhances mechanistic insight into chemical toxicity compared to 2D screening
Source: Toxicology. Author manuscript; Available in PMC 2026 May 19. (PMC13185028; doi:10.1016/j.tox.2026.154422)
Supplement: Supplemental Material [file NIHMS2174948-supplement-Supplemental_Material.zip › 1-s2.0-S0300483X26000296-mmc4.xlsx]

## Sheet: 3D_T20_vs_T0_Safe_harbor
sgRNA	Gene.x	T20_log2FoldChange	padj	T30_log2FoldChange	padj
CTRL00006	Non-Targeting	2.47722	0.0180333	1.56395	0.366212
CTRL00008	Non-Targeting	1.36988	0.1469	2.98058	0.0295132
CTRL00014	Non-Targeting	-0.33809	0.75615	8.77577	0.000976455
CTRL00022	Non-Targeting	2.80495	0.00274652	4.42039	0.00285437
CTRL00029	Non-Targeting	-0.263038	0.856355	1.9543	0.154295
CTRL00036	Non-Targeting	3.69839	0.00878818	3.31272	0.0204409
CTRL00046	Non-Targeting	2.89359	0.0153876	2.9182	0.0325441
CTRL00067	Non-Targeting	-0.459888	0.619225	7.74082	0.00171701
CTRL00068	Non-Targeting	2.1564	0.0460126	7.82592	0.0011832
CTRL00070	Non-Targeting	2.50833	0.00420408	1.53671	0.191864
CTRL00091	Non-Targeting	-0.356963	0.694494	0.0797271	0.947359
CTRL00095	Non-Targeting	1.86689	0.183669	4.58959	0.0143431
CTRL00107	Non-Targeting	3.33499	0.00374668	3.76013	0.0193749
CTRL00112	Non-Targeting	3.74289	0.00286036	4.66336	0.00338062
CTRL00136	Non-Targeting	2.60722	0.11304	1.57507	0.196204
CTRL00147	Non-Targeting	2.33789	0.0636828	5.32542	0.000311299
CTRL00162	Non-Targeting	2.7172	0.0679928	0.27375	0.823
CTRL00170	Non-Targeting	1.90912	0.0324079	2.81292	0.134765
CTRL00175	Non-Targeting	3.9151	0.000107711	-0.967419	0.404945
CTRL00177	Non-Targeting	2.74559	0.00549036	6.33657	0.0032746
CTRL00183	Non-Targeting	1.57984	0.382631	3.08796	0.0406824
CTRL00185	Non-Targeting	0.980587	0.213656	7.0464	0.00366403
CTRL00188	Non-Targeting	2.01848	0.072731	4.57884	0.00831575
CTRL00195	Non-Targeting	1.75718	0.0243384	4.17218	0.0335974
CTRL00204	Non-Targeting	1.98573	0.125649	2.98646	0.0239786
CTRL00211	Non-Targeting	3.34769	0.0115359	7.31895	0.00290632
CTRL00218	Non-Targeting	1.7115	0.0626065	6.69147	0.00515955
CTRL00235	Non-Targeting	2.03081	0.0288163	2.53607	0.0373201
CTRL00246	Non-Targeting	0.893406	0.340969	5.91714	0.00124392
CTRL00259	Non-Targeting	3.53776	0.00862816	5.73442	0.00577844
CTRL00270	Non-Targeting	3.74869	0.0107149	3.48595	0.024688
CTRL00273	Non-Targeting	2.41996	0.00262295	3.13519	0.0219726
CTRL00291	Non-Targeting	2.51434	0.00481388	6.66633	0.00297602
CTRL00303	Non-Targeting	3.59008	3.22e-05	4.8193	0.00321108
CTRL00304	Non-Targeting	1.58789	0.0458272	0.699738	0.56443
CTRL00306	Non-Targeting	3.01614	4.83e-05	1.79864	0.226499
CTRL00311	Non-Targeting	0.471796	0.637495	3.90938	0.0325921
CTRL00320	Non-Targeting	2.37552	0.00762764	8.99751	0.00056639
CTRL00321	Non-Targeting	1.11491	0.165155	4.07928	0.0250187
CTRL00329	Non-Targeting	0.452941	0.646521	5.37617	0.00728051
CTRL00335	Non-Targeting	-1.32607	0.0763527	5.31461	0.00152759
CTRL00343	Non-Targeting	2.58043	0.0750641	3.72536	0.0163883
CTRL00347	Non-Targeting	1.64029	0.156827	3.04275	0.0273266
CTRL00354	Non-Targeting	0.810549	0.23652	5.15928	0.0143118
CTRL00368	Non-Targeting	1.49867	0.0183693	6.1091	0.00706626
CTRL00406	Non-Targeting	2.81475	0.00541864	3.10705	0.0240238
CTRL00490	Non-Targeting	3.13401	0.0173303	7.33678	0.00100461
CTRL00497	Non-Targeting	-4.54476	3.04e-09	-2.55251	0.0974037
CTRL00502	Non-Targeting	2.30192	0.0309255	4.24722	0.0221884
CTRL00510	Non-Targeting	1.86906	0.132422	3.27101	0.00810216
CTRL00542	Non-Targeting	2.14089	0.000687304	5.21318	0.000393649
CTRL00550	Non-Targeting	1.39301	0.244887	-0.15955	0.926887
CTRL00551	Non-Targeting	0.529042	0.43901	8.69877	0.000905712
CTRL00555	Non-Targeting	3.73907	0.0897382	1.14606	0.523591
CTRL00560	Non-Targeting	1.30486	0.0598333	3.42094	0.0138385
CTRL00566	Non-Targeting	2.04574	0.00578818	4.16691	0.0053348
CTRL00573	Non-Targeting	1.62949	0.0463635	8.23621	0.00162747
CTRL00574	Non-Targeting	4.04551	0.00904984	1.35199	0.256372
CTRL00577	Non-Targeting	1.79876	0.104053	2.84153	0.124037
CTRL00601	Non-Targeting	1.91881	0.0559699	4.14146	0.00732824
CTRL00636	Non-Targeting	2.29033	0.00967979	7.96556	0.00224965
CTRL00652	Non-Targeting	1.7211	0.0641062	7.56177	0.0027022
CTRL00678	Non-Targeting	3.73673	0.019729	8.05945	0.00174854
CTRL00687	Non-Targeting	2.83721	0.00862816	3.27385	0.0134285
CTRL00733	Non-Targeting	0.746674	0.466292	4.84101	0.00526674
CTRL00740	Non-Targeting	3.40164	0.0113398	2.75956	0.117657
CTRL00741	Non-Targeting	-0.346698	0.754887	0.193244	0.876767
CTRL00749	Non-Targeting	3.4398	0.0124745	3.72476	0.0201374
CTRL00751	Non-Targeting	-1.2846	0.0695956	3.75342	0.0606477
CTRL00761	Non-Targeting	1.30553	0.0895276	8.0957	0.00173377
CTRL00773	Non-Targeting	2.03223	0.073314	1.10462	0.348044
CTRL00780	Non-Targeting	1.28477	0.262696	4.1322	0.0161269
CTRL00785	Non-Targeting	3.06443	0.0505373	6.62075	0.00354822
CTRL00787	Non-Targeting	0.896065	0.424215	1.42292	0.309106
CTRL00793	Non-Targeting	1.04318	0.135568	4.16234	0.00610543
CTRL00794	Non-Targeting	-0.324686	0.788146	4.47208	0.0149529
CTRL00798	Non-Targeting	2.12591	0.0214819	4.13792	0.00754258
CTRL00804	Non-Targeting	3.16944	0.0263935	6.96742	0.00350245
CTRL00825	Non-Targeting	2.44514	0.000845007	5.50101	0.003093
CTRL00833	Non-Targeting	3.5691	0.00683715	5.19958	0.00200819
CTRL00860	Non-Targeting	3.15022	0.000828425	4.8463	0.00651473
CTRL00868	Non-Targeting	1.76814	0.0974294	3.25155	0.0646938
CTRL00873	Non-Targeting	1.59963	0.2924	1.88138	0.153304
CTRL00883	Non-Targeting	1.66973	0.012736	5.6268	0.00512278
CTRL00885	Non-Targeting	2.53992	0.0444791	0.656543	0.673216
CTRL00890	Non-Targeting	2.46675	0.00748325	6.9209	0.00482975
CTRL00901	Non-Targeting	1.98135	0.0809126	6.25357	0.00191067
CTRL00903	Non-Targeting	2.96147	0.0607954	3.5128	0.0706117
CTRL00906	Non-Targeting	2.41452	0.0595791	5.19725	0.00399886
CTRL00908	Non-Targeting	1.6531	0.0140961	2.82925	0.0667866
CTRL00930	Non-Targeting	2.27465	0.0437912	5.59674	0.00191542
CTRL00934	Non-Targeting	2.52367	0.000380374	5.09998	0.00200819
CTRL00946	Non-Targeting	2.34334	0.00201189	-0.3915	0.721576
CTRL00957	Non-Targeting	2.29585	0.171287	2.63937	0.0610398
CTRL00962	Non-Targeting	2.43765	0.01279	3.85678	0.00338062
CTRL00975	Non-Targeting	3.03307	0.0265669	4.75462	0.0255968
CTRL00986	Non-Targeting	0.764822	0.56259	4.68599	0.0123175
CTRL00992	Non-Targeting	2.71873	0.0809126	0.174611	0.885244
CTRL00996	Non-Targeting	1.92842	0.168729	6.72262	0.00240941
CTRL01004	Non-Targeting	2.55387	0.00229222	2.27817	0.104043
GxE_00001	A2ML1	0.874614	0.670171	0.171713	0.896869
GxE_00002	A2ML1	2.39379	0.00110328	3.78924	0.0233034
GxE_00003	A3GALT2	-0.684986	0.48817	1.12804	0.370171
GxE_00004	A3GALT2	2.03947	0.130797	3.20329	0.048241
GxE_00005	A4GNT	3.70984	0.0200583	-1.8672	0.221339
GxE_00006	A4GNT	-4.42229	2.6e-08	5.65642	0.000150102
GxE_00007	ABCA10	0.79688	0.706258	-2.2528	0.163163
GxE_00008	ABCA10	1.98695	0.0371194	4.40046	0.0134757
GxE_00009	ABCA13	-4.72233	1.23e-08	5.0274	0.000150102
GxE_00010	ABCA13	-6.19394	2.52e-12	-2.76849	0.0743129
GxE_00011	ABCA6	3.86999	0.000293878	-0.267973	0.884524
GxE_00012	ABCA6	2.46311	0.000276052	-1.7697	0.337002
GxE_00013	ABCA7	2.75301	0.00105493	-0.860636	0.518109
GxE_00014	ABCA7	0.837264	0.223282	2.22425	0.189664
GxE_00015	ABCA8	2.35928	0.0131625	2.09376	0.0971652
GxE_00016	ABCA8	-4.82409	2.42e-08	2.00666	0.159057
GxE_00017	ABCA9	-2.7164	0.0353218	-2.14802	0.17935
GxE_00018	ABCA9	-1.40462	0.434979	-1.8258	0.15843
GxE_00019	ABCB5	-1.39316	0.410999	-4.78141	0.00882923
GxE_00020	ABCB5	2.86056	3.44e-06	5.10514	0.019089
GxE_00021	ABCB6	-1.13265	0.394509	-0.354163	0.760606
GxE_00022	ABCB6	-1.15403	0.163579	2.45318	0.167875
GxE_00023	ABCB7	-3.56716	0.000612531	0.576876	0.62578
GxE_00024	ABCB7	-1.04481	0.582557	0.473246	0.701397
GxE_00025	ABCC11	0.683496	0.753629	0.501694	0.773282
GxE_00026	ABCC11	-0.161752	0.91294	0.0452429	0.978423
GxE_00027	ABCC12	-5.06383	7.28e-11	2.76326	0.174228
GxE_00028	ABCC12	-0.620694	0.397422	3.07143	0.103385
GxE_00029	ABCC2	-2.01957	0.00836476	-0.0861235	0.943487
GxE_00030	ABCC2	0.542565	0.80346	3.07609	0.00545597
GxE_00031	ABCC3	2.41593	0.0389043	1.9457	0.105636
GxE_00032	ABCC3	3.89358	0.0135504	3.56343	0.0338954
GxE_00033	ABCC6	2.92317	0.000291681	-2.61049	0.0920486
GxE_00034	ABCC6	-0.350643	0.740047	2.07234	0.278019
GxE_00035	ABCG2	2.21434	0.213709	1.81024	0.314498
GxE_00036	ABCG2	1.66879	0.145143	0.0774255	0.952911
GxE_00037	ABCG8	1.74214	0.0055196	0.233216	0.874545
GxE_00038	ABCG8	0.118841	0.922013	5.85581	0.00271446
GxE_00039	ABHD12B	-4.81379	1.14e-06	-2.60439	0.151778
GxE_00040	ABHD12B	-0.603717	0.562291	6.90036	0.00310791
GxE_00041	ABHD14B	-0.468139	0.619664	1.45185	0.171831
GxE_00042	ABHD14B	3.90356	0.010837	0.862612	0.554871
GxE_00043	ABHD15	1.6979	0.151996	4.64986	0.0118527
GxE_00044	ABHD15	2.90586	1.83e-05	-2.04139	0.118352
GxE_00045	ABTB1	1.29048	0.289416	0.971191	0.448642
GxE_00046	ABTB1	-0.861931	0.449957	-2.60268	0.0311773
GxE_00047	ACACB	-0.48323	0.610905	0.705219	0.566119
GxE_00048	ACACB	1.92929	0.0637451	3.43217	0.00332452
GxE_00049	ACAD10	0.144285	0.941658	-2.67071	0.0623273
GxE_00050	ACAD10	1.08011	0.159731	0.717532	0.5709
GxE_00051	ACAD11	-2.06141	0.213656	4.00659	0.026534
GxE_00052	ACAD11	-1.24481	0.162577	2.93303	0.0372985
GxE_00053	ACBD7	2.15904	0.00324526	6.00164	0.00344975
GxE_00054	ACBD7	3.7945	2.81e-05	5.9247	0.000349791
GxE_00055	ACE	1.93761	0.311649	3.89213	0.00266426
GxE_00056	ACE	-1.7189	0.155746	7.73905	0.00116449
GxE_00057	ACOT13	0.433175	0.578726	3.1156	0.00577084
GxE_00058	ACOT13	2.33589	0.0384826	2.64127	0.0216034
GxE_00059	ACOT4	-0.418026	0.825209	-2.30709	0.0858823
GxE_00060	ACOT4	0.795159	0.402965	8.45596	0.00056639
GxE_00061	ACOT8	3.69435	0.00273345	5.43695	0.0186379
GxE_00062	ACOT8	0.0080236	0.992947	2.92624	0.131454
GxE_00063	ACOX2	1.08011	0.289038	2.38542	0.0879789
GxE_00064	ACOX2	0.947955	0.244658	3.58392	0.0112593
GxE_00065	ACOX3	2.00298	0.118825	0.770874	0.631402
GxE_00066	ACOX3	3.11501	0.0991054	2.87358	0.131836
GxE_00067	ACOXL	0.285441	0.840728	1.13165	0.341357
GxE_00068	ACOXL	-1.52794	0.264501	0.951869	0.455346
GxE_00069	ACPP	1.564	0.438117	-2.75597	0.148918
GxE_00070	ACPP	-0.109111	0.93409	-1.63978	0.250462
GxE_00071	ACSBG2	0.441329	0.581287	4.56066	0.0011919
GxE_00072	ACSBG2	0.964278	0.526626	1.91996	0.0657788
GxE_00073	ACSM2A	1.79508	0.190265	0.969309	0.469949
GxE_00074	ACSM2A	-0.564753	0.772092	5.19978	0.00967118
GxE_00075	ACSM2B	-0.350161	0.726147	-0.241624	0.859998
GxE_00076	ACSM2B	0.206279	0.921173	3.72969	0.0450695
GxE_00077	ACSM3	-4.25805	2.35e-06	1.60454	0.272812
GxE_00078	ACSM3	1.6424	0.401785	0.992137	0.546527
GxE_00079	ACSM4	-4.25308	4.32e-08	-1.45046	0.410172
GxE_00080	ACSM4	5.10193	3.3e-15	1.07824	0.398049
GxE_00081	ACSM5	-4.93045	3.28e-07	-2.89485	0.0443899		Essential genes
GxE_00082	ACSM5	0.642662	0.779993	0.790721	0.48809
GxE_00083	ACTR3C	-1.06347	0.559921	0.212102	0.900555
GxE_00084	ACTR3C	1.59953	0.0791753	1.60457	0.341321
GxE_00085	ADAM18	1.73071	0.0247444	-1.54016	0.515553
GxE_00086	ADAM18	4.05352	0.0226791	1.20341	0.281619
GxE_00087	ADAM2	-1.45539	0.0691888	-0.284067	0.813229
GxE_00088	ADAM2	1.03374	0.557866	-1.48504	0.401793
GxE_00089	ADAM7	2.91944	0.0354218	-0.426535	0.782462
GxE_00090	ADAM7	0.803113	0.360782	2.76674	0.0219947
GxE_00091	ADAM8	-1.98782	0.0830649	2.4884	0.171854
GxE_00092	ADAM8	0.327008	0.789212	-0.735296	0.490923
GxE_00093	ADAMTS20	2.51123	0.0039412	-1.47885	0.175115
GxE_00094	ADAMTS20	-4.51066	0.000493884	5.68341	0.000294376
GxE_00095	ADAMTSL4	2.26205	0.0212658	0.889708	0.558327
GxE_00096	ADAMTSL4	0.199652	0.837349	3.23495	0.106629
GxE_00097	ADCK2	3.14269	0.000682784	4.66357	0.0229769
GxE_00098	ADCK2	2.25477	0.302122	-2.5281	0.0989633
GxE_00099	ADCY10	1.03836	0.347428	-1.05217	0.508028
GxE_00100	ADCY10	2.83815	0.0207643	3.91707	0.0470555
GxE_00101	ADCY2	1.05327	0.458905	0.324446	0.825871
GxE_00102	ADCY2	1.45592	0.0427267	2.44148	0.112848
GxE_00103	ADGRE2	-2.3749	0.0441477	-0.2017	0.901239
GxE_00104	ADGRE2	1.84357	0.0200723	2.68469	0.0192004
GxE_00105	ADGRF2	-0.308444	0.843633	-2.34131	0.10674
GxE_00106	ADGRF2	1.8237	0.396568	3.01802	0.00500042
GxE_00107	ADGRF3	2.06384	0.00255706	3.90529	0.0188921
GxE_00108	ADGRF3	3.23954	0.00149256	1.51257	0.195309
GxE_00109	ADGRV1	3.30885	0.00359078	4.35073	0.00982829
GxE_00110	ADGRV1	-4.13811	5.8e-09	5.18449	0.00251443
GxE_00111	ADHFE1	1.54733	0.120322	-2.39981	0.0890674
GxE_00112	ADHFE1	-3.08445	0.00243086	1.61336	0.242597
GxE_00113	ADPRH	0.580672	0.718875	6.51411	0.00327026
GxE_00114	ADPRH	1.85271	0.144395	1.01722	0.456108
GxE_00115	ADPRHL1	-1.25671	0.0755104	-0.904114	0.401757
GxE_00116	ADPRHL1	1.51285	0.285838	1.11468	0.351876
GxE_00117	ADRM1	-0.82763	0.682868	0.680019	0.701627
GxE_00118	ADRM1	1.14521	0.0822152	6.84387	0.0032628
GxE_00119	AEBP1	2.96571	0.026393	5.56379	0.00656817
GxE_00120	AEBP1	-3.7199	0.00622317	4.66809	0.000553549
GxE_00121	AFM	4.13976	0.00271174	4.11729	0.00244625
GxE_00122	AFM	-2.17203	0.000165817	-0.230856	0.931668
GxE_00123	AFMID	1.52563	0.490905	3.36543	0.00227125
GxE_00124	AFMID	1.14849	0.204216	5.69071	0.0084609
GxE_00125	AGAP6	-5.61473	1.07e-08	-1.78056	0.277836
GxE_00126	AGAP6	-1.44286	0.422822	-1.04951	0.401793
GxE_00127	AGBL1	3.74185	0.00254007	6.02575	0.00403523
GxE_00128	AGBL1	2.43758	0.000165986	-1.2841	0.234326
GxE_00129	AGBL2	0.665541	0.492263	1.90522	0.0818522
GxE_00130	AGBL2	1.66961	0.014015	3.81443	0.0339153
GxE_00131	AGL	5.03965	0.00977002	-1.30451	0.422949
GxE_00132	AGL	1.29715	0.400887	4.41154	0.0428556
GxE_00133	AGMO	1.91012	0.0917866	-1.80441	0.28958
GxE_00134	AGMO	3.41478	4.05e-06	1.46105	0.271779
GxE_00135	AGR3	0.828265	0.403048	-1.59689	0.369234
GxE_00136	AGR3	3.00726	0.0129254	-1.82002	0.39355
GxE_00137	AIRE	4.88064	0.0149085	3.24432	0.0310247
GxE_00138	AIRE	2.48996	0.000758389	5.09667	0.00200819
GxE_00139	AKAP3	1.99948	0.0265669	3.66189	0.0174518
GxE_00140	AKAP3	4.04712	0.0333053	4.22291	0.0387023
GxE_00141	AKNAD1	-0.0180297	0.985779	3.86175	0.0243764
GxE_00142	AKNAD1	-5.45181	1.23e-08	3.09986	0.051234
GxE_00143	AKR1C3	1.49208	0.454907	-2.15407	0.326088
GxE_00144	AKR1C3	0.773277	0.287847	5.33861	0.0059718
GxE_00145	AKR1E2	4.15501	0.0587827	-1.30467	0.447033
GxE_00146	AKR1E2	2.15085	0.325865	3.44607	0.0172364
GxE_00147	ALDH1B1	1.57673	0.0435504	4.13758	0.00579715
GxE_00148	ALDH1B1	3.16599	0.00470245	1.62998	0.279296
GxE_00149	ALDH1L2	-0.732916	0.608537	-1.46382	0.32608
GxE_00150	ALDH1L2	2.18061	0.0114804	3.38351	0.044158
GxE_00151	ALDH3A1	-0.158407	0.897295	2.17573	0.0662775
GxE_00152	ALDH3A1	1.78763	0.0108123	8.31663	0.000322198
GxE_00153	ALDH3B1	2.47355	0.154717	1.43758	0.24233
GxE_00154	ALDH3B1	-0.971438	0.234792	3.59216	0.0821128
GxE_00155	ALG10B	1.2897	0.345838	2.02517	0.0896077
GxE_00156	ALG10B	0.154718	0.894915	-0.61227	0.724651
GxE_00157	ALK	1.78552	0.126983	3.57926	0.0833037
GxE_00158	ALK	1.69994	0.177523	7.64807	0.000583602
GxE_00159	ALKBH3	1.63786	0.131544	-0.901039	0.567618
GxE_00160	ALKBH3	-2.24921	0.0568475	-0.998479	0.514405
GxE_00161	ALLC	3.43667	0.0664421	0.106357	0.951312
GxE_00162	ALLC	-1.31329	0.448335	6.40868	0.000150102
GxE_00163	ALOX15	0.906908	0.619225	1.77677	0.272812
GxE_00164	ALOX15	3.00024	2.3e-06	0.287156	0.84951
GxE_00165	ALOX15B	2.8969	0.0822152	1.04577	0.400535
GxE_00166	ALOX15B	-4.68248	1.28e-05	0.0877754	0.94816
GxE_00167	ALPK1	3.84236	0.0326829	4.65453	0.00163304
GxE_00168	ALPK1	0.385766	0.767563	-3.62705	0.00948983
GxE_00169	ALS2CL	1.52069	0.0598333	5.92613	0.00399492
GxE_00170	ALS2CL	3.23488	0.00314289	-2.59362	0.0699885
GxE_00171	AMPD1	1.52233	0.0625918	6.73893	0.0030144
GxE_00172	AMPD1	2.38062	0.183809	0.895057	0.395685
GxE_00173	ANGEL1	3.98096	0.000331887	2.60272	0.104429
GxE_00174	ANGEL1	4.07591	0.0332713	4.49875	0.0196947
GxE_00175	ANGPT4	-0.124329	0.915568	1.34874	0.351524
GxE_00176	ANGPT4	0.713009	0.671613	5.02961	0.00111337
GxE_00177	ANGPTL5	-7.58454	7.74e-09	5.77691	0.00721481
GxE_00178	ANGPTL5	3.55495	0.0395241	3.19501	0.030337
GxE_00179	ANKAR	-2.82316	0.00256459	-0.763097	0.681721
GxE_00180	ANKAR	3.53864	0.000300798	0.395248	0.827675
GxE_00181	ANKK1	2.01651	0.0427267	4.91725	0.0110683
GxE_00182	ANKK1	0.939697	0.174911	1.41546	0.432316
GxE_00183	ANKMY1	-1.67886	0.0365855	4.06636	0.00392016
GxE_00184	ANKMY1	2.87446	0.0132458	1.44731	0.419867
GxE_00185	ANKRD30A	-4.7795	4.49e-05	2.0332	0.273733
GxE_00186	ANKRD30A	1.43717	0.51073	-2.53439	0.195184
GxE_00187	ANKRD35	1.04155	0.46107	3.9296	0.0180848
GxE_00188	ANKRD35	-0.0442851	0.969948	-2.20636	0.160776
GxE_00189	ANKRD36	1.73335	0.431913	-0.377197	0.742145
GxE_00190	ANKRD36	1.33187	0.135053	-2.80738	0.0502135
GxE_00191	ANO2	3.04942	0.0417492	-1.91341	0.196186
GxE_00192	ANO2	-1.40801	0.410999	0.0196672	0.985758
GxE_00193	ANO5	1.66597	0.0694828	1.15951	0.279927
GxE_00194	ANO5	2.89143	0.0156124	-0.0281912	0.981158
GxE_00195	ANO7	1.42241	0.181437	2.97379	0.0445879
GxE_00196	ANO7	1.11991	0.153878	4.42381	0.00656817
GxE_00197	AOAH	-1.08146	0.303802	3.32624	0.092132
GxE_00198	AOAH	-0.71956	0.34923	5.1072	0.000266783
GxE_00199	AOC2	-4.62402	4.78e-07	9.30889	0.000385268
GxE_00200	AOC2	2.36676	0.0162393	3.80269	0.051168
GxE_00201	AOX1	2.6121	0.00573224	8.22081	0.000405524
GxE_00202	AOX1	1.82364	0.274178	-2.26828	0.132505
GxE_00203	AP1G2	-0.113689	0.917162	0.788994	0.477423
GxE_00204	AP1G2	0.502212	0.684402	5.14565	0.00724826
GxE_00205	AP3S1	-0.73089	0.68128	2.14118	0.103528
GxE_00206	AP3S1	-0.96117	0.40691	2.38191	0.0560781
GxE_00207	APBA3	-0.04066	0.985779	-2.08078	0.175555
GxE_00208	APBA3	0.682156	0.340728	5.36146	0.0110683
GxE_00209	APH1A	1.35502	0.228675	1.04834	0.339147
GxE_00210	APH1A	2.10649	0.0103634	0.726529	0.508028
GxE_00211	APIP	2.13134	0.0094174	-2.20831	0.268024
GxE_00212	APIP	-4.39607	1.2e-08	-1.81161	0.361281
GxE_00213	APOBEC1	0.528579	0.696742	0.733949	0.491695
GxE_00214	APOBEC1	-0.150071	0.94601	3.03832	0.0850881
GxE_00215	APOBEC3B	1.28063	0.574534	1.08848	0.52298
GxE_00216	APOBEC3B	3.31689	0.000121848	0.961336	0.4331
GxE_00217	APOBEC3G	2.76968	6.83e-05	5.42104	0.0100768
GxE_00218	APOBEC3G	4.03394	0.0866607	0.104851	0.939683
GxE_00219	APOC3	0.718744	0.475125	-0.631423	0.639904
GxE_00220	APOC3	-0.719328	0.297927	1.34661	0.452152
GxE_00221	APOL3	0.936554	0.403048	-1.66197	0.312738
GxE_00222	APOL3	0.51434	0.582268	2.43368	0.0694617
GxE_00223	APPL2	1.54251	0.252573	1.42051	0.287405
GxE_00224	APPL2	-1.30976	0.2602	7.11814	0.000266018
GxE_00225	AQP7	1.70365	0.079723	-2.42297	0.133651
GxE_00226	AQP7	2.93261	0.173422	4.44331	0.00279358
GxE_00227	ARHGAP8	2.24667	0.130797	2.41916	0.135911
GxE_00228	ARHGAP8	1.2857	0.332597	0.692585	0.577486
GxE_00229	ARHGEF37	0.718379	0.710282	0.590517	0.739219
GxE_00230	ARHGEF37	2.5159	0.000293878	0.120422	0.915961
GxE_00231	ARHGEF38	1.24426	0.581433	1.34365	0.318147
GxE_00232	ARHGEF38	2.2946	0.0134547	5.31624	0.00341722
GxE_00233	ARID4A	3.26919	0.00266381	4.74943	0.000456951
GxE_00234	ARID4A	-1.18518	0.473149	4.29005	0.0340862
GxE_00235	ARNTL2	3.63771	0.00578145	6.34964	0.00342891
GxE_00236	ARNTL2	3.97667	0.066684	0.114017	0.94132
GxE_00237	ARRB2	2.82081	0.000160027	4.05464	0.0543165
GxE_00238	ARRB2	1.03936	0.472071	0.333903	0.773079
GxE_00239	ART1	3.70222	6.55e-05	-2.02671	0.180993
GxE_00240	ART1	-2.74554	0.0964043	5.36277	0.00417726
GxE_00241	ASAH2	-3.46824	0.000309645	-2.40041	0.141447
GxE_00242	ASAH2	1.97838	0.00117646	4.4987	0.00271446
GxE_00243	ASB15	2.16098	0.0333609	-0.646459	0.573165
GxE_00244	ASB15	1.95793	0.131144	7.69285	0.00093868
GxE_00245	ASB16	0.0961221	0.93869	-1.03396	0.366089
GxE_00246	ASB16	0.276458	0.847181	2.40661	0.0428926
GxE_00247	ASCC3	-0.985269	0.601249	7.43062	0.00223638
GxE_00248	ASCC3	2.03568	0.054128	5.88178	0.000192096
GxE_00249	ASIC3	3.5962	0.00742459	4.81683	0.00454097
GxE_00250	ASIC3	4.9354	0.0181885	6.85367	0.00266511
GxE_00251	ASMT	0.354199	0.742368	8.44419	0.000690814
GxE_00252	ASMT	5.11196	0.0277665	-0.737399	0.65218
GxE_00253	ASPM	1.47881	0.340698	7.27971	0.00191067
GxE_00254	ASPM	-2.62313	0.0357568	4.83341	0.0291684
GxE_00255	ASPN	2.67628	0.0368134	-2.333	0.159515
GxE_00256	ASPN	-0.760594	0.59254	5.24035	0.0104518
GxE_00257	ASPSCR1	0.346923	0.66968	5.2891	0.00504099
GxE_00258	ASPSCR1	1.21144	0.0789611	-1.02051	0.517491
GxE_00259	ASTL	2.76216	0.00113872	3.56353	0.00317835
GxE_00260	ASTL	1.53441	0.0367789	1.92022	0.10995
GxE_00261	ATG4C	2.61443	0.0351939	-1.56627	0.353379
GxE_00262	ATG4C	2.48013	0.0235688	3.37514	0.0753208
GxE_00263	ATG9B	2.85572	0.000276052	5.15515	0.00536585
GxE_00264	ATG9B	-0.272277	0.738621	3.18881	0.00381795
GxE_00265	ATM	0.710746	0.574991	1.78553	0.199606
GxE_00266	ATM	0.0310713	0.987542	0.170533	0.885018
GxE_00267	ATP10B	1.54937	0.410999	1.2429	0.495845
GxE_00268	ATP10B	0.269754	0.736056	2.78651	0.0373679
GxE_00269	ATP10D	-5.33464	5.39e-07	1.85689	0.124757
GxE_00270	ATP10D	1.41597	0.476496	-2.76131	0.0487999
GxE_00271	ATP12A	1.97522	0.345131	3.68147	0.0591582
GxE_00272	ATP12A	2.72217	0.00263365	-1.15054	0.367368
GxE_00273	ATP13A5	1.51123	0.119382	0.0844199	0.953489
GxE_00274	ATP13A5	2.39881	0.000638074	-1.04182	0.350169
GxE_00275	ATP1A4	-4.92061	6.88e-08	4.64554	0.00771819
GxE_00276	ATP1A4	2.37735	0.0322866	5.95019	5.11e-05
GxE_00277	ATP2C2	-0.273849	0.871771	1.77333	0.174786
GxE_00278	ATP2C2	0.991652	0.299526	-1.62211	0.20824
GxE_00279	ATP6V0D2	-0.173572	0.894915	2.5678	0.0764603
GxE_00280	ATP6V0D2	3.22703	0.0638417	-1.83514	0.244815
GxE_00281	ATP7B	1.27916	0.14115	3.81582	0.00624255
GxE_00282	ATP7B	2.87147	0.0272274	-1.2213	0.300344
GxE_00283	ATP8B3	-3.6415	6.06e-08	0.934006	0.531515
GxE_00284	ATP8B3	1.53199	0.0807138	-0.605165	0.703492
GxE_00285	ATP8B4	1.98684	0.0957324	-2.56715	0.11526
GxE_00286	ATP8B4	1.18327	0.167039	-1.10814	0.483601
GxE_00287	ATRN	4.31212	0.00549036	6.54604	0.000845494
GxE_00288	ATRN	2.42895	0.10068	3.23179	0.077813
GxE_00289	ATXN3	1.59837	0.145425	-2.05126	0.147104
GxE_00290	ATXN3	-0.542221	0.612881	-1.3311	0.241672
GxE_00291	AUNIP	0.574959	0.70022	1.59757	0.223018
GxE_00292	AUNIP	2.44378	0.0400209	-2.07891	0.146324
GxE_00293	AVIL	2.9396	0.176172	-0.814459	0.611789
GxE_00294	AVIL	0.455425	0.814593	2.01656	0.113922
GxE_00295	AXDND1	2.82128	0.0063467	6.26769	0.00227125
GxE_00296	AXDND1	2.00685	0.115971	-0.8214	0.611955
GxE_00297	B3GLCT	1.19563	0.166429	3.32536	0.075622
GxE_00298	B3GLCT	0.0952529	0.966378	-0.631194	0.721663
GxE_00299	B4GALNT2	-1.4577	0.12689	-1.96673	0.192351
GxE_00300	B4GALNT2	-0.722757	0.574035	-0.494568	0.679599
GxE_00301	BBS10	2.22159	0.110882	3.22742	0.010487
GxE_00302	BBS10	-2.95272	0.00610948	6.78164	0.00280572
GxE_00303	BCAP29	1.90972	0.0315147	2.63504	0.014001
GxE_00304	BCAP29	1.62723	0.0691888	0.301016	0.873448
GxE_00305	BCHE	2.15686	0.00156863	2.45619	0.125206
GxE_00306	BCHE	4.54044	4.68e-09	-1.5202	0.329921
GxE_00307	BCLAF1	-1.01917	0.153576	-1.57386	0.361281
GxE_00308	BCLAF1	1.22446	0.216398	10.5352	0.000150102
GxE_00309	BCO2	3.01271	0.152291	0.538988	0.766846
GxE_00310	BCO2	2.64032	0.00243086	2.65588	0.0240238
GxE_00311	BDKRB1	3.02602	0.0939967	1.38174	0.426955
GxE_00312	BDKRB1	-4.67796	3.36e-07	-1.50764	0.400569
GxE_00313	BHMT2	3.70164	0.000835284	-1.07938	0.496598
GxE_00314	BHMT2	-1.42476	0.0741437	-2.05893	0.221339
GxE_00315	BOD1	0.202496	0.820995	2.86213	0.142811
GxE_00316	BOD1	0.738366	0.642317	-2.84113	0.158113
GxE_00317	BORA	-3.15098	0.0183066	-0.585117	0.647615
GxE_00318	BORA	2.48639	0.0656793	3.87978	0.0216339
GxE_00319	BPHL	1.84819	0.0259536	4.06171	0.0325441
GxE_00320	BPHL	1.24953	0.226981	3.84354	0.0383282
GxE_00321	BPIFA3	2.66712	0.0190564	4.73494	0.00230077
GxE_00322	BPIFA3	2.27865	0.0190582	4.04289	0.000735817
GxE_00323	BPIFB3	-1.82043	0.0494572	4.4983	0.031631
GxE_00324	BPIFB3	1.42972	0.348138	3.35545	0.0642591
GxE_00325	BPIFB6	1.57078	0.112076	0.140456	0.941299
GxE_00326	BPIFB6	1.38073	0.509167	-0.804619	0.529871
GxE_00327	BPIFC	2.022	0.30071	-0.20354	0.862191
GxE_00328	BPIFC	0.691595	0.700468	6.69606	4.13e-05
GxE_00329	BTN3A2	3.35346	5.27e-05	5.07574	0.00515955
GxE_00330	BTN3A2	0.866313	0.409139	-1.17898	0.435734
GxE_00331	BTN3A3	3.1134	0.100277	5.09643	0.00413202
GxE_00332	BTN3A3	-4.73172	2.74e-05	6.83933	0.00116449
GxE_00333	BTNL2	1.98137	0.190508	3.22014	0.112105
GxE_00334	BTNL2	0.9616	0.218537	0.907036	0.50546
GxE_00335	BTNL9	1.2806	0.0672169	-1.82691	0.160547
GxE_00336	BTNL9	1.72397	0.10221	0.878047	0.469247
GxE_00337	C11orf16	2.19741	0.607295	-3.00629	0.375704
GxE_00338	C11orf16	-0.538061	0.47624	2.80864	0.118352
GxE_00339	C11orf71	-5.22422	1.01e-08	0.630578	0.580142
GxE_00340	C11orf71	2.42577	0.000123948	9.1962	0.000349791
GxE_00341	C11orf94	1.74981	0.0362018	3.58781	0.0220295
GxE_00342	C11orf94	0.20887	0.922013	3.9611	0.0300422
GxE_00343	C12orf56	2.01823	0.00386452	2.65993	0.0928879
GxE_00344	C12orf56	-0.779554	0.589813	0.766024	0.563145
GxE_00345	C15orf48	3.24899	7.06e-06	-2.46415	0.136995
GxE_00346	C15orf48	2.54101	0.240091	0.0198416	0.991702
GxE_00347	C17orf50	1.17058	0.156351	6.9837	0.00168237
GxE_00348	C17orf50	1.44066	0.0853061	7.25936	0.00182941
GxE_00349	C17orf80	3.69041	7.61e-09	1.77187	0.332903
GxE_00350	C17orf80	-4.72496	6.09e-05	6.59167	0.000108225
GxE_00351	C1orf105	-4.49394	2.25e-06	0.219592	0.900946
GxE_00352	C1orf105	-5.33479	8.11e-07	-1.52989	0.524107
GxE_00353	C1orf194	0.971256	0.250971	4.73418	0.0138645
GxE_00354	C1orf194	2.4708	0.00728275	5.51985	0.00515955
GxE_00355	C1orf216	-0.215503	0.845367	3.66703	0.0757224
GxE_00356	C1orf216	0.53947	0.574689	-0.718761	0.660812
GxE_00357	C1orf56	2.59739	0.217138	-1.54644	0.360435
GxE_00358	C1orf56	-1.01631	0.52489	3.9466	0.00180817
GxE_00359	C1orf87	-1.74764	0.0841119	-1.11885	0.354193
GxE_00360	C1orf87	-4.45472	4.72e-09	-0.287644	0.880219
GxE_00361	C1QTNF8	1.66907	0.180643	6.25484	0.00488648
GxE_00362	C1QTNF8	-0.777899	0.519188	2.30306	0.224443
GxE_00363	C2	4.34843	0.00210888	-0.423775	0.713369
GxE_00364	C2	1.46623	0.0367789	2.23866	0.0794123
GxE_00365	C20orf96	1.7667	0.0106996	-0.928042	0.548045
GxE_00366	C20orf96	-0.0290948	0.980737	-0.443372	0.797397
GxE_00367	C22orf23	3.14865	5.92e-06	3.52058	0.020473
GxE_00368	C22orf23	-0.617654	0.578928	0.618886	0.578391
GxE_00369	C22orf39	2.21018	0.125565	0.980357	0.510765
GxE_00370	C22orf39	-0.590759	0.545432	3.00552	0.107755
GxE_00371	C3orf20	2.43549	0.00205971	9.25184	0.000349791
GxE_00372	C3orf20	2.94344	0.0037924	-2.2578	0.170015
GxE_00373	C4orf17	3.72313	0.012484	1.10958	0.517803
GxE_00374	C4orf17	1.01337	0.305601	1.05878	0.546863
GxE_00375	C4orf33	4.14363	0.000117228	9.01831	0.000322198
GxE_00376	C4orf33	-1.41338	0.156141	3.34521	0.0676275
GxE_00377	C4orf46	4.30093	0.0061462	2.4989	0.110768
GxE_00378	C4orf46	0.965061	0.33889	6.42715	0.00999
GxE_00379	C4orf50	2.92289	0.0596774	-0.463793	0.778403
GxE_00380	C4orf50	3.96659	0.0694828	-1.34629	0.372759
GxE_00381	C4orf51	-5.39712	4.36e-08	-2.34034	0.220151
GxE_00382	C4orf51	2.7725	0.0140725	3.70602	0.00690671
GxE_00383	C5orf49	0.252514	0.752247	0.179655	0.878131
GxE_00384	C5orf49	1.64968	0.0897382	2.03753	0.221339
GxE_00385	C6	2.28995	0.00795021	1.90913	0.234202
GxE_00386	C6	3.06793	0.00495916	-0.882187	0.571682
GxE_00387	C7	1.50399	0.2924	3.56839	0.0181567
GxE_00388	C7	1.16953	0.0999774	4.63067	0.0353364
GxE_00389	C7orf31	-2.84436	0.0165441	5.62673	0.00482975
GxE_00390	C7orf31	0.712438	0.51073	1.32871	0.211188
GxE_00391	C7orf50	2.51365	0.0403598	4.6338	0.0120512
GxE_00392	C7orf50	3.5838	0.0168093	4.62693	0.00306974
GxE_00393	C8B	3.48673	0.0460416	1.461	0.217736
GxE_00394	C8B	-3.32763	1.35e-06	6.37726	0.00223318
GxE_00395	C9	4.23196	0.0230313	2.35437	0.200971
GxE_00396	C9	0.225785	0.84889	-2.44941	0.101868
GxE_00397	C9orf152	2.39125	0.0273429	2.39897	0.0429983
GxE_00398	C9orf152	1.09173	0.40204	3.3668	0.065549
GxE_00399	C9orf43	-0.695521	0.670603	0.160586	0.90908
GxE_00400	C9orf43	4.55756	1.06e-06	0.0138787	0.994536
GxE_00401	C9orf85	4.62426	6.29e-09	3.38313	0.0333499
GxE_00402	C9orf85	-1.02619	0.28568	0.72006	0.708448
GxE_00403	CA12	1.15733	0.0886735	0.476278	0.702614
GxE_00404	CA12	1.60595	0.0437798	0.862897	0.480558
GxE_00405	CABP2	3.08764	0.00127197	-0.534168	0.742526
GxE_00406	CABP2	2.75956	0.0201452	3.01828	0.0394483
GxE_00407	CABYR	0.143776	0.950873	-2.40493	0.149829
GxE_00408	CABYR	0.240963	0.81712	5.38634	0.00573905
GxE_00409	CACNA1B	1.43247	0.100344	0.49215	0.693709
GxE_00410	CACNA1B	2.26636	0.272918	4.8743	0.0153529
GxE_00411	CACNA1D	-5.19359	8.96e-07	0.856876	0.498809
GxE_00412	CACNA1D	1.29736	0.346471	-0.291765	0.796518
GxE_00413	CACNA1E	2.91724	0.000510174	6.56128	0.00227968
GxE_00414	CACNA1E	2.73749	0.100693	1.54671	0.233463
GxE_00415	CACNA2D4	2.15034	0.0413607	1.80092	0.139836
GxE_00416	CACNA2D4	0.354435	0.818674	-1.94038	0.195845
GxE_00417	CALHM2	3.22664	0.00102521	0.109325	0.926887
GxE_00418	CALHM2	2.11547	0.0135504	3.58443	0.0289376
GxE_00419	CAPG	3.63131	2.33e-07	0.600291	0.626394
GxE_00420	CAPG	-0.78012	0.699225	-1.93958	0.328895
GxE_00421	CAPN11	1.87755	0.010979	-0.120381	0.915687
GxE_00422	CAPN11	0.824624	0.277511	3.08573	0.0097465
GxE_00423	CAPN12	-0.59655	0.55953	1.39723	0.231356
GxE_00424	CAPN12	6.25159	0.000903922	4.68949	0.000390617
GxE_00425	CAPN13	2.73068	0.0300731	1.80762	0.101868
GxE_00426	CAPN13	1.19895	0.212355	1.73276	0.20915
GxE_00427	CAPN15	3.01202	0.000380374	2.2841	0.0658435
GxE_00428	CAPN15	1.90374	0.168729	2.05691	0.108887
GxE_00429	CAPN9	-3.79156	4.17e-07	4.02805	0.0118496
GxE_00430	CAPN9	2.73583	0.198356	7.62494	0.00056639
GxE_00431	CARD17	-4.73022	2.5e-07	-2.86372	0.151572
GxE_00432	CARD17	1.55829	0.203513	0.230252	0.881271
GxE_00433	CARD6	1.00463	0.634618	7.56391	0.00142423
GxE_00434	CARD6	4.79582	4.19e-10	-1.1773	0.37681
GxE_00435	CARD9	-0.838747	0.591107	0.167318	0.882711
GxE_00436	CARD9	3.64327	0.0876969	6.36142	0.0040688
GxE_00437	CARS2	1.86887	0.0037748	3.80061	0.00426961
GxE_00438	CARS2	0.901465	0.644866	2.39049	0.0204409
GxE_00439	CASP5	-1.13708	0.489727	6.81734	0.000328935
GxE_00440	CASP5	1.09596	0.59254	0.440547	0.719019
GxE_00441	CASQ1	0.11614	0.946616	4.61668	0.00858211
GxE_00442	CASQ1	1.95442	0.00994703	7.50141	0.000678555
GxE_00443	CATSPER2	4.23562	2.7e-07	-1.48955	0.363501
GxE_00444	CATSPER2	3.80796	0.0002767	-2.4124	0.135885
GxE_00445	CBLC	3.47422	0.00256819	6.9923	0.00195193
GxE_00446	CBLC	1.18673	0.130766	-0.632924	0.54891
GxE_00447	CBR3	2.41227	0.00869345	1.5042	0.371067
GxE_00448	CBR3	-2.31904	0.0738165	9.57276	0.000355716
GxE_00449	CBY2	2.63571	0.0594249	-1.54776	0.241884
GxE_00450	CBY2	0.311055	0.88066	0.78516	0.661905
GxE_00451	CC2D2A	2.52699	0.00406267	3.05588	0.0445879
GxE_00452	CC2D2A	-5.0554	4.18e-07	0.874599	0.514106
GxE_00453	CCDC102B	-0.605065	0.721806	1.75457	0.0953565
GxE_00454	CCDC102B	2.71906	0.191583	0.787483	0.480911
GxE_00455	CCDC110	0.868071	0.366938	-0.0769545	0.973442
GxE_00456	CCDC110	-1.1506	0.0961964	-2.31825	0.221856
GxE_00457	CCDC113	1.01805	0.14115	-1.06274	0.359282
GxE_00458	CCDC113	0.645393	0.466292	3.45591	0.00380627
GxE_00459	CCDC125	3.59888	0.0483749	-2.94921	0.0701175
GxE_00460	CCDC125	1.81817	0.0125835	-2.84001	0.0527211
GxE_00461	CCDC13	2.23266	0.00232979	4.59567	0.0375415
GxE_00462	CCDC13	-4.07413	0.000515885	-2.34605	0.178888
GxE_00463	CCDC146	2.0008	0.203335	1.54551	0.381756
GxE_00464	CCDC146	1.51596	0.0237511	-1.3482	0.21781
GxE_00465	CCDC150	1.43085	0.132977	5.52334	0.00779121
GxE_00466	CCDC150	1.06839	0.297538	2.3114	0.227982
GxE_00467	CCDC158	0.93718	0.47806	1.14941	0.271249
GxE_00468	CCDC158	2.24048	0.0362326	1.42555	0.31715
GxE_00469	CCDC170	5.62359	0.000127508	-0.110165	0.958491
GxE_00470	CCDC170	0.886463	0.256145	8.19201	0.000818684
GxE_00471	CCDC171	1.88805	0.0145709	-1.18244	0.374993
GxE_00472	CCDC171	3.7732	1.55e-06	-0.0676836	0.969187
GxE_00473	CCDC178	0.0740565	0.958504	9.0734	0.00056639
GxE_00474	CCDC178	2.07781	0.0119206	-1.15979	0.468001
GxE_00475	CCDC18	2.01085	0.010728	3.66428	0.00708928
GxE_00476	CCDC18	3.51307	0.11623	1.29586	0.431746
GxE_00477	CCDC180	1.96178	0.0241411	0.188054	0.881562
GxE_00478	CCDC180	2.00612	0.0158039	-1.021	0.35465
GxE_00479	CCDC191	1.34862	0.181676	4.42108	0.00674762
GxE_00480	CCDC191	-2.15667	0.149151	-1.99568	0.21573
GxE_00481	CCDC27	0.105924	0.937576	-0.03655	0.97707
GxE_00482	CCDC27	0.743134	0.605871	2.34662	0.115101
GxE_00483	CCDC38	3.04208	0.00172806	2.63767	0.013174
GxE_00484	CCDC38	0.170953	0.919978	4.73014	0.0113934
GxE_00485	CCDC59	-2.19219	0.0550955	5.12582	0.000260563
GxE_00486	CCDC59	0.752774	0.69204	1.00403	0.590035
GxE_00487	CCDC60	0.743305	0.7344	4.07979	0.0468622
GxE_00488	CCDC60	0.779289	0.348923	2.55428	0.0459182
GxE_00489	CCDC63	3.55472	0.000150954	-0.345929	0.814539
GxE_00490	CCDC63	-2.90611	0.010799	-3.15305	0.0257767
GxE_00491	CCDC66	-3.19236	0.000396806	-2.10366	0.281619
GxE_00492	CCDC66	-0.75938	0.50453	2.03373	0.264778
GxE_00493	CCDC7	2.63998	0.00151577	-1.89325	0.223837
GxE_00494	CCDC7	0.803347	0.422218	-1.09297	0.489129
GxE_00495	CCDC74B	-1.08842	0.48379	1.44379	0.42287
GxE_00496	CCDC74B	0.84951	0.40691	4.34277	0.00310791
GxE_00497	CCDC78	1.94758	0.0134547	3.2654	0.0779522
GxE_00498	CCDC78	1.16899	0.532021	6.66693	0.00269656
GxE_00499	CCHCR1	4.5164	0.0689332	-2.20063	0.136995
GxE_00500	CCHCR1	4.01605	1.39e-06	0.615401	0.714896
GxE_00501	CCL26	-3.7912	3.49e-08	-0.494911	0.669904
GxE_00502	CCL26	-1.87726	0.0239268	-1.08831	0.497982
GxE_00503	CCL4	2.95624	0.00104579	6.66818	0.000854839
GxE_00504	CCL4	1.18856	0.219326	-1.04245	0.318104
GxE_00505	CCNI2	1.45785	0.289416	4.07722	0.000845494
GxE_00506	CCNI2	1.90499	0.00193725	-1.14854	0.47092
GxE_00507	CCNL2	-0.629571	0.552844	7.03146	0.00186417
GxE_00508	CCNL2	-0.799819	0.429223	2.97322	0.0165859
GxE_00509	CCR5	3.21245	0.00507534	4.81109	0.000866247
GxE_00510	CCR5	-1.93995	0.129064	-2.45516	0.210025
GxE_00511	CD101	-0.110715	0.918763	1.57788	0.128064
GxE_00512	CD101	2.40838	0.0366879	-0.255426	0.859998
GxE_00513	CD109	2.41787	0.0173501	1.65482	0.157243
GxE_00514	CD109	4.66953	0.0284484	3.73024	0.0545219
GxE_00515	CD163L1	2.67235	0.207319	2.10176	0.0982389
GxE_00516	CD163L1	1.2283	0.308463	0.958951	0.452152
GxE_00517	CD180	2.07236	0.0969349	-1.70927	0.31268
GxE_00518	CD180	0.723857	0.595435	4.26994	0.000788567
GxE_00519	CD1B	1.55037	0.0357568	0.227734	0.851259
GxE_00520	CD1B	0.583098	0.5359	3.91215	0.0570115
GxE_00521	CD1D	1.02265	0.289416	-1.6383	0.123948
GxE_00522	CD1D	3.23391	0.0034681	2.35886	0.107772
GxE_00523	CD207	1.64853	0.391347	5.34118	0.00112404
GxE_00524	CD207	2.86116	0.183137	1.91295	0.0858823
GxE_00525	CD33	-0.0790613	0.951835	2.20118	0.227844
GxE_00526	CD33	1.57895	0.0598385	1.77968	0.239683
GxE_00527	CD36	1.98671	0.264754	4.30125	0.00238377
GxE_00528	CD36	-0.630639	0.65754	0.0995937	0.940526
GxE_00529	CD5L	1.12861	0.435355	1.30135	0.449054
GxE_00530	CD5L	2.70099	0.00611919	4.4035	0.0106719
GxE_00531	CD96	1.93462	0.0409711	2.41481	0.0386302
GxE_00532	CD96	2.87317	7.88e-05	11.3102	5.26e-05
GxE_00533	CDC20B	1.5789	0.0999016	1.9051	0.206332
GxE_00534	CDC20B	1.03178	0.41103	4.15894	0.0435297
GxE_00535	CDC27	-4.59763	1.07e-10	-1.90852	0.194986
GxE_00536	CDC27	-1.05037	0.587795	-1.12029	0.473434
GxE_00537	CDH26	0.628386	0.692255	5.96009	0.0014743
GxE_00538	CDH26	3.17049	0.0197487	-0.365422	0.758561
GxE_00539	CDHR3	2.46185	0.00953261	-2.50194	0.101877
GxE_00540	CDHR3	1.34965	0.262812	1.8491	0.31268
GxE_00541	CDK11A	1.03798	0.544644	2.49464	0.027472
GxE_00542	CDK11A	1.48663	0.232654	3.01748	0.105454
GxE_00543	CDK15	2.59203	0.091966	5.47489	0.000311299
GxE_00544	CDK15	2.46324	0.228862	1.21584	0.257142
GxE_00545	CDKL2	2.04817	0.0804276	1.49758	0.234202
GxE_00546	CDKL2	-0.195327	0.924644	7.07499	0.00211957
GxE_00547	CDKL4	3.4366	0.00605924	2.52155	0.0260335
GxE_00548	CDKL4	2.219	0.000507447	-1.84294	0.237105
GxE_00549	CDRT15	3.13096	4.94e-05	2.20474	0.0701211
GxE_00550	CDRT15	0.648136	0.515261	3.70309	0.0119684
GxE_00551	CEACAM4	-4.98445	1.3e-07	-1.81896	0.295356
GxE_00552	CEACAM4	-1.18304	0.452588	-3.19238	0.0383282
GxE_00553	CEACAM7	2.33898	0.0860439	0.529442	0.670623
GxE_00554	CEACAM7	-5.9163	2.95e-11	-2.00972	0.221847
GxE_00555	CELA1	1.42767	0.216576	3.45181	0.0402287
GxE_00556	CELA1	2.10893	0.0874284	-2.22123	0.134622
GxE_00557	CELA3B	-1.20454	0.216398	1.12444	0.309985
GxE_00558	CELA3B	0.497757	0.55953	4.50533	0.0174047
GxE_00559	CELSR1	0.972861	0.627163	-0.873005	0.557408
GxE_00560	CELSR1	1.09225	0.180037	4.94977	0.0138523
GxE_00561	CENPF	2.46438	0.00520406	5.97502	0.00724462
GxE_00562	CENPF	1.37722	0.070042	2.88731	0.128379
GxE_00563	CEP112	2.30593	0.00038691	2.24813	0.191864
GxE_00564	CEP112	0.314948	0.825295	-3.09043	0.0639527
GxE_00565	CEP126	1.2239	0.417786	8.17915	0.000573958
GxE_00566	CEP126	2.83426	0.0598333	0.945636	0.563949
GxE_00567	CEP152	1.58206	0.118416	1.4723	0.427162
GxE_00568	CEP152	2.58027	0.000965365	1.93122	0.203727
GxE_00569	CEP164	1.771	0.312119	5.90994	0.00352772
GxE_00570	CEP164	3.09356	6.77e-06	8.79081	0.000768526
GxE_00571	CEP250	-1.12332	0.276403	-1.64518	0.281132
GxE_00572	CEP250	0.758448	0.617191	-0.919718	0.401069
GxE_00573	CEP290	-0.02368	0.983978	8.91021	0.000818684
GxE_00574	CEP290	2.54044	5.41e-05	1.98681	0.145951
GxE_00575	CEP72	0.459772	0.788146	5.62294	0.012702
GxE_00576	CEP72	2.24474	0.000160589	-1.79953	0.194236
GxE_00577	CEP89	2.70741	0.112076	5.56599	0.00661283
GxE_00578	CEP89	-4.97791	7.57e-08	5.10784	0.0152691
GxE_00579	CEP95	1.52295	0.0446309	8.30038	0.000960153
GxE_00580	CEP95	2.11143	0.00638209	2.11211	0.0387688
GxE_00581	CES1	4.94269	0.00574611	4.06637	0.00816797
GxE_00582	CES1	-5.0654	2.93e-08	-1.19606	0.273677
GxE_00583	CES5A	1.95612	0.00347087	0.752632	0.665112
GxE_00584	CES5A	1.78743	0.170016	1.68305	0.279927
GxE_00585	CFAP100	2.36059	0.231563	2.99904	0.0714221
GxE_00586	CFAP100	-1.50312	0.36508	-2.9807	0.0376876
GxE_00587	CFAP157	-0.676699	0.34923	3.10575	0.0203504
GxE_00588	CFAP157	-4.89129	2.18e-06	-2.25487	0.131228
GxE_00589	CFAP206	1.86807	0.401694	-0.14998	0.940381
GxE_00590	CFAP206	2.84343	0.036966	0.180049	0.890044
GxE_00591	CFAP299	0.561538	0.647697	7.04824	0.00158077
GxE_00592	CFAP299	3.16932	0.0644384	2.38717	0.101868
GxE_00593	CFAP43	-2.80249	0.000659874	-1.33762	0.495084
GxE_00594	CFAP43	-3.73869	8.58e-06	1.11777	0.304007
GxE_00595	CFAP46	3.82286	0.0228073	2.20246	0.066752
GxE_00596	CFAP46	3.06109	0.0515403	0.637073	0.567108
GxE_00597	CFAP58	5.644	0.00947675	-0.879367	0.619507
GxE_00598	CFAP58	-0.190102	0.874089	3.56544	0.0699885
GxE_00599	CFAP61	-7.86823	1.83e-05	-3.50675	0.0583103
GxE_00600	CFAP61	-5.17476	8.22e-06	-1.73427	0.339924
GxE_00601	CFAP65	2.3527	0.263928	0.0126097	0.993095
GxE_00602	CFAP65	-0.764354	0.553366	4.12169	0.015638
GxE_00603	CFAP74	1.93481	0.289416	3.73612	0.0568132
GxE_00604	CFAP74	-2.30859	0.0114068	0.948861	0.49969
GxE_00605	CFHR1	-1.90354	0.118769	8.42238	0.000349791
GxE_00606	CFHR1	-0.849351	0.383677	-0.122152	0.915209
GxE_00607	CFHR2	0.774292	0.267253	-2.62995	0.0725396
GxE_00608	CFHR2	-1.3455	0.0857612	-3.25616	0.0596431
GxE_00609	CFHR3	1.25172	0.0788779	2.84731	0.00866882
GxE_00610	CFHR3	-0.108864	0.912564	0.521346	0.75409
GxE_00611	CFHR4	-0.997795	0.448958	0.455453	0.703561
GxE_00612	CFHR4	0.569194	0.528036	1.46378	0.168734
GxE_00613	CFHR5	-4.28636	4.33e-05	-1.22557	0.683446
GxE_00614	CFHR5	-4.1311	8.87e-07	3.73482	0.0630743
GxE_00615	CFTR	3.0014	0.146627	2.9728	0.117619
GxE_00616	CFTR	2.25596	0.122022	-1.49066	0.339924
GxE_00617	CGN	1.25473	0.34923	3.75854	0.00317705
GxE_00618	CGN	2.03647	0.00591227	6.94774	0.00220956
GxE_00619	CHD1L	3.25752	0.128915	-1.39788	0.402868
GxE_00620	CHD1L	0.326646	0.726546	3.94368	0.00161709
GxE_00621	CHEK2	0.618054	0.605405	-1.73096	0.220151
GxE_00622	CHEK2	2.98492	0.165577	3.94902	0.0334234
GxE_00623	CHIA	1.60849	0.338199	4.89976	0.0078231
GxE_00624	CHIA	2.06371	0.00630307	7.22023	0.00111033
GxE_00625	CHIT1	-5.12222	2.42e-08	0.841743	0.538162
GxE_00626	CHIT1	1.9213	0.00955181	3.83449	0.00312544
GxE_00627	CHMP4A	1.49566	0.0372065	3.87581	0.0226459
GxE_00628	CHMP4A	-1.73203	0.0505368	8.1455	0.000976455
GxE_00629	CHMP4C	0.393615	0.785654	5.16242	0.00715605
GxE_00630	CHMP4C	0.573962	0.789212	4.06817	0.0135541
GxE_00631	CHPF2	-0.403872	0.695626	1.76979	0.110538
GxE_00632	CHPF2	4.48585	0.0259863	4.71595	0.00150536
GxE_00633	CHRFAM7A	2.77071	0.00124709	4.44838	0.00160342
GxE_00634	CHRFAM7A	2.00862	0.00846629	5.66446	0.00715605
GxE_00635	CHRNG	1.13044	0.545432	-2.15974	0.16109
GxE_00636	CHRNG	2.48518	0.094412	2.40893	0.179864
GxE_00637	CIDEB	0.516973	0.630205	-0.644996	0.57526
GxE_00638	CIDEB	-1.8815	0.326335	6.40558	0.00395378
GxE_00639	CILP	4.09911	0.0036332	7.89698	0.00135811
GxE_00640	CILP	3.26778	0.0196218	3.55808	0.0730054
GxE_00641	CLCA4	3.0008	0.00184846	1.74846	0.110281
GxE_00642	CLCA4	-0.60743	0.43901	6.15883	0.00056639
GxE_00643	CLCN1	-0.481433	0.552179	0.86369	0.580359
GxE_00644	CLCN1	2.33392	0.0691888	1.00201	0.336625
GxE_00645	CLCNKA	0.368055	0.796027	7.18483	0.000259135
GxE_00646	CLCNKA	-1.14263	0.317179	6.64105	0.00417726
GxE_00647	CLDN20	2.80866	0.00338154	0.138951	0.914212
GxE_00648	CLDN20	-1.50343	0.288062	-2.39139	0.123836
GxE_00649	CLEC11A	0.346458	0.825209	9.45425	0.000385268
GxE_00650	CLEC11A	1.59911	0.0288905	-0.488038	0.65218
GxE_00651	CLEC12A	1.24643	0.268827	7.52035	0.00126862
GxE_00652	CLEC12A	-1.48779	0.297136	-2.39923	0.0953717
GxE_00653	CLEC17A	-3.699	8.97e-08	2.38673	0.146104
GxE_00654	CLEC17A	1.20449	0.158826	-0.304178	0.790884
GxE_00655	CLEC18B	2.15772	0.161613	5.23442	0.00342891
GxE_00656	CLEC18B	1.36174	0.310266	-1.67931	0.482946
GxE_00657	CLHC1	-1.80965	0.0432537	-0.9912	0.364646
GxE_00658	CLHC1	1.48743	0.505636	0.379624	0.827675
GxE_00659	CLTCL1	-0.213839	0.922013	1.92239	0.160737
GxE_00660	CLTCL1	0.623968	0.390065	6.66838	0.00144314
GxE_00661	CLYBL	2.46886	0.000449695	1.23878	0.344244
GxE_00662	CLYBL	-2.71402	0.0505373	3.16571	0.00736564
GxE_00663	CMA1	1.27706	0.205629	-0.0558817	0.975537
GxE_00664	CMA1	0.485489	0.653436	-0.699839	0.539427
GxE_00665	CMYA5	2.55735	0.00336287	3.38857	0.0194454
GxE_00666	CMYA5	-2.02955	0.178749	-2.15047	0.209993
GxE_00667	CNDP1	3.18455	0.108068	-2.7282	0.0544904
GxE_00668	CNDP1	1.12465	0.151436	5.02779	0.00753388
GxE_00669	CNGA4	1.31157	0.240582	7.11389	0.00236084
GxE_00670	CNGA4	2.69586	0.00977429	2.85023	0.0646167
GxE_00671	CNGB3	0.655323	0.712143	-1.20903	0.514055
GxE_00672	CNGB3	0.745268	0.347341	3.04958	0.015638
GxE_00673	CNKSR1	1.98059	0.232993	3.89001	0.0649112
GxE_00674	CNKSR1	-0.434031	0.637495	0.749055	0.494822
GxE_00675	CNTLN	2.84607	0.0265362	4.34744	0.0172364
GxE_00676	CNTLN	3.29386	0.115419	5.07918	0.0067735
GxE_00677	CNTN5	3.33941	1.61e-07	8.18647	5.26e-05
GxE_00678	CNTN5	-0.282138	0.76114	2.91985	0.00775588
GxE_00679	CNTN6	1.09344	0.143966	1.27524	0.362904
GxE_00680	CNTN6	1.94314	0.121956	4.43745	0.0191783
GxE_00681	CNTRL	-4.72397	4.71e-07	5.17913	0.0173407
GxE_00682	CNTRL	1.27864	0.093573	-1.65844	0.312742
GxE_00683	COL15A1	1.7491	0.157997	1.43277	0.257234
GxE_00684	COL15A1	3.77961	0.111103	7.22379	0.00112461
GxE_00685	COL16A1	2.65329	0.000109519	2.4302	0.0376978
GxE_00686	COL16A1	1.67035	0.0263064	0.0195274	0.985758
GxE_00687	COL20A1	1.31405	0.508471	-2.27207	0.139201
GxE_00688	COL20A1	-0.145791	0.888709	7.99033	0.00140647
GxE_00689	COL21A1	1.96567	0.0123451	3.07286	0.00457219
GxE_00690	COL21A1	3.21938	1.61e-06	8.73349	0.000294376
GxE_00691	COL26A1	0.435145	0.735656	0.646975	0.59997
GxE_00692	COL26A1	1.3449	0.0354728	6.79581	0.00160342
GxE_00693	COL28A1	-4.94648	1.19e-07	4.29352	0.0267877
GxE_00694	COL28A1	2.19468	0.00816377	4.04842	0.0420236
GxE_00695	COL6A5	2.61078	0.0360999	0.730483	0.567569
GxE_00696	COL6A5	5.87195	0.0179697	-1.27605	0.424246
GxE_00697	COL6A6	3.57839	1.19e-07	-1.43741	0.338392
GxE_00698	COL6A6	-5.79107	1.08e-11	-2.59474	0.103385
GxE_00699	COL7A1	-2.3968	0.00518668	-0.45253	0.791347
GxE_00700	COL7A1	0.074986	0.934956	2.36451	0.197602
GxE_00701	COL9A2	2.62138	0.14115	1.9358	0.0996227
GxE_00702	COL9A2	4.07947	0.000133347	1.31251	0.208444
GxE_00703	CORIN	1.27458	0.0702799	-1.84906	0.221856
GxE_00704	CORIN	2.83557	0.0269757	4.61344	0.0258571
GxE_00705	CORO7	2.59189	6.08e-05	5.99145	0.00652765
GxE_00706	CORO7	0.723539	0.457935	3.88321	0.0383282
GxE_00707	CP	-4.4352	3.95e-10	-2.40142	0.289696
GxE_00708	CP	1.64277	0.43901	2.32869	0.102261
GxE_00709	CPA4	0.774171	0.44872	-0.997621	0.41922
GxE_00710	CPA4	1.47781	0.0958149	-2.24771	0.132081
GxE_00711	CPNE1	2.47503	0.0315147	3.01373	0.0346363
GxE_00712	CPNE1	4.66265	0.0569882	-1.29328	0.400837
GxE_00713	CPNE3	0.88174	0.263459	7.14356	0.000690814
GxE_00714	CPNE3	-0.570664	0.468157	10.6721	0.000239138
GxE_00715	CPZ	2.098	0.00221622	-1.84744	0.203129
GxE_00716	CPZ	3.75856	0.039638	4.01044	0.026534
GxE_00717	CR1	1.98225	0.102685	4.45737	0.0114394
GxE_00718	CR1	4.96205	5.11e-06	0.100158	0.943487
GxE_00719	CRELD2	3.39163	0.0841119	4.80571	0.0316309
GxE_00720	CRELD2	0.585526	0.492143	0.389579	0.823631
GxE_00721	CRHR2	-1.30913	0.178452	0.231266	0.861339
GxE_00722	CRHR2	1.0371	0.24035	5.08277	0.00626367
GxE_00723	CRISP1	-2.47341	0.00746659	-2.16989	0.191864
GxE_00724	CRISP1	3.10656	2.31e-05	5.64928	0.00765534
GxE_00725	CROCC	1.86863	0.0268987	-2.44764	0.114029
GxE_00726	CROCC	-5.2931	7.14e-06	-2.96728	0.0602769
GxE_00727	CROT	0.495221	0.571827	1.78423	0.104429
GxE_00728	CROT	3.81798	2.79e-05	1.8287	0.103385
GxE_00729	CRYBA4	-2.70093	0.00109915	2.01765	0.0660338
GxE_00730	CRYBA4	-2.36659	0.00162959	3.88784	0.00201587
GxE_00731	CRYBB3	3.66047	0.0367789	5.76832	0.0032628
GxE_00732	CRYBB3	2.36012	0.00430374	4.18726	0.0474493
GxE_00733	CRYBG1	2.13609	0.0145421	-1.09419	0.326763
GxE_00734	CRYBG1	0.0604519	0.973462	0.618929	0.610156
GxE_00735	CRYGA	2.76304	7.88e-05	0.569465	0.746063
GxE_00736	CRYGA	-4.62128	7.19e-09	6.92818	0.00116449
GxE_00737	CRYGD	0.014315	0.987542	-1.34516	0.407926
GxE_00738	CRYGD	1.09383	0.312744	2.159	0.162801
GxE_00739	CRYZ	1.59295	0.233915	2.69012	0.0451662
GxE_00740	CRYZ	0.240386	0.917824	3.11948	0.112103
GxE_00741	CSF2RA	3.58567	0.00189952	4.92452	0.00428089
GxE_00742	CSF2RA	-0.258988	0.86349	2.20081	0.0728168
GxE_00743	CSF2RB	4.34407	0.0243331	4.5954	0.00509785
GxE_00744	CSF2RB	-0.086393	0.932178	3.78463	0.00310791
GxE_00745	CSHL1	-4.9338	9.02e-10	-2.35554	0.185994
GxE_00746	CSHL1	2.83798	0.100693	1.26335	0.352646
GxE_00747	CSKMT	2.6338	0.00284257	-2.23105	0.149289
GxE_00748	CSKMT	1.19919	0.55953	2.45876	0.0227386
GxE_00749	CST11	0.160307	0.924717	1.18907	0.523042
GxE_00750	CST11	0.729322	0.341566	2.03437	0.263051
GxE_00751	CST2	-0.316011	0.845367	1.27879	0.352441
GxE_00752	CST2	-1.55071	0.223377	-0.34828	0.848565
GxE_00753	CSTL1	2.81043	0.000506309	-1.00376	0.553057
GxE_00754	CSTL1	1.24957	0.211222	1.01105	0.457326
GxE_00755	CTBP2	0.99133	0.258544	3.48722	0.0451767
GxE_00756	CTBP2	2.33685	0.00527698	8.0352	0.00127675
GxE_00757	CTC1	0.0914515	0.962046	-1.6351	0.158026
GxE_00758	CTC1	-0.335763	0.80346	6.17452	0.000320735
GxE_00759	CTSA	0.205826	0.917162	2.96222	0.11632
GxE_00760	CTSA	0.193166	0.930317	2.11818	0.251782
GxE_00761	CTSE	2.66579	0.0213322	2.28396	0.118352
GxE_00762	CTSE	2.27378	0.000189877	8.617	0.000553549
GxE_00763	CTSW	3.16248	0.000471007	1.86399	0.233727
GxE_00764	CTSW	0.186784	0.845367	0.233343	0.832124
GxE_00765	CTU2	1.86614	0.346092	-1.06318	0.366212
GxE_00766	CTU2	3.3485	0.0345586	0.169075	0.92672
GxE_00767	CUBN	2.62735	0.0112148	2.14486	0.047472
GxE_00768	CUBN	-2.50552	0.0623409	-1.28827	0.489139
GxE_00769	CUL9	-1.27004	0.213558	4.09419	0.0410402
GxE_00770	CUL9	-1.73017	0.220843	2.5269	0.179972
GxE_00771	CWH43	1.4486	0.196382	4.07631	0.00120648
GxE_00772	CWH43	0.241166	0.84889	2.55217	0.047472
GxE_00773	CXCL6	1.17033	0.134689	7.5448	0.0023304
GxE_00774	CXCL6	3.24111	0.00361093	4.72831	0.00126992
GxE_00775	CXCL8	4.41448	0.0440716	1.51106	0.397467
GxE_00776	CXCL8	4.62989	0.0123451	2.47146	0.0590375
GxE_00777	CXorf58	-4.37898	4.67e-05	4.1605	0.000320735
GxE_00778	CXorf58	2.87789	0.00076125	-2.52966	0.13468
GxE_00779	CYP1A1	0.502769	0.628146	-2.28909	0.211211
GxE_00780	CYP1A1	1.59217	0.0584764	4.80723	0.0144226
GxE_00781	CYP26C1	2.16779	0.233915	6.94232	0.0022711
GxE_00782	CYP26C1	3.32328	0.00120664	-1.46547	0.235877
GxE_00783	CYP2A13	0.274482	0.788146	8.74101	0.000789928
GxE_00784	CYP2A13	2.80348	0.00138258	3.21761	0.0675193
GxE_00785	CYP2A6	0.553003	0.706258	8.02817	0.00111337
GxE_00786	CYP2A6	1.84956	0.102341	2.75573	0.042649
GxE_00787	CYP2B6	-4.51401	1.84e-05	4.24553	0.0456512
GxE_00788	CYP2B6	-2.22526	0.0101984	-1.64013	0.259683
GxE_00789	CYP2C18	-4.72362	2.33e-07	-1.45765	0.458446
GxE_00790	CYP2C18	0.929067	0.297927	0.586067	0.668524
GxE_00791	CYP2C19	1.48193	0.0358187	4.77303	0.0136949
GxE_00792	CYP2C19	-4.59007	8.69e-08	-2.05163	0.222397
GxE_00793	CYP2C8	5.57258	0.00243086	5.53927	0.0001492
GxE_00794	CYP2C8	3.63929	0.000584718	4.78737	0.00421146
GxE_00795	CYP2D6	1.34902	0.468157	6.57307	0.00408099
GxE_00796	CYP2D6	2.63842	0.027758	0.920198	0.601155
GxE_00797	CYP2F1	-1.69069	0.220438	2.78905	0.0119684
GxE_00798	CYP2F1	1.6416	0.0182835	3.27673	0.00493283
GxE_00799	CYP3A43	-3.31005	0.000645419	3.59117	0.00190194
GxE_00800	CYP3A43	2.50522	0.00948464	0.195455	0.888363
GxE_00801	CYP3A5	2.49279	0.0432009	2.52131	0.0738556
GxE_00802	CYP3A5	-4.52558	1.09e-09	3.3967	0.0806107
GxE_00803	CYP4A22	3.05272	0.0037924	-1.01167	0.629818
GxE_00804	CYP4A22	2.53016	0.000279893	4.61781	0.000855708
GxE_00805	CYP4B1	-5.44642	6.66e-09	1.43901	0.428188
GxE_00806	CYP4B1	1.97357	0.382994	2.64078	0.0145827
GxE_00807	CYP4F12	-4.80114	1.69e-07	-1.7315	0.291069
GxE_00808	CYP4F12	2.68479	0.000350433	5.24965	0.0085145
GxE_00809	CYP4F2	0.0470912	0.98442	-1.68263	0.107051
GxE_00810	CYP4F2	2.4762	0.0702799	-1.00863	0.453603
GxE_00811	CYP4F3	0.775224	0.722389	-2.84049	0.0755021
GxE_00812	CYP4F3	3.31804	0.00791449	-2.07727	0.0973933
GxE_00813	CYP4Z1	-0.661321	0.648717	-2.26341	0.33854
GxE_00814	CYP4Z1	2.2105	0.107671	-1.87104	0.226461
GxE_00815	CYYR1	0.753453	0.444411	2.8283	0.024112
GxE_00816	CYYR1	1.01377	0.146341	-1.3186	0.216203
GxE_00817	DAOA	0.223663	0.860182	-2.02733	0.174076
GxE_00818	DAOA	-3.04341	0.000497874	4.4813	0.012702
GxE_00819	DCAF11	1.29636	0.463809	-1.73948	0.204338
GxE_00820	DCAF11	-1.0622	0.285497	6.71736	0.00287806
GxE_00821	DCAKD	2.21278	0.0121172	2.49309	0.172509
GxE_00822	DCAKD	3.21419	0.0277856	2.58285	0.0751955
GxE_00823	DCDC2B	-5.27644	2.58e-07	2.48758	0.075622
GxE_00824	DCDC2B	2.6378	0.102341	8.39281	0.00105817
GxE_00825	DCHS2	2.00797	0.043116	1.0399	0.517803
GxE_00826	DCHS2	1.23015	0.415275	7.81868	0.00101574
GxE_00827	DCLRE1A	-5.0037	1.05e-06	3.24278	0.00528059
GxE_00828	DCLRE1A	1.54814	0.410741	3.50832	0.00926052
GxE_00829	DDIAS	-5.14158	1.2e-08	-2.25007	0.262656
GxE_00830	DDIAS	-2.09696	0.0382581	1.77577	0.11173
GxE_00831	DDX11	-1.61655	0.284479	3.52705	0.0880232
GxE_00832	DDX11	2.41633	0.0505373	0.0985902	0.957818
GxE_00833	DDX52	-2.08567	0.11299	-1.51203	0.362407
GxE_00834	DDX52	-5.26754	7.67e-11	-2.69665	0.0493609		CCDC63		-0.210598
GxE_00835	DDX58	-1.15716	0.124444	-1.96525	0.184574
GxE_00836	DDX58	0.0808087	0.922013	0.780791	0.645754
GxE_00837	DDX60L	1.66156	0.110045	-1.47529	0.417311
GxE_00838	DDX60L	2.6487	0.146174	-1.86601	0.233815
GxE_00839	DECR2	1.41205	0.110323	1.81294	0.187248
GxE_00840	DECR2	2.00154	0.00106154	6.05346	0.0017295
GxE_00841	DEFA4	1.27671	0.245356	-2.05065	0.258255
GxE_00842	DEFA4	3.29134	0.00613831	6.90611	0.00242687
GxE_00843	DEFB105A	-0.557869	0.56701	3.65377	0.059079
GxE_00844	DEFB105A	-4.17131	1.22e-07	3.39274	0.0700485
GxE_00845	DENND2D	2.48621	0.0110429	-0.20386	0.904559
GxE_00846	DENND2D	-5.23798	8.53e-08	6.76284	0.00078002
GxE_00847	DERL3	2.01182	0.0432009	6.85405	0.00269174
GxE_00848	DERL3	-1.19425	0.450007	-2.96764	0.0690636
GxE_00849	DEUP1	6.84328	0.00505988	-0.550893	0.753123
GxE_00850	DEUP1	3.89968	0.0949362	-1.67903	0.489129
GxE_00851	DHCR7	-1.21744	0.519354	1.76619	0.0891929
GxE_00852	DHCR7	3.55519	0.00235985	3.30744	0.0053348
GxE_00853	DHDH	-0.668974	0.378873	2.06593	0.153538
GxE_00854	DHDH	0.939067	0.64223	5.28903	0.0119684
GxE_00855	DHRS4L2	2.85023	0.00213203	-1.98102	0.151552
GxE_00856	DHRS4L2	1.89312	0.0108476	3.92759	0.0286299
GxE_00857	DHRS7B	1.57872	0.187397	7.78772	0.00126992
GxE_00858	DHRS7B	1.45806	0.0214075	1.67172	0.359727
GxE_00859	DHRS9	1.84795	0.0525375	0.28626	0.832649
GxE_00860	DHRS9	2.20085	0.0413607	5.99195	0.00056639
GxE_00861	DHX58	1.30741	0.0528707	2.6016	0.104429
GxE_00862	DHX58	-2.32954	0.0500452	-1.04824	0.502383
GxE_00863	DIAPH3	-1.44871	0.340752	4.99045	0.0219941
GxE_00864	DIAPH3	4.02836	0.0103261	7.33485	0.00251443
GxE_00865	DIS3	-5.91739	3.59e-12	2.45423	0.124751
GxE_00866	DIS3	-4.28835	8.76e-06	-2.8415	0.0509962
GxE_00867	DIXDC1	0.162968	0.944009	0.131992	0.930053
GxE_00868	DIXDC1	2.25638	0.220482	3.23381	0.00760714
GxE_00869	DLEC1	1.99766	0.0830649	-1.33994	0.405113
GxE_00870	DLEC1	1.41956	0.488255	6.22896	0.000245828
GxE_00871	DMBT1	-0.419172	0.737129	-1.48301	0.336414
GxE_00872	DMBT1	-2.86057	2.17e-05	0.190028	0.915687
GxE_00873	DMGDH	1.00013	0.253265	0.0425044	0.973633
GxE_00874	DMGDH	-4.98828	5.52e-06	1.79055	0.338392
GxE_00875	DMRT1	2.5029	0.00580185	5.36488	0.0011919
GxE_00876	DMRT1	2.39192	0.00304671	-2.21722	0.127169
GxE_00877	DNA2	4.80972	0.000471007	-0.62145	0.699828
GxE_00878	DNA2	4.44863	0.0555283	4.93214	0.00441221
GxE_00879	DNAH1	2.08323	0.00185762	1.89945	0.273264
GxE_00880	DNAH1	-3.8779	5.78e-06	3.90246	0.0137309
GxE_00881	DNAH10	3.30041	0.0992639	8.00029	4.33e-05
GxE_00882	DNAH10	-1.44572	0.0432514	1.78124	0.330696
GxE_00883	DNAH11	1.98514	0.00274652	4.59913	0.0155259
GxE_00884	DNAH11	0.816699	0.609102	1.57365	0.167875
GxE_00885	DNAH14	0.474049	0.8214	-2.80536	0.220151
GxE_00886	DNAH14	1.66754	0.440212	-2.02275	0.192544
GxE_00887	DNAH17	1.75838	0.0804466	-1.39091	0.260084
GxE_00888	DNAH17	-5.59236	2.59e-09	3.89853	0.00220956
GxE_00889	DNAH2	0.344031	0.670322	-1.66005	0.265804
GxE_00890	DNAH2	0.650948	0.422822	0.176755	0.87877
GxE_00891	DNAH3	1.61379	0.400514	4.40317	0.0113934
GxE_00892	DNAH3	0.74373	0.345838	6.14212	0.00417726
GxE_00893	DNAH5	-2.40573	0.125724	4.5486	0.0177758
GxE_00894	DNAH5	2.26029	0.0128774	4.05334	0.0406824
GxE_00895	DNAH7	0.205431	0.808599	6.28928	0.00444385
GxE_00896	DNAH7	-0.758209	0.476075	-1.56726	0.161805
GxE_00897	DNAH8	3.61991	3.96e-09	4.86894	0.000879441
GxE_00898	DNAH8	0.570048	0.484357	2.00793	0.0505289
GxE_00899	DNAH9	-4.3877	7.43e-09	-0.806815	0.621191
GxE_00900	DNAH9	2.89183	5.56e-06	4.36916	0.000854839
GxE_00901	DNAI1	-2.12201	0.184668	0.825711	0.497019
GxE_00902	DNAI1	2.96989	0.0235945	3.38152	0.00934954
GxE_00903	DNAJC28	3.35216	0.134545	0.0547592	0.975537
GxE_00904	DNAJC28	-1.50928	0.115619	-1.641	0.351876
GxE_00905	DNASE2B	4.32712	0.0103786	3.20978	0.0136821
GxE_00906	DNASE2B	-1.95021	0.228866	2.17488	0.154066
GxE_00907	DNHD1	1.24174	0.571191	3.92542	0.0428556
GxE_00908	DNHD1	4.01865	0.00016663	1.61293	0.367353
GxE_00909	DOCK1	1.4048	0.245068	-1.40978	0.366066
GxE_00910	DOCK1	1.36101	0.260029	3.84912	0.0173407
GxE_00911	DOCK6	1.50326	0.0845194	3.69221	0.0438848
GxE_00912	DOCK6	2.40171	0.0301765	5.28805	0.000690814
GxE_00913	DOK3	3.62655	0.00154833	3.60603	0.00292749
GxE_00914	DOK3	2.32189	0.141103	6.43185	0.00702893
GxE_00915	DPEP2	0.0145359	0.993572	4.11069	0.00482975
GxE_00916	DPEP2	2.53975	0.00288038	2.46172	0.0807306
GxE_00917	DPY19L2	0.560833	0.529716	8.69411	0.000535683
GxE_00918	DPY19L2	2.54586	0.000706874	4.70906	0.0103074
GxE_00919	DPY19L4	-3.91743	1.38e-07	3.01107	0.108419
GxE_00920	DPY19L4	3.00686	0.163894	10.0713	5.74e-05
GxE_00921	DPYD	2.50756	0.000127807	-2.19193	0.169364
GxE_00922	DPYD	2.64438	0.064661	2.42909	0.186642
GxE_00923	DPYS	2.27947	0.000297876	-1.12679	0.47563
GxE_00924	DPYS	-2.34459	0.0285209	1.12685	0.412626
GxE_00925	DQX1	1.6353	0.462207	-2.49562	0.1017
GxE_00926	DQX1	-0.946194	0.253291	2.44424	0.197319
GxE_00927	DSC3	0.930055	0.464585	-0.808525	0.453603
GxE_00928	DSC3	3.33507	0.00681503	6.95458	0.00101718
GxE_00929	DUOX1	2.05389	0.00612933	1.24907	0.47092
GxE_00930	DUOX1	2.56136	0.00525262	-1.21672	0.284366
GxE_00931	DUOX2	4.50433	0.00127197	1.09523	0.480558
GxE_00932	DUOX2	-0.161934	0.888709	-0.696997	0.672122
GxE_00933	DUOXA2	-0.403181	0.670976	1.51011	0.159842
GxE_00934	DUOXA2	1.93381	0.0115166	8.40381	0.0011573
GxE_00935	DUSP16	1.03385	0.378154	6.49007	0.00482352
GxE_00936	DUSP16	-1.40658	0.043006	3.42436	0.0479538
GxE_00937	DUSP27	3.46492	0.0472517	-0.676461	0.665112
GxE_00938	DUSP27	-1.94047	0.00931768	3.56374	0.0903879
GxE_00939	DYDC2	2.9669	4.51e-06	-1.5642	0.284366
GxE_00940	DYDC2	-2.57702	0.00115042	5.02805	0.0218941
GxE_00941	DYNC2H1	-0.510098	0.664215	3.44937	0.0349721
GxE_00942	DYNC2H1	0.857742	0.311297	2.8263	0.0788987
GxE_00943	DYSF	3.17069	0.0606021	3.43341	0.00670123
GxE_00944	DYSF	2.65155	0.038443	-3.2493	0.0161857
GxE_00945	DYTN	1.09866	0.361313	-1.82707	0.226321
GxE_00946	DYTN	3.85745	2.7e-05	6.73719	0.00117424
GxE_00947	ECHDC2	-0.741743	0.582974	8.03197	0.00101282
GxE_00948	ECHDC2	-0.231995	0.856793	-1.77619	0.252805
GxE_00949	ECHDC3	2.92707	0.0608931	-2.23578	0.128734
GxE_00950	ECHDC3	3.13548	0.0429043	5.28389	0.0103074
GxE_00951	ECRG4	1.56383	0.173024	4.52312	0.00158695
GxE_00952	ECRG4	0.507186	0.611238	1.82916	0.195989
GxE_00953	ECT2L	-1.1804	0.150217	3.62452	0.00406613
GxE_00954	ECT2L	1.44033	0.490663	3.50259	0.00701871
GxE_00955	EEF2K	2.35042	0.0193392	3.41432	0.0699885
GxE_00956	EEF2K	3.58406	0.00673736	-0.499999	0.700904
GxE_00957	EFCAB13	2.69456	0.011898	-3.47147	0.0163765
GxE_00958	EFCAB13	1.09523	0.600844	7.0465	0.00226925
GxE_00959	EFCAB3	1.18277	0.118156	1.58278	0.274511
GxE_00960	EFCAB3	3.57304	0.00237721	3.81915	0.0170115
GxE_00961	EFCAB5	1.41643	0.40081	2.99759	0.0846064
GxE_00962	EFCAB5	2.8251	0.00142837	0.16457	0.899929
GxE_00963	EFCAB6	0.811293	0.616161	5.84271	0.00375224
GxE_00964	EFCAB6	1.60081	0.444581	1.84677	0.0988368
GxE_00965	EFHB	3.36445	0.0484728	1.42196	0.264878
GxE_00966	EFHB	-0.328232	0.735568	-0.521974	0.746656
GxE_00967	EGFL8	0.501162	0.485876	-3.65934	0.0073346
GxE_00968	EGFL8	2.24719	0.00328833	8.4363	0.000816876
GxE_00969	ELAC2	2.16379	0.0626978	4.36839	0.00118526
GxE_00970	ELAC2	-6.41865	1.87e-10	-3.00904	0.0685121
GxE_00971	ELMO3	0.313192	0.745329	6.82601	0.003699
GxE_00972	ELMO3	0.0450387	0.969872	2.24289	0.232254
GxE_00973	ELMOD3	1.98701	0.00673736	5.47596	0.00128867
GxE_00974	ELMOD3	-5.2646	1.15e-08	3.44406	0.0142123
GxE_00975	ENDOU	1.6578	0.422192	-2.31076	0.117526
GxE_00976	ENDOU	3.72189	1.48e-06	3.38521	0.00297503
GxE_00977	ENDOV	2.60202	0.0011401	5.92722	0.0080845
GxE_00978	ENDOV	0.877206	0.201332	-1.0116	0.366537
GxE_00979	ENGASE	2.67847	0.0223255	-1.23402	0.437814
GxE_00980	ENGASE	1.94502	0.0225939	-1.23881	0.397215
GxE_00981	ENOSF1	2.94779	0.0704258	5.20353	0.00350245
GxE_00982	ENOSF1	1.8444	0.0699542	-0.290408	0.863754
GxE_00983	ENPEP	0.294523	0.76198	0.0835137	0.944948
GxE_00984	ENPEP	-1.1229	0.552179	0.951097	0.540971
GxE_00985	ENPP3	0.934261	0.300373	3.62243	0.0639527
GxE_00986	ENPP3	-2.86081	0.000211824	-2.23196	0.219989
GxE_00987	ENPP7	0.787919	0.710011	5.56953	0.000411938
GxE_00988	ENPP7	2.24221	0.0554181	7.2437	0.00201658
GxE_00989	ENTHD1	1.83625	0.0780779	-2.11307	0.158113
GxE_00990	ENTHD1	1.51534	0.469314	-0.417113	0.810172
GxE_00991	ENTPD7	1.49635	0.237486	-0.0705231	0.969962
GxE_00992	ENTPD7	-2.84959	0.0747654	1.17019	0.341176
GxE_00993	EOGT	2.19368	0.0494572	3.27148	0.0759237
GxE_00994	EOGT	-4.01115	1.23e-08	-1.38775	0.400523
GxE_00995	EPN3	-1.3908	0.225875	-2.48119	0.0943907
GxE_00996	EPN3	0.975542	0.568078	-2.29905	0.119396
GxE_00997	EPPK1	3.62338	7.28e-08	0.836832	0.489129
GxE_00998	EPPK1	3.03157	0.00332443	4.54251	0.0112593
GxE_00999	EPSTI1	0.240167	0.806938	1.99538	0.077813
GxE_01000	EPSTI1	3.72643	0.00196452	1.91993	0.295356
GxE_01001	EPX	4.56927	0.00276889	-1.72093	0.227232
GxE_01002	EPX	6.55142	0.00403961	8.96116	0.000492652
GxE_01003	EPYC	2.53402	2.62e-05	5.45925	0.00366753
GxE_01004	EPYC	-0.0732081	0.942654	3.21311	0.0387023
GxE_01005	ERAP1	1.36386	0.313353	2.66971	0.0519826
GxE_01006	ERAP1	-0.773285	0.613038	3.5674	0.0560781
GxE_01007	ERAP2	1.74741	0.0197234	4.74145	0.00661908
GxE_01008	ERAP2	0.152809	0.860144	2.33023	0.0916314
GxE_01009	ERCC3	1.05363	0.630205	3.49605	0.0799343
GxE_01010	ERCC3	-6.46422	9.61e-12	-3.14884	0.0248852		FDXACB1		0.00699463
GxE_01011	ERICH6	2.52715	0.0173836	5.81802	0.00494383		MYH7B
GxE_01012	ERICH6	0.333896	0.853128	0.997062	0.475257		NBPF9
GxE_01013	ERMARD	0.850141	0.671613	-0.844705	0.458227
GxE_01014	ERMARD	3.53804	0.000983568	1.77261	0.178888
GxE_01015	ERN2	0.596562	0.711802	2.1655	0.109391
GxE_01016	ERN2	2.13833	0.0259536	0.993717	0.499864
GxE_01017	ESYT3	0.277478	0.800223	1.44523	0.407387
GxE_01018	ESYT3	3.5046	0.112953	-0.539449	0.629556
GxE_01019	ETFBKMT	-3.54312	6.93e-06	9.37226	0.000261037
GxE_01020	ETFBKMT	1.16465	0.217012	-0.246791	0.827675
GxE_01021	EVPL	2.99025	0.00701798	0.119383	0.918544
GxE_01022	EVPL	1.34153	0.186859	5.94353	0.00411056
GxE_01023	EXO1	-1.30517	0.484132	-1.87716	0.170778
GxE_01024	EXO1	-0.19258	0.894915	-0.422345	0.803585
GxE_01025	EXO5	2.01512	0.0071546	-1.97629	0.11671
GxE_01026	EXO5	3.92743	0.000351302	-0.50893	0.757288
GxE_01027	EXTL1	-2.25775	0.0085349	-2.06583	0.0759237
GxE_01028	EXTL1	1.22202	0.329583	3.03687	0.0330119
GxE_01029	F11	0.129356	0.895526	5.7832	0.00219743
GxE_01030	F11	2.31806	0.000381351	2.07282	0.0955233
GxE_01031	FAAH2	1.65994	0.181032	-1.17749	0.438447
GxE_01032	FAAH2	-1.67305	0.115658	4.70025	0.00703706
GxE_01033	FAHD2B	2.5863	0.00267843	4.5177	0.0104673
GxE_01034	FAHD2B	4.01599	0.0261438	2.37116	0.0817407
GxE_01035	FAM13A	0.799453	0.73135	-1.0478	0.562908
GxE_01036	FAM13A	-0.71907	0.338454	-1.90651	0.243403
GxE_01037	FAM151A	1.47906	0.100693	2.05115	0.284131
GxE_01038	FAM151A	2.38021	0.0214465	2.48736	0.0485519
GxE_01039	FAM166A	-0.266006	0.771065	4.08989	0.0448224
GxE_01040	FAM166A	0.335953	0.77232	7.51229	0.00200819
GxE_01041	FAM187B	2.26556	0.0771128	2.93527	0.0329042
GxE_01042	FAM187B	1.18419	0.0983096	3.09112	0.107544
GxE_01043	FAM189B	0.233815	0.795305	3.12007	0.047472
GxE_01044	FAM189B	3.57952	0.0821164	0.933899	0.458653
GxE_01045	FAM193A	-0.0696186	0.943334	0.663647	0.712195
GxE_01046	FAM193A	3.23123	1.57e-05	2.72785	0.0254457
GxE_01047	FAM209A	0.992064	0.238179	-0.194736	0.873448
GxE_01048	FAM209A	0.0403851	0.985828	3.50675	0.0507717
GxE_01049	FAM209B	2.17089	0.0560312	-1.74178	0.140454
GxE_01050	FAM209B	3.07758	0.0162596	1.9191	0.0875087
GxE_01051	FAM221A	2.44723	0.112835	1.84801	0.0953717
GxE_01052	FAM221A	0.221195	0.79749	-1.57146	0.302616
GxE_01053	FAM71F1	3.23251	0.000160589	0.208121	0.860791
GxE_01054	FAM71F1	0.417418	0.807983	1.22232	0.34623
GxE_01055	FAM81B	-0.5549	0.695664	1.28716	0.360435
GxE_01056	FAM81B	3.00705	0.000563144	5.81263	0.000103183
GxE_01057	FAM83A	1.63129	0.0738165	5.42891	0.000385268
GxE_01058	FAM83A	1.18816	0.140713	2.08477	0.205685
GxE_01059	FAM83H	1.15661	0.340255	2.82336	0.075622
GxE_01060	FAM83H	0.795988	0.507112	6.72864	0.00354188
GxE_01061	FAM90A1	-2.92612	0.00332443	-1.31075	0.404843
GxE_01062	FAM90A1	-0.676396	0.496768	-2.09937	0.235877
GxE_01063	FAM98C	1.03611	0.102922	4.82531	0.00219269
GxE_01064	FAM98C	1.62907	0.0136734	0.540235	0.673216
GxE_01065	FAN1	-5.27368	1.81e-07	4.29106	0.000905712
GxE_01066	FAN1	1.71156	0.147989	-3.67401	0.082392
GxE_01067	FANCA	3.0869	0.0302773	0.445371	0.739346
GxE_01068	FANCA	1.56155	0.016694	0.779092	0.546527
GxE_01069	FANCM	2.98427	0.000399194	0.589358	0.758699
GxE_01070	FANCM	-2.11593	0.243306	4.80865	0.013094
GxE_01071	FANK1	-2.62044	0.000117228	-2.11167	0.15843
GxE_01072	FANK1	3.43863	0.0148067	0.101624	0.932999
GxE_01073	FARP2	0.0408055	0.973462	4.80144	0.00708928
GxE_01074	FARP2	3.53084	2.42e-08	2.25881	0.029216
GxE_01075	FASTKD1	3.30374	0.0167282	1.31962	0.46072
GxE_01076	FASTKD1	-1.9503	0.0830649	-0.895395	0.408609
GxE_01077	FBN3	0.376082	0.785654	-0.279837	0.83197
GxE_01078	FBN3	2.2797	0.156486	4.48689	0.027472
GxE_01079	FBXL8	2.22638	0.00211377	1.36169	0.254751
GxE_01080	FBXL8	2.09183	0.00308231	-0.619986	0.595617
GxE_01081	FBXO27	4.13874	0.00406267	7.72417	0.00109127
GxE_01082	FBXO27	1.29904	0.237194	5.76743	0.00423999
GxE_01083	FBXO40	-1.60786	0.085139	3.8751	0.00586301
GxE_01084	FBXO40	0.483698	0.823164	2.00178	0.0841348
GxE_01085	FBXW10	-0.238322	0.917635	3.11154	0.115688
GxE_01086	FBXW10	1.30845	0.211469	0.436736	0.812087
GxE_01087	FBXW8	0.501307	0.631503	6.41013	0.0032746
GxE_01088	FBXW8	0.61622	0.555863	2.54748	0.119254
GxE_01089	FCGBP	1.16759	0.0817708	2.81018	0.0387688
GxE_01090	FCGBP	0.457791	0.606766	2.92526	0.0733617
GxE_01091	FCGR1A	2.6051	0.107671	-1.76138	0.225534
GxE_01092	FCGR1A	0.71906	0.647697	1.9074	0.0938729
GxE_01093	FCGR2A	2.5071	0.233657	4.368	0.0325441
GxE_01094	FCGR2A	-1.41406	0.0948585	5.13355	0.00924688
GxE_01095	FCHSD1	3.54744	0.0444791	1.82882	0.0772946
GxE_01096	FCHSD1	-0.491614	0.598909	8.20896	0.000816876
GxE_01097	FCN1	2.50757	0.000706874	4.79069	0.0351538
GxE_01098	FCN1	5.01792	7.93e-07	-1.58362	0.271779
GxE_01099	FCN2	3.75382	0.00414033	-1.3566	0.355884
GxE_01100	FCN2	0.685651	0.391738	0.00335506	0.998302
GxE_01101	FCN3	1.9092	0.0121453	2.66325	0.112618
GxE_01102	FCN3	0.148601	0.872995	1.42087	0.452152
GxE_01103	FCRLB	2.35215	0.00198514	2.33969	0.226321
GxE_01104	FCRLB	0.361453	0.683321	4.12584	0.00522652
GxE_01105	FCSK	3.56894	0.000632532	2.95258	0.140675
GxE_01106	FCSK	1.43951	0.482037	-1.81746	0.191985
GxE_01107	FDXACB1	-3.16959	0.0263123	-3.5109	0.00941457		MYH7B		na
GxE_01108	FDXACB1	-1.41517	0.0985078	2.52593	0.183701
GxE_01109	FER1L6	1.75417	0.00977429	8.38639	0.000972972
GxE_01110	FER1L6	3.02573	0.0156124	4.69419	0.0108471
GxE_01111	FETUB	0.661803	0.65007	0.705662	0.699201
GxE_01112	FETUB	2.03875	0.00593536	0.104268	0.941386
GxE_01113	FGGY	1.34213	0.355925	5.02375	0.00889553
GxE_01114	FGGY	1.09473	0.149953	1.52263	0.393365
GxE_01115	FGL1	2.69107	0.0176417	3.41116	0.0103074
GxE_01116	FGL1	2.47052	0.000192854	0.921496	0.523042
GxE_01117	FKBP7	-5.79115	3.38e-09	1.18243	0.502377
GxE_01118	FKBP7	1.05728	0.527109	5.31298	0.00312525
GxE_01119	FMN2	1.21049	0.079723	3.43878	0.0240479
GxE_01120	FMN2	2.58476	0.00411939	-1.86829	0.189664
GxE_01121	FMO2	2.77442	0.000192682	2.97474	0.0110296
GxE_01122	FMO2	0.242636	0.784694	0.497986	0.68648
GxE_01123	FNDC7	3.77007	0.0115454	2.33256	0.101877
GxE_01124	FNDC7	-0.770703	0.302122	1.45966	0.171043
GxE_01125	FOLR1	-4.91206	5.31e-07	-1.94344	0.225366
GxE_01126	FOLR1	-4.8479	2.68e-07	3.41116	0.00231141
GxE_01127	FOLR3	-2.7207	0.00721558	-0.855765	0.479639
GxE_01128	FOLR3	-0.337515	0.843384	0.481251	0.704277
GxE_01129	FRAS1	2.7923	0.195776	4.16676	0.0112593
GxE_01130	FRAS1	0.97348	0.337178	1.37582	0.352646
GxE_01131	FRMPD2	1.6802	0.366056	5.15376	0.0174692
GxE_01132	FRMPD2	2.50045	0.0046827	-0.8999	0.569358
GxE_01133	FSCN2	2.21654	0.0071535	3.35765	0.00951852
GxE_01134	FSCN2	1.64877	0.115785	2.80295	0.023389
GxE_01135	FSIP1	1.24551	0.195904	-1.7845	0.237
GxE_01136	FSIP1	-4.12896	0.000368338	-2.66444	0.0576772
GxE_01137	FUT2	3.56222	0.038194	5.60209	0.00056639
GxE_01138	FUT2	-1.33796	0.144395	2.6236	0.07804
GxE_01139	FYB2	-1.41381	0.255044	1.101	0.523473
GxE_01140	FYB2	-0.0301126	0.985828	0.540716	0.686195
GxE_01141	G6PC2	2.10961	0.048316	0.894663	0.482171
GxE_01142	G6PC2	4.26807	0.00324833	-2.44936	0.0998192
GxE_01143	GAB4	3.73529	0.00979011	-0.442933	0.696911
GxE_01144	GAB4	3.28683	0.124881	-1.26824	0.489568
GxE_01145	GABPB1	0.684991	0.615473	0.831874	0.518917
GxE_01146	GABPB1	2.56504	0.0198097	-2.043	0.168102
GxE_01147	GADL1	-5.08344	1.09e-09	2.18855	0.168114
GxE_01148	GADL1	-4.42505	1.39e-10	2.36656	0.0201767
GxE_01149	GAL3ST2	3.43456	3.47e-05	4.01187	0.00253779
GxE_01150	GAL3ST2	1.42781	0.254805	2.31279	0.175573
GxE_01151	GANC	-0.85209	0.666775	4.24893	0.00154197
GxE_01152	GANC	1.37226	0.532021	-2.39942	0.15952
GxE_01153	GASK1B	-2.11228	0.0771889	0.0667673	0.970113
GxE_01154	GASK1B	1.48034	0.0296365	6.30704	0.000877533
GxE_01155	GBP1	1.7521	0.00588313	1.66745	0.341321
GxE_01156	GBP1	0.693546	0.606825	0.167494	0.90556
GxE_01157	GBP3	5.07606	0.000599708	0.782689	0.639497
GxE_01158	GBP3	2.68832	1.73e-05	2.72367	0.0836829
GxE_01159	GBP4	3.05395	0.153576	0.263768	0.828316
GxE_01160	GBP4	-5.00615	1.44e-05	-0.721141	0.678434
GxE_01161	GBP7	0.743373	0.448245	2.99459	0.0619029
GxE_01162	GBP7	1.79927	0.397422	3.07099	0.00967118
GxE_01163	GCA	1.9001	0.0328997	0.478839	0.785286
GxE_01164	GCA	-2.35284	0.130797	3.66033	0.265804
GxE_01165	GCFC2	2.08193	0.0243384	1.11395	0.293906
GxE_01166	GCFC2	1.43802	0.0791399	-2.45286	0.126635
GxE_01167	GCKR	-2.28721	0.143549	-0.570999	0.609013
GxE_01168	GCKR	1.08583	0.161553	-2.83668	0.0461163
GxE_01169	GCNT3	-2.10659	0.0146717	-2.42833	0.285105
GxE_01170	GCNT3	1.90747	0.0936922	-2.29955	0.106082
GxE_01171	GCSAML	-0.723257	0.709178	8.60241	0.000799397
GxE_01172	GCSAML	-1.24144	0.138034	7.40091	0.000957003
GxE_01173	GDPD4	-0.0515603	0.961479	-0.804344	0.502407
GxE_01174	GDPD4	0.10226	0.962353	-2.81075	0.124751
GxE_01175	GEN1	0.749885	0.362371	1.8652	0.115295
GxE_01176	GEN1	-5.64485	6.29e-10	-3.05897	0.102636
GxE_01177	GIGYF2	-1.52171	0.219623	-1.30771	0.220224
GxE_01178	GIGYF2	1.68154	0.0358746	2.29816	0.199813
GxE_01179	GIPR	3.85316	0.063727	3.71748	0.0125116
GxE_01180	GIPR	1.72301	0.3336	-1.84414	0.196726
GxE_01181	GJB4	1.18199	0.259581	3.29189	0.00399492
GxE_01182	GJB4	0.760394	0.473149	0.497556	0.772484
GxE_01183	GJB7	-1.68036	0.300274	3.39733	0.0291352
GxE_01184	GJB7	-0.164829	0.863614	-0.111948	0.93552
GxE_01185	GLB1L2	-4.43472	3.39e-08	-1.33798	0.278517
GxE_01186	GLB1L2	4.05538	0.019554	1.53414	0.160776
GxE_01187	GLG1	3.1525	0.037517	7.36025	0.00191465
GxE_01188	GLG1	2.03872	0.198354	3.34522	0.00472962
GxE_01189	GLRA4	5.76194	0.00481768	3.05761	0.107051
GxE_01190	GLRA4	2.16341	0.000290722	4.98143	0.00888002
GxE_01191	GML	-0.48752	0.754887	-1.73935	0.226461
GxE_01192	GML	1.37643	0.519547	4.09519	0.0271558
GxE_01193	GMPR	-0.425471	0.754281	6.26772	0.00399886
GxE_01194	GMPR	-4.70746	1.76e-10	0.534198	0.71345
GxE_01195	GNLY	0.845366	0.289416	6.36693	0.00452543
GxE_01196	GNLY	3.35125	0.0284484	2.88125	0.0112985
GxE_01197	GNPTAB	1.39713	0.0320128	1.58966	0.200426
GxE_01198	GNPTAB	0.730785	0.744768	5.82734	0.0109575
GxE_01199	GOLGA8H	-4.55319	2.58e-06	-2.05317	0.244121
GxE_01200	GOLGA8H	1.49009	0.119382	2.40451	0.0890535
GxE_01201	GPD2	0.903521	0.205259	2.80123	0.0705886
GxE_01202	GPD2	1.09323	0.296453	-1.20205	0.401038
GxE_01203	GPLD1	-0.132242	0.905824	0.216493	0.898172
GxE_01204	GPLD1	1.9851	0.226664	3.79117	0.0174432
GxE_01205	GPNMB	3.92381	0.0565831	6.27501	0.00466705
GxE_01206	GPNMB	1.12867	0.292407	-1.59943	0.289645
GxE_01207	GPR1	-1.33142	0.327494	-2.31142	0.0755021
GxE_01208	GPR1	2.74607	0.0712115	2.88966	0.120524
GxE_01209	GPR142	1.99788	0.0125899	-0.737099	0.49969
GxE_01210	GPR142	2.9892	0.000270953	1.80823	0.143079
GxE_01211	GPR179	0.112518	0.922013	-1.06081	0.480558
GxE_01212	GPR179	3.57399	0.000685711	-0.566925	0.730418
GxE_01213	GPR35	2.91887	0.0641017	-0.608066	0.61539
GxE_01214	GPR35	-0.26462	0.76134	7.48377	0.000259135
GxE_01215	GPR89B	-5.4723	7.93e-07	-3.15705	0.0788834
GxE_01216	GPR89B	2.04621	0.348923	-2.06545	0.174932
GxE_01217	GPRC5A	-5.26025	2.22e-08	1.42327	0.435038
GxE_01218	GPRC5A	1.4064	0.181032	1.09031	0.31566
GxE_01219	GPRC5D	2.1318	0.000632532	6.74421	0.00201658
GxE_01220	GPRC5D	0.994565	0.404708	1.68924	0.262884
GxE_01221	GPRC6A	0.908763	0.211222	3.48916	0.0828052
GxE_01222	GPRC6A	1.31063	0.462639	7.88344	0.00093868
GxE_01223	GPRIN1	3.51279	0.0404037	3.41402	0.0821128
GxE_01224	GPRIN1	3.54299	3.28e-07	0.100841	0.930053
GxE_01225	GRAMD1A	0.336667	0.658266	0.917818	0.485028
GxE_01226	GRAMD1A	0.32653	0.882497	6.92334	0.0040257
GxE_01227	GRAMD2A	-5.26485	5.88e-10	-1.02316	0.528652
GxE_01228	GRAMD2A	4.03689	0.0830649	6.91236	0.00310791
GxE_01229	GRIN3B	2.10088	0.00182243	3.17077	0.0123494
GxE_01230	GRIN3B	1.30293	0.112047	3.29414	0.0643799
GxE_01231	GSDME	-0.132385	0.893555	5.08109	0.00109782
GxE_01232	GSDME	-6.1935	6.74e-11	-2.57953	0.151572
GxE_01233	GSG1	0.641725	0.352003	-2.24496	0.117859
GxE_01234	GSG1	1.22321	0.5539	6.39191	0.00452543
GxE_01235	GSTA5	3.4159	0.000234707	5.29482	0.00736564
GxE_01236	GSTA5	0.52494	0.708006	0.75237	0.562555
GxE_01237	GSTM4	0.666191	0.410741	2.32486	0.082392
GxE_01238	GSTM4	0.690577	0.620856	7.43972	0.00116449
GxE_01239	GSTT2	2.88399	3.24e-05	1.55063	0.16207
GxE_01240	GSTT2	2.97999	0.0832127	4.92677	0.0168156
GxE_01241	GUCA1C	1.34193	0.255913	4.47316	0.00680203
GxE_01242	GUCA1C	3.63307	0.0165995	2.10938	0.23756
GxE_01243	GUF1	1.20844	0.141373	1.04054	0.555506
GxE_01244	GUF1	1.57283	0.189934	2.78423	0.0161508
GxE_01245	GYS2	3.18011	0.000117228	-1.80242	0.189664
GxE_01246	GYS2	3.14487	0.0105019	5.83141	0.00375231
GxE_01247	H2BW2	1.69937	0.201544	4.22729	0.00901828
GxE_01248	H2BW2	1.2	0.106736	5.64788	0.00530034
GxE_01249	HABP2	-3.39038	0.00166256	-1.30097	0.404317
GxE_01250	HABP2	1.69414	0.130374	-2.30146	0.132207
GxE_01251	HAL	-4.5419	0.000123479	1.90359	0.0982389
GxE_01252	HAL	3.13607	0.0206828	3.97658	0.0103074
GxE_01253	HAO2	3.13133	0.135568	0.582318	0.73853
GxE_01254	HAO2	2.35545	0.150217	2.75259	0.0949268
GxE_01255	HAP1	3.68686	0.0189933	-1.48131	0.36268
GxE_01256	HAP1	0.889319	0.346092	0.927365	0.578391
GxE_01257	HBB	-3.29877	0.000188706	3.08742	0.0864732
GxE_01258	HBB	0.54149	0.530232	-2.11435	0.0720777
GxE_01259	HBM	3.15302	0.0817708	-0.157534	0.897255
GxE_01260	HBM	0.858419	0.299607	4.02178	0.00290632
GxE_01261	HDAC10	0.134535	0.951217	6.39325	0.000385268
GxE_01262	HDAC10	0.269575	0.734859	-1.01598	0.335025
GxE_01263	HEATR4	0.530062	0.652894	-0.778496	0.467656
GxE_01264	HEATR4	3.51976	0.0108476	6.14419	0.00511757
GxE_01265	HELB	1.02734	0.160963	2.94504	0.00546321
GxE_01266	HELB	2.2204	0.00170845	4.92715	0.000690814
GxE_01267	HEPHL1	-0.677772	0.458079	5.76263	0.00160342
GxE_01268	HEPHL1	2.76291	0.152291	-1.68265	0.29871
GxE_01269	HEXA	0.508929	0.814432	9.23778	0.000405524
GxE_01270	HEXA	-0.303477	0.856503	3.84886	0.0183197
GxE_01271	HGFAC	2.28398	0.00470245	5.17432	0.0145936
GxE_01272	HGFAC	1.0923	0.220725	-1.09064	0.48284
GxE_01273	HHIPL2	0.31245	0.887257	-0.289698	0.819442
GxE_01274	HHIPL2	2.4661	0.0146931	3.50759	0.0861197
GxE_01275	HINT3	4.25444	0.000341941	0.97882	0.375396
GxE_01276	HINT3	-0.274699	0.771065	5.45368	0.00874932
GxE_01277	HLA-A	2.51494	0.0395053	4.89228	0.00453621
GxE_01278	HLA-A	2.444	0.0146596	0.994866	0.352646
GxE_01279	HLA-B	1.43105	0.108755	1.27899	0.261107
GxE_01280	HLA-B	1.98659	0.0934053	2.6051	0.0303974
GxE_01281	HLA-C	2.22011	0.00291687	1.32385	0.296173
GxE_01282	HLA-C	-0.168585	0.941658	2.47485	0.181753
GxE_01283	HLA-DPA1	-1.33427	0.355897	3.66254	0.04819
GxE_01284	HLA-DPA1	4.08893	0.00818429	7.58503	0.000866247
GxE_01285	HLA-DPB1	1.74738	0.0976938	6.34003	0.00134644
GxE_01286	HLA-DPB1	0.911696	0.382631	2.56118	0.171043
GxE_01287	HLA-G	2.94608	0.0286212	1.50508	0.147995
GxE_01288	HLA-G	-1.03216	0.410772	6.52782	0.0045185
GxE_01289	HLTF	3.23539	4.64e-05	3.27125	0.0175935
GxE_01290	HLTF	0.859079	0.587795	2.44983	0.0391519
GxE_01291	HMCN1	3.91106	0.0294251	4.42241	0.0139211
GxE_01292	HMCN1	-4.45646	8.69e-08	2.85032	0.122386
GxE_01293	HMMR	5.06821	0.0301911	2.80168	0.121337
GxE_01294	HMMR	3.37133	0.128636	-1.38388	0.527008
GxE_01295	HNRNPA1L2	-0.162611	0.845267	0.0119048	0.991702
GxE_01296	HNRNPA1L2	2.84258	0.191583	-1.82045	0.284366
GxE_01297	HORMAD2	2.06716	0.00678155	-0.323603	0.804953
GxE_01298	HORMAD2	-4.36517	2.06e-10	-0.903882	0.530756
GxE_01299	HPF1	2.89141	0.0100043	-1.70794	0.226499
GxE_01300	HPF1	-2.22659	0.0737652	5.58942	0.005091
GxE_01301	HPSE	2.82744	0.0119319	3.74241	0.0172746
GxE_01302	HPSE	2.82494	0.0666573	3.99379	0.00399492
GxE_01303	HRC	-0.733758	0.395158	4.13811	0.00661908
GxE_01304	HRC	1.48243	0.0343839	4.22245	0.0278452
GxE_01305	HRG	-0.404823	0.818674	4.13598	0.0101104
GxE_01306	HRG	4.02891	0.000895681	-1.25516	0.424563
GxE_01307	HS6ST1	-4.84402	4.44e-08	-2.70859	0.085857
GxE_01308	HS6ST1	-5.40826	3.95e-10	8.02566	0.00134644
GxE_01309	HSD17B13	2.59793	0.00263019	3.53931	0.00880626
GxE_01310	HSD17B13	1.8358	0.120602	9.9394	0.000180007
GxE_01311	HSD17B8	1.75913	0.253721	3.28962	0.00481006
GxE_01312	HSD17B8	0.943949	0.353288	0.603688	0.726954
GxE_01313	HTN3	-0.345425	0.833428	-1.59433	0.265804
GxE_01314	HTN3	-1.48686	0.092402	-3.07792	0.0425423
GxE_01315	HTR2B	0.340003	0.891605	-2.88015	0.108761
GxE_01316	HTR2B	0.89448	0.316666	-0.0429041	0.97707
GxE_01317	HTR3D	2.90046	0.00102004	2.49371	0.0297812
GxE_01318	HTR3D	0.75221	0.619815	2.994	0.0156702
GxE_01319	HTR3E	3.47161	0.00147128	-1.55447	0.364646
GxE_01320	HTR3E	5.7316	0.00628704	-1.45105	0.323437
GxE_01321	HTRA4	2.81897	0.00171194	0.744381	0.5682
GxE_01322	HTRA4	1.78556	0.0274818	2.78125	0.0291103
GxE_01323	HYAL4	1.46631	0.221669	4.13993	0.000877533
GxE_01324	HYAL4	-4.25852	1.69e-05	2.45242	0.168419
GxE_01325	HYKK	-0.101277	0.920781	3.47028	0.00332657
GxE_01326	HYKK	-3.73326	0.000165986	5.76789	0.00656817
GxE_01327	ICA1L	3.71505	0.0206053	-0.765234	0.576469
GxE_01328	ICA1L	2.8319	0.0437912	3.11595	0.00708928
GxE_01329	ICAM3	0.962368	0.276053	1.60903	0.134765
GxE_01330	ICAM3	3.16867	2.96e-05	-0.95279	0.404031
GxE_01331	IDI2	1.5645	0.197572	4.86719	0.0118166
GxE_01332	IDI2	2.30476	0.064315	5.30401	0.00128566
GxE_01333	IDO2	1.46869	0.245929	-2.28441	0.181753
GxE_01334	IDO2	0.452599	0.788146	-0.127998	0.948266
GxE_01335	IFI27L1	2.56989	0.0221458	3.64732	0.00366403
GxE_01336	IFI27L1	0.28319	0.847472	-1.18439	0.271779
GxE_01337	IFI35	0.75944	0.531494	4.43691	0.0032746
GxE_01338	IFI35	0.601126	0.492804	7.24782	0.00313608
GxE_01339	IFIH1	1.24433	0.295353	0.857026	0.610299
GxE_01340	IFIH1	1.04742	0.144155	-2.34249	0.0976329
GxE_01341	IFNK	-6.22409	2.4e-12	-2.10018	0.232128
GxE_01342	IFNK	2.60895	0.0209784	-1.11318	0.512877
GxE_01343	IGFBPL1	1.47361	0.220627	6.67729	0.000385268
GxE_01344	IGFBPL1	1.31952	0.141536	8.77846	0.00056639
GxE_01345	IGFLR1	0.341066	0.743079	4.94744	0.00613891
GxE_01346	IGFLR1	-0.362539	0.774095	0.455793	0.709753
GxE_01347	IGFN1	-0.171271	0.903797	0.671449	0.583634
GxE_01348	IGFN1	1.8177	0.00810043	0.909294	0.599727
GxE_01349	IGSF10	0.229217	0.840709	9.28423	0.000331218
GxE_01350	IGSF10	0.870623	0.259165	2.27781	0.191864
GxE_01351	IGSF22	2.37835	0.00146143	2.81314	0.139551
GxE_01352	IGSF22	2.08601	0.0696598	5.08423	0.0131421
GxE_01353	IL17F	-0.48955	0.784694	5.2108	0.0023304
GxE_01354	IL17F	2.47261	0.0494103	7.98689	0.00093868
GxE_01355	IL17RB	-0.861682	0.33942	1.19628	0.496783
GxE_01356	IL17RB	-5.57283	1.22e-10	-1.3029	0.466054
GxE_01357	IL17RC	2.53083	0.0167282	1.31064	0.474169
GxE_01358	IL17RC	0.983866	0.442418	5.82562	0.00201245
GxE_01359	IL20	0.545677	0.574031	5.7152	0.00846022
GxE_01360	IL20	1.95108	0.00137682	6.79124	0.0040688
GxE_01361	IL33	1.42192	0.144461	-3.11109	0.0312572
GxE_01362	IL33	3.04517	0.027021	-1.32021	0.362636
GxE_01363	IL3RA	-2.05918	0.100107	0.512359	0.764375
GxE_01364	IL3RA	1.01413	0.312096	4.2906	0.00141899
GxE_01365	IL9R	1.00341	0.267952	2.26573	0.225608
GxE_01366	IL9R	-3.40224	0.00110336	3.61609	0.0469575
GxE_01367	INPP5B	0.533037	0.651184	3.12023	0.1052
GxE_01368	INPP5B	1.95568	0.0255229	1.29604	0.424262
GxE_01369	INSL6	1.05296	0.412508	5.26369	0.000259135
GxE_01370	INSL6	1.74581	0.0960506	1.24447	0.509919
GxE_01371	IQCA1	3.53159	0.0779418	7.12115	0.00128867
GxE_01372	IQCA1	3.77414	0.0106522	1.70725	0.340476
GxE_01373	IQCE	-5.0684	4.69e-07	-2.66438	0.206847
GxE_01374	IQCE	1.84388	0.0358187	-1.58389	0.295356
GxE_01375	IQCH	1.25381	0.289056	0.0510479	0.969029
GxE_01376	IQCH	-3.81923	4.06e-08	-1.65454	0.449139
GxE_01377	IQGAP2	2.18628	0.00378447	5.96649	0.00967118
GxE_01378	IQGAP2	-2.62228	0.0212658	-1.73376	0.116388
GxE_01379	IQGAP3	-2.52019	0.0440716	-1.55147	0.226499
GxE_01380	IQGAP3	2.43786	0.0777905	5.07539	0.00227125
GxE_01381	IQSEC3	3.06318	0.0102048	-1.17574	0.47659
GxE_01382	IQSEC3	2.68278	2.84e-05	4.32391	0.0261679
GxE_01383	IRAK3	5.05801	0.00022561	3.00964	0.0661922
GxE_01384	IRAK3	1.8875	0.00255706	0.95689	0.411378
GxE_01385	ITGAD	1.42148	0.501925	0.77235	0.662495
GxE_01386	ITGAD	2.57313	0.0494572	3.27099	0.0192041
GxE_01387	ITIH1	1.55782	0.343452	-1.65814	0.272847
GxE_01388	ITIH1	0.353233	0.74778	-2.65496	0.0623571
GxE_01389	ITIH2	-0.469082	0.744768	-1.71852	0.361564
GxE_01390	ITIH2	3.15299	3.43e-07	4.5397	0.0249095
GxE_01391	JAML	2.39627	0.00357398	4.15896	0.00137503
GxE_01392	JAML	2.34051	0.021177	2.65491	0.156688
GxE_01393	KANK4	1.67732	0.255652	7.2134	0.00200819
GxE_01394	KANK4	1.41231	0.269839	4.46637	0.00106076
GxE_01395	KBTBD12	1.77229	0.0247641	-1.69252	0.327072
GxE_01396	KBTBD12	1.42533	0.0672169	2.11211	0.221856
GxE_01397	KCNH6	3.60978	0.0265669	6.56156	0.00299377
GxE_01398	KCNH6	0.81527	0.265936	5.64017	0.000775053
GxE_01399	KCNJ12	0.879412	0.285838	1.43535	0.419867
GxE_01400	KCNJ12	4.32911	0.000109119	1.57264	0.333534
GxE_01401	KCNK15	2.86873	0.0212658	2.36239	0.156688
GxE_01402	KCNK15	2.89931	0.0343839	2.80549	0.0599674
GxE_01403	KCNK18	2.72349	0.000127413	8.92979	0.000385268
GxE_01404	KCNK18	-4.17038	1.56e-07	2.02924	0.224441
GxE_01405	KCNN4	2.56672	0.070079	5.12893	0.00833731
GxE_01406	KCNN4	-0.673527	0.347341	1.87721	0.309853
GxE_01407	KCNRG	-0.137641	0.94015	1.23985	0.308495
GxE_01408	KCNRG	2.65566	0.173422	6.55049	0.00797043
GxE_01409	KCNU1	-5.49717	3.61e-09	0.575126	0.626793
GxE_01410	KCNU1	2.02607	0.232993	-2.57865	0.0492674
GxE_01411	KCTD19	0.788132	0.420333	6.45204	0.00249226
GxE_01412	KCTD19	3.68296	0.000567675	8.13037	0.000905712
GxE_01413	KIAA0556	-4.84794	1.27e-07	-0.332626	0.801293
GxE_01414	KIAA0556	1.60156	0.452316	2.15106	0.226628
GxE_01415	KIAA0586	-4.846	1.81e-07	-0.931255	0.518917
GxE_01416	KIAA0586	2.52661	0.0532247	-0.772838	0.5709
GxE_01417	KIAA0753	3.47787	5.89e-06	4.27248	0.023791
GxE_01418	KIAA0753	-0.00195424	0.997607	2.0477	0.195309
GxE_01419	KIAA0930	-1.47945	0.10046	8.08814	0.00160342
GxE_01420	KIAA0930	1.98995	0.0125899	2.85074	0.0118548
GxE_01421	KIAA1586	-0.130913	0.922013	1.96227	0.0940557
GxE_01422	KIAA1586	1.02195	0.334249	-0.31275	0.826383
GxE_01423	KIF16B	-3.16039	0.000290722	2.46142	0.0754805
GxE_01424	KIF16B	1.46856	0.0304295	-2.13248	0.112103
GxE_01425	KIF17	2.19984	0.0272274	2.01873	0.135946
GxE_01426	KIF17	-0.814703	0.56259	4.5571	0.0163765
GxE_01427	KIF19	0.112	0.919978	-2.10289	0.16548
GxE_01428	KIF19	-3.35302	0.0125899	4.35481	0.00103987
GxE_01429	KIF24	3.551	0.000190582	3.21089	0.00423999
GxE_01430	KIF24	-0.0031176	0.997607	3.57032	0.079628
GxE_01431	KIF27	-4.96055	6.97e-07	-2.29501	0.192544
GxE_01432	KIF27	0.587431	0.574534	2.12459	0.0699986
GxE_01433	KIF2C	-5.31026	1.16e-11	-2.46699	0.112103
GxE_01434	KIF2C	0.693795	0.344218	1.92875	0.300501
GxE_01435	KIRREL2	2.0653	0.000546066	5.21714	0.00488648
GxE_01436	KIRREL2	2.41682	0.0193392	3.14923	0.00858211
GxE_01437	KLC3	3.49822	5.36e-06	4.69216	0.00269656
GxE_01438	KLC3	-2.58213	0.104523	-1.5644	0.295413
GxE_01439	KLHDC4	4.67993	0.000255148	3.76393	0.00426961
GxE_01440	KLHDC4	2.22684	0.0552277	6.3825	0.000926677
GxE_01441	KLK12	3.07911	0.002367	2.14763	0.0597595
GxE_01442	KLK12	3.73472	0.0167511	3.41754	0.0489808
GxE_01443	KLK14	0.424628	0.788146	8.04732	0.000313551
GxE_01444	KLK14	2.33268	0.121162	-0.397516	0.803872
GxE_01445	KLKB1	1.40547	0.0845194	9.80078	0.000259135
GxE_01446	KLKB1	3.33224	0.0996594	9.65485	0.000383832
GxE_01447	KLRC3	0.918387	0.50615	0.87577	0.404317
GxE_01448	KLRC3	0.969675	0.299412	-0.47626	0.776208
GxE_01449	KLRG2	-0.345452	0.708654	-0.425204	0.759485
GxE_01450	KLRG2	2.02038	0.0167282	3.47177	0.0474493
GxE_01451	KMT2C	1.16116	0.104925	3.64788	0.00448547
GxE_01452	KMT2C	1.78999	0.0151106	8.20479	0.000960153
GxE_01453	KNTC1	-3.70528	5.74e-08	5.7122	0.000768526
GxE_01454	KNTC1	-3.96622	0.000497874	-1.68146	0.243403
GxE_01455	KRBA2	1.35772	0.219818	9.37652	0.000439236
GxE_01456	KRBA2	3.36753	1.38e-06	1.61171	0.341747
GxE_01457	KRT24	-1.52195	0.135299	1.24965	0.37507
GxE_01458	KRT24	1.63321	0.104972	-0.0581927	0.962911
GxE_01459	KRT26	1.65645	0.0594249	-0.51486	0.742526
GxE_01460	KRT26	-0.360483	0.735036	1.68315	0.302616
GxE_01461	KRT27	0.954269	0.647697	2.97516	0.128379
GxE_01462	KRT27	-1.75559	0.0623409	3.03174	0.109903
GxE_01463	KRT31	2.27917	0.129876	3.24002	0.0800335
GxE_01464	KRT31	2.03885	0.290779	4.68916	0.000313551
GxE_01465	KRT36	-0.28839	0.745009	6.47941	0.000311299
GxE_01466	KRT36	1.37503	0.086667	0.363693	0.805074
GxE_01467	KRT37	0.645721	0.746978	3.75595	0.00618931
GxE_01468	KRT37	-0.0462897	0.974612	1.31724	0.440375
GxE_01469	KRT74	2.82309	0.00508088	1.93569	0.119361
GxE_01470	KRT74	1.66371	0.129124	6.03081	0.0032628
GxE_01471	KRT76	1.20131	0.347268	2.8681	0.0275363
GxE_01472	KRT76	2.51612	0.00858075	5.17365	0.0126087
GxE_01473	KRT77	-0.448615	0.764522	1.86374	0.122777
GxE_01474	KRT77	0.783237	0.385494	3.1851	0.0799343
GxE_01475	KRT81	2.00466	0.00094485	1.93381	0.0884442
GxE_01476	KRT81	-0.319949	0.698141	0.871028	0.608513
GxE_01477	KRT82	1.2892	0.230925	0.475543	0.704449
GxE_01478	KRT82	2.39486	0.0664421	8.86838	0.000905712
GxE_01479	KRT83	3.57303	1.04e-05	6.7515	0.000818684
GxE_01480	KRT83	0.0750041	0.973462	1.32509	0.452152
GxE_01481	L1TD1	0.910923	0.392385	3.51949	0.0536083
GxE_01482	L1TD1	1.13986	0.432393	4.13989	0.010955
GxE_01483	L3MBTL3	2.75662	1.02e-05	8.26727	0.000768526
GxE_01484	L3MBTL3	-4.73808	5.28e-10	-2.62122	0.108566
GxE_01485	LAMA2	1.47945	0.111397	0.288418	0.860679
GxE_01486	LAMA2	-1.41549	0.128847	-1.53677	0.290487
GxE_01487	LAMA3	4.7891	0.00421706	6.42792	0.00426961
GxE_01488	LAMA3	0.475553	0.644039	-0.351262	0.84488
GxE_01489	LAMB3	-4.7062	6.73e-06	4.57347	0.00957923
GxE_01490	LAMB3	-1.66581	0.128391	2.96479	0.0141663
GxE_01491	LAMB4	-0.605815	0.771071	-2.23763	0.157163
GxE_01492	LAMB4	-0.412376	0.762878	3.16036	0.016042
GxE_01493	LAMC3	-0.125517	0.939202	3.06798	0.0757224
GxE_01494	LAMC3	2.77443	4.89e-05	2.54979	0.0329819
GxE_01495	LAMP1	-2.66247	0.00977429	6.89733	0.00227125
GxE_01496	LAMP1	2.88502	0.0674926	3.10357	0.0854962
GxE_01497	LBP	1.55339	0.188859	1.74654	0.175258
GxE_01498	LBP	2.27896	0.213522	4.43037	0.0145936
GxE_01499	LCN10	2.24231	0.106444	5.85025	0.000960153
GxE_01500	LCN10	-4.11021	0.000706874	1.37826	0.303349
GxE_01501	LCT	2.05606	0.00283518	5.73874	0.00534292
GxE_01502	LCT	1.82004	0.264391	1.07693	0.309712
GxE_01503	LDHAL6A	1.27077	0.0580794	1.19719	0.363992
GxE_01504	LDHAL6A	-4.27458	2.45e-06	-0.0115664	0.995031
GxE_01505	LDHB	2.4252	0.0514748	4.77675	0.000180007
GxE_01506	LDHB	4.41565	0.0357296	0.271762	0.809666
GxE_01507	LDLRAD1	-1.60254	0.135453	0.0912719	0.939032
GxE_01508	LDLRAD1	1.57196	0.163603	3.51088	0.0539813
GxE_01509	LETM2	2.98191	0.0257203	1.21737	0.395491
GxE_01510	LETM2	-0.320977	0.854964	-1.79091	0.147683
GxE_01511	LEXM	1.41699	0.0446887	0.0115972	0.993095
GxE_01512	LEXM	0.00936609	0.994438	1.42731	0.395871
GxE_01513	LGALS13	-3.72173	2.19e-05	-0.144548	0.91179
GxE_01514	LGALS13	-5.17982	5.16e-11	1.38193	0.220151
GxE_01515	LIMS1	-5.17532	2.3e-11	0.964587	0.434621
GxE_01516	LIMS1	2.4344	0.00353271	5.35964	0.0128758
GxE_01517	LIPK	2.12671	0.0366531	1.64034	0.358934
GxE_01518	LIPK	-6.66303	8.04e-10	-3.08035	0.147683
GxE_01519	LIPT1	-4.58142	3.14e-08	-0.495845	0.838803
GxE_01520	LIPT1	2.62255	0.195441	10.3817	0.000180007
GxE_01521	LLPH	-1.56865	0.231301	9.25836	0.000311299
GxE_01522	LLPH	-4.90958	1.09e-09	2.85194	0.0681601
GxE_01523	LMAN1L	1.53264	0.0656093	6.52214	0.000845494
GxE_01524	LMAN1L	-2.29683	0.0594249	5.40711	0.000879441
GxE_01525	LONP2	2.723	0.000638074	4.82586	0.0206257
GxE_01526	LONP2	1.16347	0.160891	0.476773	0.800699
GxE_01527	LOXL4	1.50245	0.40204	-1.15854	0.480558
GxE_01528	LOXL4	3.23952	0.00945999	3.90229	0.0225615
GxE_01529	LPA	-5.54129	1.12e-10	-0.726738	0.665112
GxE_01530	LPA	1.33206	0.475899	-2.02595	0.275386
GxE_01531	LPIN3	-0.11402	0.922013	-1.30077	0.259338
GxE_01532	LPIN3	0.573041	0.578726	1.57916	0.152498
GxE_01533	LPL	2.16543	0.0135504	-0.0750329	0.951394
GxE_01534	LPL	0.954718	0.457638	7.00451	0.000488802
GxE_01535	LPO	-0.986896	0.232998	-1.05654	0.355212
GxE_01536	LPO	-0.646381	0.723979	-3.81088	0.0322511
GxE_01537	LRBA	-0.475921	0.758016	-2.16261	0.147995
GxE_01538	LRBA	-2.31659	0.0355029	-1.84197	0.453603
GxE_01539	LRIG1	0.225376	0.797666	5.28225	0.0011832
GxE_01540	LRIG1	1.6636	0.00663202	4.33721	0.0467788
GxE_01541	LRIT1	0.488354	0.584861	-2.08268	0.138215
GxE_01542	LRIT1	2.06705	0.0534778	4.16624	0.0200502
GxE_01543	LRP5L	-5.5071	4.39e-07	-2.43984	0.110647
GxE_01544	LRP5L	1.28615	0.198634	5.81337	0.00271928
GxE_01545	LRRC27	4.99066	0.000389474	-2.3012	0.18272
GxE_01546	LRRC27	1.91598	0.0531132	2.05618	0.11632
GxE_01547	LRRC31	2.75652	0.0014475	2.14088	0.187831
GxE_01548	LRRC31	-0.28772	0.820003	3.89567	0.0172364
GxE_01549	LRRC34	2.08158	0.0930704	2.41821	0.0184951
GxE_01550	LRRC34	-1.3107	0.140789	-0.367414	0.797635
GxE_01551	LRRC39	-5.67303	8.27e-12	-1.6927	0.368958
GxE_01552	LRRC39	-0.282064	0.871771	-3.60286	0.0387023
GxE_01553	LRRC55	0.72628	0.423452	0.757818	0.503642
GxE_01554	LRRC55	0.659759	0.661847	4.03796	0.0117105
GxE_01555	LRRIQ1	3.21525	0.109085	0.215396	0.904225
GxE_01556	LRRIQ1	1.34378	0.0872214	4.77284	0.00297602
GxE_01557	LRRK2	-4.66372	2.65e-08	0.987877	0.460786
GxE_01558	LRRK2	-1.88308	0.038194	2.80352	0.0619029
GxE_01559	LRTM1	-0.167275	0.869331	3.02507	0.00706626
GxE_01560	LRTM1	0.934488	0.483679	-1.80591	0.285105
GxE_01561	LTB4R2	2.74085	0.171436	-1.42448	0.321269
GxE_01562	LTB4R2	0.0768611	0.945861	0.19596	0.881889
GxE_01563	LTBP4	1.01845	0.129548	1.23914	0.483601
GxE_01564	LTBP4	2.3469	0.00588347	2.76106	0.163748
GxE_01565	LTC4S	2.95265	0.0551108	0.178299	0.884224
GxE_01566	LTC4S	-2.6954	0.000274538	-0.348384	0.783746
GxE_01567	LTF	-0.423944	0.833799	0.0351448	0.98557
GxE_01568	LTF	-0.903391	0.471331	8.93571	0.000370224
GxE_01569	LTK	3.0094	0.00504064	-1.098	0.463662
GxE_01570	LTK	0.263845	0.821339	-1.60702	0.311375
GxE_01571	LVRN	-0.749942	0.541165	-0.608268	0.567225
GxE_01572	LVRN	2.82276	0.0343968	6.61638	0.00378497
GxE_01573	LY75	2.3574	0.000252875	1.77341	0.145208
GxE_01574	LY75	0.113625	0.921076	3.00028	0.0646167
GxE_01575	LYG1	-3.4522	2.58e-05	-2.24054	0.189664
GxE_01576	LYG1	0.0624029	0.944628	6.32271	0.00332657
GxE_01577	LYZL2	1.64951	0.432393	4.31398	0.00197601
GxE_01578	LYZL2	1.11683	0.344157	1.86896	0.125847
GxE_01579	LZTR1	1.67932	0.442136	-1.93512	0.197802
GxE_01580	LZTR1	3.23651	0.000177384	6.42173	0.00227968
GxE_01581	MACC1	2.40527	0.0341639	-0.627168	0.647066
GxE_01582	MACC1	-0.164644	0.926134	4.51626	0.00227125
GxE_01583	MADCAM1	3.19056	0.0741339	1.34481	0.341321
GxE_01584	MADCAM1	1.72004	0.0737652	-2.56888	0.0534957
GxE_01585	MADD	0.931777	0.31796	1.30104	0.449054
GxE_01586	MADD	1.14349	0.207291	0.5935	0.72973
GxE_01587	MAIP1	1.66853	0.109067	-0.836039	0.636818
GxE_01588	MAIP1	0.633957	0.574534	4.47924	0.0218863
GxE_01589	MAMDC4	-1.08956	0.128847	-1.57838	0.307264
GxE_01590	MAMDC4	2.99725	0.00274652	0.304693	0.860791
GxE_01591	MAML3	2.94205	0.0299386	-0.348601	0.756291
GxE_01592	MAML3	2.47356	0.000488914	3.17404	0.00948983
GxE_01593	MAN2A2	2.92957	0.00357328	5.65297	0.00502335
GxE_01594	MAN2A2	2.76251	3.81e-05	-0.726087	0.645737
GxE_01595	MAN2B2	0.34849	0.784694	3.10988	0.0479637
GxE_01596	MAN2B2	0.681857	0.745329	4.57858	0.00882923
GxE_01597	MAN2C1	4.32643	0.00776129	-1.6117	0.272096
GxE_01598	MAN2C1	3.51155	0.00420408	2.65457	0.0211717
GxE_01599	MAP3K6	0.233396	0.754887	0.221265	0.84488
GxE_01600	MAP3K6	-0.376217	0.75797	-1.51764	0.335728
GxE_01601	MAP9	1.95274	0.332597	0.155635	0.901694
GxE_01602	MAP9	3.39346	0.0177758	1.1642	0.342908
GxE_01603	MAPK12	-0.361477	0.77706	2.34052	0.201159
GxE_01604	MAPK12	-0.304316	0.788146	0.703285	0.601155
GxE_01605	MAPK13	-1.12995	0.291212	0.915017	0.488952
GxE_01606	MAPK13	-0.0465451	0.963761	-0.250513	0.823
GxE_01607	MATN4	0.874667	0.527597	8.1723	0.000735817
GxE_01608	MATN4	-0.38422	0.648717	1.02807	0.491695
GxE_01609	MCC	2.67933	0.0748628	3.02261	0.0575183
GxE_01610	MCC	2.80457	0.000758405	7.70722	0.00111033
GxE_01611	MCTP2	0.455684	0.574031	-2.49368	0.136059
GxE_01612	MCTP2	-3.31254	5.44e-05	0.172594	0.894529
GxE_01613	ME1	2.12938	0.161369	-2.09946	0.271568
GxE_01614	ME1	-3.07977	0.0212658	0.32957	0.82111
GxE_01615	MEAK7	0.794615	0.508167	-0.155111	0.930053
GxE_01616	MEAK7	-5.05262	7.26e-09	6.95397	0.00142423
GxE_01617	MEGF6	-4.87489	9.94e-10	-1.65927	0.273186
GxE_01618	MEGF6	4.35411	0.0096913	1.31227	0.233727
GxE_01619	MELTF	1.54288	0.0175874	3.89923	0.0163459
GxE_01620	MELTF	-4.72326	2.59e-09	-2.06293	0.155237
GxE_01621	MEOX2	1.75929	0.00842944	4.67591	0.00472962
GxE_01622	MEOX2	3.30145	0.0032679	-0.101814	0.929664
GxE_01623	MEP1B	-1.20285	0.12405	1.30728	0.466248
GxE_01624	MEP1B	2.68999	0.0237435	-0.40989	0.713369
GxE_01625	METTL27	3.45701	0.102341	-0.845033	0.500779
GxE_01626	METTL27	1.20094	0.464585	3.14329	0.120629
GxE_01627	METTL2A	1.91904	0.064315	10.3943	0.000259135
GxE_01628	METTL2A	1.25062	0.317179	5.83958	0.00711612
GxE_01629	MFSD10	1.75368	0.0974827	7.09406	0.00114549
GxE_01630	MFSD10	3.73251	0.00106064	5.73164	0.00521871
GxE_01631	MFSD4B	0.290079	0.818674	3.10773	0.0474493
GxE_01632	MFSD4B	-0.972766	0.609102	2.0531	0.277276
GxE_01633	MFSD9	2.85505	0.000775883	0.309235	0.86392
GxE_01634	MFSD9	2.534	0.0331703	2.90588	0.0372059
GxE_01635	MGAM	1.45445	0.119478	0.441258	0.800313
GxE_01636	MGAM	6.61418	0.010728	7.68485	0.00111337
GxE_01637	MGST1	-1.75739	0.180349	1.49409	0.321755
GxE_01638	MGST1	0.0422018	0.973462	7.49427	0.00137254
GxE_01639	MIA2	2.80853	0.181437	5.37221	0.0149916
GxE_01640	MIA2	0.963635	0.644039	7.83725	0.000789364
GxE_01641	MIB1	-3.07589	0.044652	2.7521	0.0110725
GxE_01642	MIB1	2.31447	0.012736	-2.21928	0.120013
GxE_01643	MIB2	-4.58962	0.000328811	-1.72203	0.28386
GxE_01644	MIB2	1.81317	0.00687977	0.69677	0.602376
GxE_01645	MICAL1	-0.0432818	0.964705	0.501707	0.700291
GxE_01646	MICAL1	-1.54626	0.0331108	1.44191	0.4331
GxE_01647	MICAL2	2.50718	0.085139	-1.5606	0.310661
GxE_01648	MICAL2	-3.01007	0.0247895	0.382549	0.832733
GxE_01649	MICU2	4.44335	0.000573801	5.10633	0.00314924
GxE_01650	MICU2	-0.181564	0.937039	-2.39206	0.158307
GxE_01651	MILR1	-1.74544	0.0939967	2.56598	0.0653407
GxE_01652	MILR1	-5.05479	3.02e-05	-2.38162	0.251782
GxE_01653	MLANA	0.0656766	0.961805	6.25101	0.000553549
GxE_01654	MLANA	-0.0792915	0.961479	3.74081	0.059079
GxE_01655	MLH3	4.23595	0.0645016	2.1718	0.226321
GxE_01656	MLH3	2.88206	0.0682387	4.07878	0.000960153
GxE_01657	MMACHC	3.25222	0.14459	-3.03613	0.0320712
GxE_01658	MMACHC	3.1986	2.92e-05	3.5717	0.0668604
GxE_01659	MMP1	0.680091	0.526626	-1.38348	0.366537
GxE_01660	MMP1	5.10503	0.00462187	-1.66814	0.237134
GxE_01661	MMP10	3.02161	0.0035305	13.579	6.43e-06
GxE_01662	MMP10	2.12255	0.013357	7.15484	0.000690814
GxE_01663	MMP14	4.01227	4.78e-05	6.72294	0.00410563
GxE_01664	MMP14	2.37419	0.000547073	0.347252	0.773079
GxE_01665	MMP19	3.01476	0.064315	7.94434	0.00137508
GxE_01666	MMP19	0.801777	0.492143	3.18383	0.00583889
GxE_01667	MMP20	2.85804	0.0282516	3.83106	0.0360064
GxE_01668	MMP20	-2.35627	0.0567578	-1.79039	0.265804
GxE_01669	MMP8	3.18901	0.0058963	1.55772	0.35317
GxE_01670	MMP8	-1.36453	0.355242	-2.759	0.0759237
GxE_01671	MOCOS	1.38079	0.0578715	-1.19308	0.284016
GxE_01672	MOCOS	1.60764	0.214037	6.36124	8.02e-05
GxE_01673	MOGAT1	-1.74458	0.217428	0.0606185	0.967122
GxE_01674	MOGAT1	2.021	0.107671	4.63054	0.00186405
GxE_01675	MOK	1.62288	0.265022	-0.153637	0.922913
GxE_01676	MOK	-2.27215	0.00329528	-1.01604	0.611789
GxE_01677	MPDZ	-4.80417	2.35e-09	-1.31911	0.400837
GxE_01678	MPDZ	2.18977	0.00232979	4.89341	0.0017295
GxE_01679	MPG	2.09017	0.00427849	2.226	0.085857
GxE_01680	MPG	0.733402	0.289416	-1.28257	0.249114
GxE_01681	MPO	-2.0527	0.119382	-0.224926	0.899929
GxE_01682	MPO	1.86096	0.0825334	-0.493356	0.754299
GxE_01683	MPRIP	3.27154	0.000215793	2.8226	0.0653407
GxE_01684	MPRIP	-0.735428	0.508167	-2.34191	0.193303
GxE_01685	MPZL2	1.93569	0.0431086	2.61716	0.0653407
GxE_01686	MPZL2	1.21245	0.593287	4.68222	0.0174432
GxE_01687	MRNIP	0.642428	0.526626	0.745192	0.493483
GxE_01688	MRNIP	-0.0655389	0.974288	4.12057	0.00403523
GxE_01689	MRO	-0.953443	0.281638	5.03247	0.00610543
GxE_01690	MRO	1.43005	0.0471031	1.13541	0.303021
GxE_01691	MROH2B	1.90079	0.223282	5.31971	0.000412238
GxE_01692	MROH2B	2.02344	0.106395	3.6059	0.0262722
GxE_01693	MROH6	-4.94447	1.08e-07	-0.904972	0.567471
GxE_01694	MROH6	2.62812	0.107671	0.738671	0.541273
GxE_01695	MROH7	-0.661421	0.672144	6.75933	0.0011573
GxE_01696	MROH7	-0.329563	0.78096	-1.17138	0.320804
GxE_01697	MROH8	-1.79486	0.279529	5.06276	0.00711612
GxE_01698	MROH8	-5.04305	1.26e-10	4.94357	0.024688
GxE_01699	MS4A12	-1.54582	0.213656	5.3855	0.000586588
GxE_01700	MS4A12	1.209	0.211222	-2.14472	0.140969
GxE_01701	MS4A2	3.50735	1.39e-06	-1.394	0.364898
GxE_01702	MS4A2	4.29576	0.0559416	-1.36222	0.488909
GxE_01703	MS4A6A	1.52381	0.47806	-1.80726	0.262884
GxE_01704	MS4A6A	1.51042	0.509921	-1.52542	0.383343
GxE_01705	MSH6	2.80604	0.0199512	-2.93711	0.0560781
GxE_01706	MSH6	-0.394605	0.852398	1.88803	0.241628
GxE_01707	MSS51	1.11522	0.397577	-1.92517	0.341321
GxE_01708	MSS51	3.02353	0.000139957	2.8019	0.0284824
GxE_01709	MST1	3.25676	0.0299942	2.46687	0.087273
GxE_01710	MST1	3.40577	0.000668165	1.7058	0.110281
GxE_01711	MST1R	0.95563	0.131598	-0.809542	0.453793
GxE_01712	MST1R	3.81045	0.0494103	2.21195	0.140969
GxE_01713	MTERF1	0.0320871	0.98789	-4.02401	0.0149916
GxE_01714	MTERF1	3.71066	0.000114652	-0.515141	0.756943
GxE_01715	MTG2	1.47181	0.0930687	0.623314	0.56443
GxE_01716	MTG2	3.32271	0.01805	-1.21782	0.251782
GxE_01717	MTMR11	0.100674	0.917162	0.697441	0.507034
GxE_01718	MTMR11	0.858027	0.344218	-0.138529	0.932748
GxE_01719	MUC16	-5.02063	1.26e-08	-1.00534	0.538802
GxE_01720	MUC16	2.71971	0.0947943	-1.53321	0.310222
GxE_01721	MUC17	0.786682	0.30495	0.727533	0.673216
GxE_01722	MUC17	0.877803	0.27106	-0.251749	0.84029
GxE_01723	MUC2	1.12297	0.0852677	3.21757	0.0560781
GxE_01724	MUC2	2.96096	6.83e-06	-1.48617	0.35244
GxE_01725	MUC4	3.55267	0.00397266	2.9918	0.0794043
GxE_01726	MUC4	-0.162244	0.840162	-1.79507	0.166137
GxE_01727	MUC6	0.859443	0.366938	5.12337	0.0188078
GxE_01728	MUC6	1.48392	0.0401475	5.25463	0.00338062
GxE_01729	MUCL1	3.01594	0.104925	-2.70853	0.0754805
GxE_01730	MUCL1	3.47961	0.000639556	0.561924	0.627146
GxE_01731	MUTYH	0.162831	0.892027	3.32032	0.0114174
GxE_01732	MUTYH	2.00397	0.313053	1.94876	0.21573
GxE_01733	MYBBP1A	-4.98499	7.26e-09	4.40639	0.0278452
GxE_01734	MYBBP1A	-2.52781	0.000963138	-2.58482	0.066752
GxE_01735	MYBPC2	4.06123	0.00628704	5.89638	0.00239551
GxE_01736	MYBPC2	0.618843	0.69204	0.946503	0.541274
GxE_01737	MYBPHL	2.3074	0.0119605	-1.04509	0.505043
GxE_01738	MYBPHL	2.87377	0.0505373	0.774992	0.524107
GxE_01739	MYEF2	2.68687	0.00932579	2.43535	0.0846796
GxE_01740	MYEF2	2.10655	0.0422669	0.447203	0.675076
GxE_01741	MYH1	2.05665	0.302122	4.37714	0.00142818
GxE_01742	MYH1	3.98167	5.76e-07	4.01331	0.0218863
GxE_01743	MYH13	2.02612	0.00578145	-1.77058	0.170305
GxE_01744	MYH13	0.93522	0.235201	5.7572	0.00158077
GxE_01745	MYH4	2.18748	0.0542493	-2.18767	0.182026
GxE_01746	MYH4	3.66626	0.000835062	2.46903	0.0619656
GxE_01747	MYH7B	-3.09835	0.00396923	-3.61924	0.0129186		NBPF9		na
GxE_01748	MYH7B	0.84313	0.428738	5.57008	0.00545597
GxE_01749	MYH8	-5.08305	1.19e-09	-2.14742	0.17935
GxE_01750	MYH8	0.810422	0.2912	4.31221	0.0232748
GxE_01751	MYL5	1.34834	0.537974	-0.100249	0.932748
GxE_01752	MYL5	2.3054	0.000282571	5.70114	0.00624255
GxE_01753	MYLK4	2.37915	0.0061462	3.36755	0.00775588
GxE_01754	MYLK4	0.532864	0.805833	-0.639107	0.595897
GxE_01755	MYO15A	3.25025	0.0177758	2.02599	0.221866
GxE_01756	MYO15A	3.30354	0.010075	7.03021	0.0033938
GxE_01757	MYO19	-1.20104	0.449458	-0.656858	0.610826
GxE_01758	MYO19	1.83206	0.174582	8.4031	0.00056639
GxE_01759	MYO1A	-5.07284	1.46e-08	5.08105	0.0101969
GxE_01760	MYO1A	3.56622	4.98e-06	-1.89643	0.194404
GxE_01761	MYO1H	1.0125	0.189686	3.99031	0.0149762
GxE_01762	MYO1H	0.87848	0.528036	1.42417	0.204168
GxE_01763	MYO3A	-3.33748	6.56e-06	-2.3322	0.113352
GxE_01764	MYO3A	-2.15529	0.187484	-1.9087	0.203994
GxE_01765	MYO5C	0.186527	0.895526	5.34119	0.00695611
GxE_01766	MYO5C	-0.295817	0.784774	3.79286	0.0451564
GxE_01767	MYOC	3.52605	0.0998158	0.0856675	0.953489
GxE_01768	MYOC	-0.118222	0.917254	-2.21107	0.21573
GxE_01769	MYOF	1.00052	0.173422	1.9364	0.236742
GxE_01770	MYOF	2.18497	0.308883	-0.637598	0.59335
GxE_01771	MYOM1	3.232	0.0939967	3.12251	0.0237662
GxE_01772	MYOM1	-3.68289	0.000211824	1.0814	0.400569
GxE_01773	MYOM2	0.731445	0.645742	5.73961	0.000866247
GxE_01774	MYOM2	1.83307	0.00578145	3.05897	0.0187868
GxE_01775	MYOM3	2.35926	0.265314	-2.01918	0.214546
GxE_01776	MYOM3	0.732459	0.43322	5.54881	0.000385268
GxE_01777	N6AMT1	3.53115	0.054128	1.44179	0.291056
GxE_01778	N6AMT1	-0.592322	0.777163	-2.50677	0.0592787
GxE_01779	NAA38	0.88446	0.51218	-1.23924	0.42287
GxE_01780	NAA38	2.09672	0.00957598	-0.432124	0.734415
GxE_01781	NAAA	1.58619	0.129548	-0.285541	0.816423
GxE_01782	NAAA	2.14729	0.0732391	1.7766	0.232265
GxE_01783	NAT1	3.79199	1.15e-06	-1.42046	0.209328
GxE_01784	NAT1	-5.28009	7.74e-09	3.42626	0.0700929
GxE_01785	NBAS	1.10717	0.101778	5.33118	0.00569535
GxE_01786	NBAS	-2.29344	0.024777	3.08829	0.0943175
GxE_01787	NBEAL1	1.94202	0.187528	2.41758	0.112497
GxE_01788	NBEAL1	2.17858	0.00411191	-2.6503	0.0868252
GxE_01789	NBEAL2	3.92736	0.00414734	-0.261922	0.821285
GxE_01790	NBEAL2	0.863629	0.297927	-0.429853	0.742169
GxE_01791	NBPF14	0.99482	0.41712	1.19036	0.387963
GxE_01792	NBPF14	-0.0178273	0.991188	-2.18178	0.250976
GxE_01793	NBPF9	0.29875	0.741027	0.896686	0.489273
GxE_01794	NBPF9	-3.42686	0.0220268	-3.73393	0.0223639		TAF6		-1.65406
GxE_01795	NCOA3	1.58952	0.121121	-1.85321	0.244742
GxE_01796	NCOA3	0.00857446	0.992223	-2.7319	0.0822968
GxE_01797	NEB	0.280556	0.78096	1.08186	0.526703
GxE_01798	NEB	-3.55865	0.0167282	2.22235	0.214546
GxE_01799	NEBL	1.96002	0.00246602	2.54944	0.0586612
GxE_01800	NEBL	1.83898	0.0324982	3.63805	0.0608588
GxE_01801	NEIL1	1.96257	0.0254708	1.9662	0.0753449
GxE_01802	NEIL1	-2.39268	0.0173063	0.1872	0.918397
GxE_01803	NEURL2	2.96734	0.147672	1.69873	0.160575
GxE_01804	NEURL2	-0.74977	0.609407	1.03858	0.562273
GxE_01805	NFE2L3	0.556026	0.473149	1.62822	0.262014
GxE_01806	NFE2L3	-5.09337	3.92e-07	-2.66957	0.161964
GxE_01807	NIBAN3	0.81603	0.625421	3.06933	0.0113942
GxE_01808	NIBAN3	0.229789	0.785654	1.86304	0.0814303
GxE_01809	NIPAL2	1.60478	0.361313	6.97802	0.000770075
GxE_01810	NIPAL2	-4.29642	3.11e-07	5.06193	0.000192869
GxE_01811	NIPSNAP3A	3.58322	0.0948585	-1.44565	0.379256
GxE_01812	NIPSNAP3A	0.462057	0.680128	-1.89014	0.175258
GxE_01813	NIPSNAP3B	0.960526	0.267428	0.552526	0.672122
GxE_01814	NIPSNAP3B	2.88894	4.72e-05	-0.0409173	0.978423
GxE_01815	NLRP12	1.21204	0.28906	4.95361	0.00580094
GxE_01816	NLRP12	1.06018	0.218094	-0.283963	0.811882
GxE_01817	NLRP13	-5.00459	8.04e-10	6.13579	0.00191542
GxE_01818	NLRP13	2.61865	0.000190936	2.61434	0.0485578
GxE_01819	NLRP14	2.25092	0.0917866	0.496622	0.718645
GxE_01820	NLRP14	-5.83013	5.52e-12	7.30077	0.00078002
GxE_01821	NLRP2	1.33671	0.488595	6.02513	0.00500579
GxE_01822	NLRP2	0.661588	0.581433	7.32217	0.00086581
GxE_01823	NLRP4	0.255796	0.776208	-0.856139	0.449256
GxE_01824	NLRP4	2.54821	0.0528151	-1.82792	0.175258
GxE_01825	NLRP8	-0.130966	0.953298	7.66763	4.33e-05
GxE_01826	NLRP8	4.85048	0.00635467	1.63768	0.124781
GxE_01827	NLRP9	1.70365	0.0211492	0.568829	0.75409
GxE_01828	NLRP9	2.77838	0.00316363	5.86847	0.000390449
GxE_01829	NLRX1	-0.455598	0.821241	6.28701	0.00545597
GxE_01830	NLRX1	3.42305	0.000309645	4.40095	0.0155933
GxE_01831	NMRK2	-1.94155	0.0696598	-1.27969	0.342277
GxE_01832	NMRK2	2.42142	0.026741	0.125466	0.918464
GxE_01833	NMUR2	-0.801444	0.463814	-1.59379	0.184865
GxE_01834	NMUR2	0.731407	0.470545	1.54408	0.285066
GxE_01835	NOC3L	-5.21022	9.55e-07	-2.20879	0.107051
GxE_01836	NOC3L	-4.57985	7.14e-11	-2.39739	0.103745
GxE_01837	NOD1	-4.35351	5.69e-08	3.37196	0.0635801
GxE_01838	NOD1	-4.97981	4.06e-08	6.7229	0.00174628
GxE_01839	NOD2	3.05575	0.000324092	-0.288444	0.821691
GxE_01840	NOD2	1.42385	0.0715248	-1.86925	0.197825
GxE_01841	NOX3	4.50155	0.0193392	-1.68004	0.201878
GxE_01842	NOX3	-0.638129	0.706258	5.75771	0.00320247
GxE_01843	NOX5	3.84307	1.59e-07	2.72352	0.148883
GxE_01844	NOX5	2.34989	0.250703	2.45599	0.0297637
GxE_01845	NOXO1	1.94611	0.0984976	-1.29386	0.397063
GxE_01846	NOXO1	0.372233	0.637495	1.68558	0.22169
GxE_01847	NPC1L1	0.879192	0.462207	-1.67854	0.231356
GxE_01848	NPC1L1	0.658575	0.689798	4.34629	0.00080401
GxE_01849	NPC2	2.31963	0.00226689	4.30669	0.0329244
GxE_01850	NPC2	-4.70878	2.32e-05	0.0456801	0.977851
GxE_01851	NPFFR1	1.53394	0.187484	2.50573	0.0502093
GxE_01852	NPFFR1	1.58868	0.466292	3.62799	0.0599709
GxE_01853	NPHS1	0.612474	0.616911	1.40522	0.417204
GxE_01854	NPHS1	1.13418	0.490663	4.0934	0.0364355
GxE_01855	NPRL3	0.904755	0.333595	-0.807244	0.506719
GxE_01856	NPRL3	0.600725	0.774846	2.18348	0.0799324
GxE_01857	NPSR1	0.402932	0.721806	1.76247	0.179739
GxE_01858	NPSR1	-5.91816	1.16e-11	3.92599	0.0459182
GxE_01859	NQO1	1.00285	0.233915	6.18659	0.00297602
GxE_01860	NQO1	1.02904	0.61422	1.9998	0.0542583
GxE_01861	NRAP	3.44066	3.61e-07	2.67008	0.124434
GxE_01862	NRAP	2.07058	0.168431	5.03326	0.0186192
GxE_01863	NRDE2	1.03894	0.230925	-2.95797	0.0344344
GxE_01864	NRDE2	2.49965	0.184637	2.92494	0.117657
GxE_01865	NT5C1B	2.6137	0.00184846	7.87087	0.000781607
GxE_01866	NT5C1B	1.91274	0.0301764	1.78022	0.158861
GxE_01867	NTHL1	2.45841	0.0820485	1.39787	0.198895
GxE_01868	NTHL1	-2.92965	0.000513552	0.375283	0.72711
GxE_01869	NTN3	2.96363	0.00988621	6.35338	0.000768526
GxE_01870	NTN3	2.81589	0.0214075	-0.222009	0.844668
GxE_01871	NUDT13	-1.60002	0.053244	4.68364	0.015638
GxE_01872	NUDT13	0.255506	0.774846	-0.787996	0.489129
GxE_01873	NUDT7	1.6989	0.300539	-0.833856	0.609416
GxE_01874	NUDT7	1.89577	0.127757	6.72566	0.000149569
GxE_01875	NWD1	1.99316	0.0374953	3.37894	0.00448049
GxE_01876	NWD1	3.15106	0.137726	0.331125	0.859998
GxE_01877	OARD1	-1.20518	0.204093	3.55329	0.0805758
GxE_01878	OARD1	-4.15055	1.23e-08	-1.03908	0.504143
GxE_01879	OAS3	-0.047709	0.973462	-0.199002	0.860791
GxE_01880	OAS3	3.42529	0.0432537	7.06613	0.00226925
GxE_01881	OBSCN	1.46147	0.0321832	2.04426	0.088635
GxE_01882	OBSCN	1.31219	0.202328	3.19013	0.0605206
GxE_01883	OBSL1	0.747871	0.731261	6.17868	0.00142423
GxE_01884	OBSL1	-0.425874	0.847181	2.26487	0.0413464
GxE_01885	OCEL1	0.248515	0.906765	1.03218	0.464946
GxE_01886	OCEL1	1.4692	0.144395	4.10879	0.0171698
GxE_01887	OCM	3.47862	0.00137504	3.25145	0.0382512
GxE_01888	OCM	-2.76569	0.0062675	0.97979	0.348044
GxE_01889	ODF1	0.451327	0.795966	6.3027	0.00297602
GxE_01890	ODF1	-4.60968	1.3e-07	-2.09347	0.212954
GxE_01891	ODF2L	0.755294	0.468101	6.43353	0.00160342
GxE_01892	ODF2L	0.279762	0.890864	-0.318917	0.904225
GxE_01893	ODF3L1	1.73741	0.0336227	-1.85239	0.18796
GxE_01894	ODF3L1	0.0963825	0.921076	3.70505	0.0675193
GxE_01895	OGFOD3	0.325873	0.878036	1.41361	0.209591
GxE_01896	OGFOD3	4.16754	0.027785	11.3485	5.5e-05
GxE_01897	OLFM4	-0.908593	0.254805	2.06728	0.0700929
GxE_01898	OLFM4	-4.14099	2.97e-05	3.08876	0.0487999
GxE_01899	OPLAH	0.298948	0.785654	4.78347	0.0167702
[truncated: 1,212 more rows]
[truncated: 1 more columns]

## Sheet: 3D 30 vs 20_ EG
sgRNA	Gene.x	T20_log2FoldChange	padj	T30_log2FoldChange	padj
CTRL00006	Non-Targeting	2.47722	0.0180333	1.56395	0.366212
CTRL00008	Non-Targeting	1.36988	0.1469	2.98058	0.0295132
CTRL00014	Non-Targeting	-0.33809	0.75615	8.77577	0.000976455
CTRL00022	Non-Targeting	2.80495	0.00274652	4.42039	0.00285437
CTRL00029	Non-Targeting	-0.263038	0.856355	1.9543	0.154295
CTRL00036	Non-Targeting	3.69839	0.00878818	3.31272	0.0204409
CTRL00046	Non-Targeting	2.89359	0.0153876	2.9182	0.0325441
CTRL00067	Non-Targeting	-0.459888	0.619225	7.74082	0.00171701
CTRL00068	Non-Targeting	2.1564	0.0460126	7.82592	0.0011832
CTRL00070	Non-Targeting	2.50833	0.00420408	1.53671	0.191864
CTRL00091	Non-Targeting	-0.356963	0.694494	0.0797271	0.947359
CTRL00095	Non-Targeting	1.86689	0.183669	4.58959	0.0143431
CTRL00107	Non-Targeting	3.33499	0.00374668	3.76013	0.0193749
CTRL00112	Non-Targeting	3.74289	0.00286036	4.66336	0.00338062
CTRL00136	Non-Targeting	2.60722	0.11304	1.57507	0.196204
CTRL00147	Non-Targeting	2.33789	0.0636828	5.32542	0.000311299
CTRL00162	Non-Targeting	2.7172	0.0679928	0.27375	0.823
CTRL00170	Non-Targeting	1.90912	0.0324079	2.81292	0.134765
CTRL00175	Non-Targeting	3.9151	0.000107711	-0.967419	0.404945
CTRL00177	Non-Targeting	2.74559	0.00549036	6.33657	0.0032746
CTRL00183	Non-Targeting	1.57984	0.382631	3.08796	0.0406824
CTRL00185	Non-Targeting	0.980587	0.213656	7.0464	0.00366403
CTRL00188	Non-Targeting	2.01848	0.072731	4.57884	0.00831575
CTRL00195	Non-Targeting	1.75718	0.0243384	4.17218	0.0335974
CTRL00204	Non-Targeting	1.98573	0.125649	2.98646	0.0239786
CTRL00211	Non-Targeting	3.34769	0.0115359	7.31895	0.00290632
CTRL00218	Non-Targeting	1.7115	0.0626065	6.69147	0.00515955
CTRL00235	Non-Targeting	2.03081	0.0288163	2.53607	0.0373201
CTRL00246	Non-Targeting	0.893406	0.340969	5.91714	0.00124392
CTRL00259	Non-Targeting	3.53776	0.00862816	5.73442	0.00577844
CTRL00270	Non-Targeting	3.74869	0.0107149	3.48595	0.024688
CTRL00273	Non-Targeting	2.41996	0.00262295	3.13519	0.0219726
CTRL00291	Non-Targeting	2.51434	0.00481388	6.66633	0.00297602
CTRL00303	Non-Targeting	3.59008	3.22e-05	4.8193	0.00321108
CTRL00304	Non-Targeting	1.58789	0.0458272	0.699738	0.56443
CTRL00306	Non-Targeting	3.01614	4.83e-05	1.79864	0.226499
CTRL00311	Non-Targeting	0.471796	0.637495	3.90938	0.0325921
CTRL00320	Non-Targeting	2.37552	0.00762764	8.99751	0.00056639
CTRL00321	Non-Targeting	1.11491	0.165155	4.07928	0.0250187
CTRL00329	Non-Targeting	0.452941	0.646521	5.37617	0.00728051
CTRL00335	Non-Targeting	-1.32607	0.0763527	5.31461	0.00152759
CTRL00343	Non-Targeting	2.58043	0.0750641	3.72536	0.0163883
CTRL00347	Non-Targeting	1.64029	0.156827	3.04275	0.0273266
CTRL00354	Non-Targeting	0.810549	0.23652	5.15928	0.0143118
CTRL00368	Non-Targeting	1.49867	0.0183693	6.1091	0.00706626
CTRL00406	Non-Targeting	2.81475	0.00541864	3.10705	0.0240238
CTRL00490	Non-Targeting	3.13401	0.0173303	7.33678	0.00100461
CTRL00497	Non-Targeting	-4.54476	3.04e-09	-2.55251	0.0974037
CTRL00502	Non-Targeting	2.30192	0.0309255	4.24722	0.0221884
CTRL00510	Non-Targeting	1.86906	0.132422	3.27101	0.00810216
CTRL00542	Non-Targeting	2.14089	0.000687304	5.21318	0.000393649
CTRL00550	Non-Targeting	1.39301	0.244887	-0.15955	0.926887
CTRL00551	Non-Targeting	0.529042	0.43901	8.69877	0.000905712
CTRL00555	Non-Targeting	3.73907	0.0897382	1.14606	0.523591
CTRL00560	Non-Targeting	1.30486	0.0598333	3.42094	0.0138385
CTRL00566	Non-Targeting	2.04574	0.00578818	4.16691	0.0053348
CTRL00573	Non-Targeting	1.62949	0.0463635	8.23621	0.00162747
CTRL00574	Non-Targeting	4.04551	0.00904984	1.35199	0.256372
CTRL00577	Non-Targeting	1.79876	0.104053	2.84153	0.124037
CTRL00601	Non-Targeting	1.91881	0.0559699	4.14146	0.00732824
CTRL00636	Non-Targeting	2.29033	0.00967979	7.96556	0.00224965
CTRL00652	Non-Targeting	1.7211	0.0641062	7.56177	0.0027022
CTRL00678	Non-Targeting	3.73673	0.019729	8.05945	0.00174854
CTRL00687	Non-Targeting	2.83721	0.00862816	3.27385	0.0134285
CTRL00733	Non-Targeting	0.746674	0.466292	4.84101	0.00526674
CTRL00740	Non-Targeting	3.40164	0.0113398	2.75956	0.117657
CTRL00741	Non-Targeting	-0.346698	0.754887	0.193244	0.876767
CTRL00749	Non-Targeting	3.4398	0.0124745	3.72476	0.0201374
CTRL00751	Non-Targeting	-1.2846	0.0695956	3.75342	0.0606477
CTRL00761	Non-Targeting	1.30553	0.0895276	8.0957	0.00173377
CTRL00773	Non-Targeting	2.03223	0.073314	1.10462	0.348044
CTRL00780	Non-Targeting	1.28477	0.262696	4.1322	0.0161269
CTRL00785	Non-Targeting	3.06443	0.0505373	6.62075	0.00354822
CTRL00787	Non-Targeting	0.896065	0.424215	1.42292	0.309106
CTRL00793	Non-Targeting	1.04318	0.135568	4.16234	0.00610543
CTRL00794	Non-Targeting	-0.324686	0.788146	4.47208	0.0149529
CTRL00798	Non-Targeting	2.12591	0.0214819	4.13792	0.00754258
CTRL00804	Non-Targeting	3.16944	0.0263935	6.96742	0.00350245
CTRL00825	Non-Targeting	2.44514	0.000845007	5.50101	0.003093
CTRL00833	Non-Targeting	3.5691	0.00683715	5.19958	0.00200819
CTRL00860	Non-Targeting	3.15022	0.000828425	4.8463	0.00651473
CTRL00868	Non-Targeting	1.76814	0.0974294	3.25155	0.0646938
CTRL00873	Non-Targeting	1.59963	0.2924	1.88138	0.153304
CTRL00883	Non-Targeting	1.66973	0.012736	5.6268	0.00512278
CTRL00885	Non-Targeting	2.53992	0.0444791	0.656543	0.673216
CTRL00890	Non-Targeting	2.46675	0.00748325	6.9209	0.00482975
CTRL00901	Non-Targeting	1.98135	0.0809126	6.25357	0.00191067
CTRL00903	Non-Targeting	2.96147	0.0607954	3.5128	0.0706117
CTRL00906	Non-Targeting	2.41452	0.0595791	5.19725	0.00399886
CTRL00908	Non-Targeting	1.6531	0.0140961	2.82925	0.0667866
CTRL00930	Non-Targeting	2.27465	0.0437912	5.59674	0.00191542
CTRL00934	Non-Targeting	2.52367	0.000380374	5.09998	0.00200819
CTRL00946	Non-Targeting	2.34334	0.00201189	-0.3915	0.721576
CTRL00957	Non-Targeting	2.29585	0.171287	2.63937	0.0610398
CTRL00962	Non-Targeting	2.43765	0.01279	3.85678	0.00338062
CTRL00975	Non-Targeting	3.03307	0.0265669	4.75462	0.0255968
CTRL00986	Non-Targeting	0.764822	0.56259	4.68599	0.0123175
CTRL00992	Non-Targeting	2.71873	0.0809126	0.174611	0.885244
CTRL00996	Non-Targeting	1.92842	0.168729	6.72262	0.00240941
CTRL01004	Non-Targeting	2.55387	0.00229222	2.27817	0.104043
GxE_00001	A2ML1	0.874614	0.670171	0.171713	0.896869
GxE_00002	A2ML1	2.39379	0.00110328	3.78924	0.0233034
GxE_00003	A3GALT2	-0.684986	0.48817	1.12804	0.370171
GxE_00004	A3GALT2	2.03947	0.130797	3.20329	0.048241
GxE_00005	A4GNT	3.70984	0.0200583	-1.8672	0.221339
GxE_00006	A4GNT	-4.42229	2.6e-08	5.65642	0.000150102
GxE_00007	ABCA10	0.79688	0.706258	-2.2528	0.163163
GxE_00008	ABCA10	1.98695	0.0371194	4.40046	0.0134757
GxE_00009	ABCA13	-4.72233	1.23e-08	5.0274	0.000150102
GxE_00010	ABCA13	-6.19394	2.52e-12	-2.76849	0.0743129
GxE_00011	ABCA6	3.86999	0.000293878	-0.267973	0.884524
GxE_00012	ABCA6	2.46311	0.000276052	-1.7697	0.337002
GxE_00013	ABCA7	2.75301	0.00105493	-0.860636	0.518109
GxE_00014	ABCA7	0.837264	0.223282	2.22425	0.189664
GxE_00015	ABCA8	2.35928	0.0131625	2.09376	0.0971652
GxE_00016	ABCA8	-4.82409	2.42e-08	2.00666	0.159057
GxE_00017	ABCA9	-2.7164	0.0353218	-2.14802	0.17935
GxE_00018	ABCA9	-1.40462	0.434979	-1.8258	0.15843
GxE_00019	ABCB5	-1.39316	0.410999	-4.78141	0.00882923
GxE_00020	ABCB5	2.86056	3.44e-06	5.10514	0.019089
GxE_00021	ABCB6	-1.13265	0.394509	-0.354163	0.760606
GxE_00022	ABCB6	-1.15403	0.163579	2.45318	0.167875
GxE_00023	ABCB7	-3.56716	0.000612531	0.576876	0.62578
GxE_00024	ABCB7	-1.04481	0.582557	0.473246	0.701397
GxE_00025	ABCC11	0.683496	0.753629	0.501694	0.773282
GxE_00026	ABCC11	-0.161752	0.91294	0.0452429	0.978423
GxE_00027	ABCC12	-5.06383	7.28e-11	2.76326	0.174228
GxE_00028	ABCC12	-0.620694	0.397422	3.07143	0.103385
GxE_00029	ABCC2	-2.01957	0.00836476	-0.0861235	0.943487
GxE_00030	ABCC2	0.542565	0.80346	3.07609	0.00545597
GxE_00031	ABCC3	2.41593	0.0389043	1.9457	0.105636
GxE_00032	ABCC3	3.89358	0.0135504	3.56343	0.0338954
GxE_00033	ABCC6	2.92317	0.000291681	-2.61049	0.0920486
GxE_00034	ABCC6	-0.350643	0.740047	2.07234	0.278019
GxE_00035	ABCG2	2.21434	0.213709	1.81024	0.314498
GxE_00036	ABCG2	1.66879	0.145143	0.0774255	0.952911
GxE_00037	ABCG8	1.74214	0.0055196	0.233216	0.874545
GxE_00038	ABCG8	0.118841	0.922013	5.85581	0.00271446
GxE_00039	ABHD12B	-4.81379	1.14e-06	-2.60439	0.151778
GxE_00040	ABHD12B	-0.603717	0.562291	6.90036	0.00310791
GxE_00041	ABHD14B	-0.468139	0.619664	1.45185	0.171831
GxE_00042	ABHD14B	3.90356	0.010837	0.862612	0.554871
GxE_00043	ABHD15	1.6979	0.151996	4.64986	0.0118527
GxE_00044	ABHD15	2.90586	1.83e-05	-2.04139	0.118352
GxE_00045	ABTB1	1.29048	0.289416	0.971191	0.448642
GxE_00046	ABTB1	-0.861931	0.449957	-2.60268	0.0311773
GxE_00047	ACACB	-0.48323	0.610905	0.705219	0.566119
GxE_00048	ACACB	1.92929	0.0637451	3.43217	0.00332452
GxE_00049	ACAD10	0.144285	0.941658	-2.67071	0.0623273
GxE_00050	ACAD10	1.08011	0.159731	0.717532	0.5709
GxE_00051	ACAD11	-2.06141	0.213656	4.00659	0.026534
GxE_00052	ACAD11	-1.24481	0.162577	2.93303	0.0372985
GxE_00053	ACBD7	2.15904	0.00324526	6.00164	0.00344975
GxE_00054	ACBD7	3.7945	2.81e-05	5.9247	0.000349791
GxE_00055	ACE	1.93761	0.311649	3.89213	0.00266426
GxE_00056	ACE	-1.7189	0.155746	7.73905	0.00116449
GxE_00057	ACOT13	0.433175	0.578726	3.1156	0.00577084
GxE_00058	ACOT13	2.33589	0.0384826	2.64127	0.0216034
GxE_00059	ACOT4	-0.418026	0.825209	-2.30709	0.0858823
GxE_00060	ACOT4	0.795159	0.402965	8.45596	0.00056639
GxE_00061	ACOT8	3.69435	0.00273345	5.43695	0.0186379
GxE_00062	ACOT8	0.0080236	0.992947	2.92624	0.131454
GxE_00063	ACOX2	1.08011	0.289038	2.38542	0.0879789
GxE_00064	ACOX2	0.947955	0.244658	3.58392	0.0112593
GxE_00065	ACOX3	2.00298	0.118825	0.770874	0.631402
GxE_00066	ACOX3	3.11501	0.0991054	2.87358	0.131836
GxE_00067	ACOXL	0.285441	0.840728	1.13165	0.341357
GxE_00068	ACOXL	-1.52794	0.264501	0.951869	0.455346
GxE_00069	ACPP	1.564	0.438117	-2.75597	0.148918
GxE_00070	ACPP	-0.109111	0.93409	-1.63978	0.250462
GxE_00071	ACSBG2	0.441329	0.581287	4.56066	0.0011919
GxE_00072	ACSBG2	0.964278	0.526626	1.91996	0.0657788
GxE_00073	ACSM2A	1.79508	0.190265	0.969309	0.469949
GxE_00074	ACSM2A	-0.564753	0.772092	5.19978	0.00967118
GxE_00075	ACSM2B	-0.350161	0.726147	-0.241624	0.859998
GxE_00076	ACSM2B	0.206279	0.921173	3.72969	0.0450695
GxE_00077	ACSM3	-4.25805	2.35e-06	1.60454	0.272812
GxE_00078	ACSM3	1.6424	0.401785	0.992137	0.546527
GxE_00079	ACSM4	-4.25308	4.32e-08	-1.45046	0.410172
GxE_00080	ACSM4	5.10193	3.3e-15	1.07824	0.398049
GxE_00081	ACSM5	-4.93045	3.28e-07	-2.89485	0.0443899		Essential genes
GxE_00082	ACSM5	0.642662	0.779993	0.790721	0.48809
GxE_00083	ACTR3C	-1.06347	0.559921	0.212102	0.900555
GxE_00084	ACTR3C	1.59953	0.0791753	1.60457	0.341321
GxE_00085	ADAM18	1.73071	0.0247444	-1.54016	0.515553
GxE_00086	ADAM18	4.05352	0.0226791	1.20341	0.281619
GxE_00087	ADAM2	-1.45539	0.0691888	-0.284067	0.813229
GxE_00088	ADAM2	1.03374	0.557866	-1.48504	0.401793
GxE_00089	ADAM7	2.91944	0.0354218	-0.426535	0.782462
GxE_00090	ADAM7	0.803113	0.360782	2.76674	0.0219947
GxE_00091	ADAM8	-1.98782	0.0830649	2.4884	0.171854
GxE_00092	ADAM8	0.327008	0.789212	-0.735296	0.490923
GxE_00093	ADAMTS20	2.51123	0.0039412	-1.47885	0.175115
GxE_00094	ADAMTS20	-4.51066	0.000493884	5.68341	0.000294376
GxE_00095	ADAMTSL4	2.26205	0.0212658	0.889708	0.558327
GxE_00096	ADAMTSL4	0.199652	0.837349	3.23495	0.106629
GxE_00097	ADCK2	3.14269	0.000682784	4.66357	0.0229769
GxE_00098	ADCK2	2.25477	0.302122	-2.5281	0.0989633
GxE_00099	ADCY10	1.03836	0.347428	-1.05217	0.508028
GxE_00100	ADCY10	2.83815	0.0207643	3.91707	0.0470555
GxE_00101	ADCY2	1.05327	0.458905	0.324446	0.825871
GxE_00102	ADCY2	1.45592	0.0427267	2.44148	0.112848
GxE_00103	ADGRE2	-2.3749	0.0441477	-0.2017	0.901239
GxE_00104	ADGRE2	1.84357	0.0200723	2.68469	0.0192004
GxE_00105	ADGRF2	-0.308444	0.843633	-2.34131	0.10674
GxE_00106	ADGRF2	1.8237	0.396568	3.01802	0.00500042
GxE_00107	ADGRF3	2.06384	0.00255706	3.90529	0.0188921
GxE_00108	ADGRF3	3.23954	0.00149256	1.51257	0.195309
GxE_00109	ADGRV1	3.30885	0.00359078	4.35073	0.00982829
GxE_00110	ADGRV1	-4.13811	5.8e-09	5.18449	0.00251443
GxE_00111	ADHFE1	1.54733	0.120322	-2.39981	0.0890674
GxE_00112	ADHFE1	-3.08445	0.00243086	1.61336	0.242597
GxE_00113	ADPRH	0.580672	0.718875	6.51411	0.00327026
GxE_00114	ADPRH	1.85271	0.144395	1.01722	0.456108
GxE_00115	ADPRHL1	-1.25671	0.0755104	-0.904114	0.401757
GxE_00116	ADPRHL1	1.51285	0.285838	1.11468	0.351876
GxE_00117	ADRM1	-0.82763	0.682868	0.680019	0.701627
GxE_00118	ADRM1	1.14521	0.0822152	6.84387	0.0032628
GxE_00119	AEBP1	2.96571	0.026393	5.56379	0.00656817
GxE_00120	AEBP1	-3.7199	0.00622317	4.66809	0.000553549
GxE_00121	AFM	4.13976	0.00271174	4.11729	0.00244625
GxE_00122	AFM	-2.17203	0.000165817	-0.230856	0.931668
GxE_00123	AFMID	1.52563	0.490905	3.36543	0.00227125
GxE_00124	AFMID	1.14849	0.204216	5.69071	0.0084609
GxE_00125	AGAP6	-5.61473	1.07e-08	-1.78056	0.277836
GxE_00126	AGAP6	-1.44286	0.422822	-1.04951	0.401793
GxE_00127	AGBL1	3.74185	0.00254007	6.02575	0.00403523
GxE_00128	AGBL1	2.43758	0.000165986	-1.2841	0.234326
GxE_00129	AGBL2	0.665541	0.492263	1.90522	0.0818522
GxE_00130	AGBL2	1.66961	0.014015	3.81443	0.0339153
GxE_00131	AGL	5.03965	0.00977002	-1.30451	0.422949
GxE_00132	AGL	1.29715	0.400887	4.41154	0.0428556
GxE_00133	AGMO	1.91012	0.0917866	-1.80441	0.28958
GxE_00134	AGMO	3.41478	4.05e-06	1.46105	0.271779
GxE_00135	AGR3	0.828265	0.403048	-1.59689	0.369234
GxE_00136	AGR3	3.00726	0.0129254	-1.82002	0.39355
GxE_00137	AIRE	4.88064	0.0149085	3.24432	0.0310247
GxE_00138	AIRE	2.48996	0.000758389	5.09667	0.00200819
GxE_00139	AKAP3	1.99948	0.0265669	3.66189	0.0174518
GxE_00140	AKAP3	4.04712	0.0333053	4.22291	0.0387023
GxE_00141	AKNAD1	-0.0180297	0.985779	3.86175	0.0243764
GxE_00142	AKNAD1	-5.45181	1.23e-08	3.09986	0.051234
GxE_00143	AKR1C3	1.49208	0.454907	-2.15407	0.326088
GxE_00144	AKR1C3	0.773277	0.287847	5.33861	0.0059718
GxE_00145	AKR1E2	4.15501	0.0587827	-1.30467	0.447033
GxE_00146	AKR1E2	2.15085	0.325865	3.44607	0.0172364
GxE_00147	ALDH1B1	1.57673	0.0435504	4.13758	0.00579715
GxE_00148	ALDH1B1	3.16599	0.00470245	1.62998	0.279296
GxE_00149	ALDH1L2	-0.732916	0.608537	-1.46382	0.32608
GxE_00150	ALDH1L2	2.18061	0.0114804	3.38351	0.044158
GxE_00151	ALDH3A1	-0.158407	0.897295	2.17573	0.0662775
GxE_00152	ALDH3A1	1.78763	0.0108123	8.31663	0.000322198
GxE_00153	ALDH3B1	2.47355	0.154717	1.43758	0.24233
GxE_00154	ALDH3B1	-0.971438	0.234792	3.59216	0.0821128
GxE_00155	ALG10B	1.2897	0.345838	2.02517	0.0896077
GxE_00156	ALG10B	0.154718	0.894915	-0.61227	0.724651
GxE_00157	ALK	1.78552	0.126983	3.57926	0.0833037
GxE_00158	ALK	1.69994	0.177523	7.64807	0.000583602
GxE_00159	ALKBH3	1.63786	0.131544	-0.901039	0.567618
GxE_00160	ALKBH3	-2.24921	0.0568475	-0.998479	0.514405
GxE_00161	ALLC	3.43667	0.0664421	0.106357	0.951312
GxE_00162	ALLC	-1.31329	0.448335	6.40868	0.000150102
GxE_00163	ALOX15	0.906908	0.619225	1.77677	0.272812
GxE_00164	ALOX15	3.00024	2.3e-06	0.287156	0.84951
GxE_00165	ALOX15B	2.8969	0.0822152	1.04577	0.400535
GxE_00166	ALOX15B	-4.68248	1.28e-05	0.0877754	0.94816
GxE_00167	ALPK1	3.84236	0.0326829	4.65453	0.00163304
GxE_00168	ALPK1	0.385766	0.767563	-3.62705	0.00948983
GxE_00169	ALS2CL	1.52069	0.0598333	5.92613	0.00399492
GxE_00170	ALS2CL	3.23488	0.00314289	-2.59362	0.0699885
GxE_00171	AMPD1	1.52233	0.0625918	6.73893	0.0030144
GxE_00172	AMPD1	2.38062	0.183809	0.895057	0.395685
GxE_00173	ANGEL1	3.98096	0.000331887	2.60272	0.104429
GxE_00174	ANGEL1	4.07591	0.0332713	4.49875	0.0196947
GxE_00175	ANGPT4	-0.124329	0.915568	1.34874	0.351524
GxE_00176	ANGPT4	0.713009	0.671613	5.02961	0.00111337
GxE_00177	ANGPTL5	-7.58454	7.74e-09	5.77691	0.00721481
GxE_00178	ANGPTL5	3.55495	0.0395241	3.19501	0.030337
GxE_00179	ANKAR	-2.82316	0.00256459	-0.763097	0.681721
GxE_00180	ANKAR	3.53864	0.000300798	0.395248	0.827675
GxE_00181	ANKK1	2.01651	0.0427267	4.91725	0.0110683
GxE_00182	ANKK1	0.939697	0.174911	1.41546	0.432316
GxE_00183	ANKMY1	-1.67886	0.0365855	4.06636	0.00392016
GxE_00184	ANKMY1	2.87446	0.0132458	1.44731	0.419867
GxE_00185	ANKRD30A	-4.7795	4.49e-05	2.0332	0.273733
GxE_00186	ANKRD30A	1.43717	0.51073	-2.53439	0.195184
GxE_00187	ANKRD35	1.04155	0.46107	3.9296	0.0180848
GxE_00188	ANKRD35	-0.0442851	0.969948	-2.20636	0.160776
GxE_00189	ANKRD36	1.73335	0.431913	-0.377197	0.742145
GxE_00190	ANKRD36	1.33187	0.135053	-2.80738	0.0502135
GxE_00191	ANO2	3.04942	0.0417492	-1.91341	0.196186
GxE_00192	ANO2	-1.40801	0.410999	0.0196672	0.985758
GxE_00193	ANO5	1.66597	0.0694828	1.15951	0.279927
GxE_00194	ANO5	2.89143	0.0156124	-0.0281912	0.981158
GxE_00195	ANO7	1.42241	0.181437	2.97379	0.0445879
GxE_00196	ANO7	1.11991	0.153878	4.42381	0.00656817
GxE_00197	AOAH	-1.08146	0.303802	3.32624	0.092132
GxE_00198	AOAH	-0.71956	0.34923	5.1072	0.000266783
GxE_00199	AOC2	-4.62402	4.78e-07	9.30889	0.000385268
GxE_00200	AOC2	2.36676	0.0162393	3.80269	0.051168
GxE_00201	AOX1	2.6121	0.00573224	8.22081	0.000405524
GxE_00202	AOX1	1.82364	0.274178	-2.26828	0.132505
GxE_00203	AP1G2	-0.113689	0.917162	0.788994	0.477423
GxE_00204	AP1G2	0.502212	0.684402	5.14565	0.00724826
GxE_00205	AP3S1	-0.73089	0.68128	2.14118	0.103528
GxE_00206	AP3S1	-0.96117	0.40691	2.38191	0.0560781
GxE_00207	APBA3	-0.04066	0.985779	-2.08078	0.175555
GxE_00208	APBA3	0.682156	0.340728	5.36146	0.0110683
GxE_00209	APH1A	1.35502	0.228675	1.04834	0.339147
GxE_00210	APH1A	2.10649	0.0103634	0.726529	0.508028
GxE_00211	APIP	2.13134	0.0094174	-2.20831	0.268024
GxE_00212	APIP	-4.39607	1.2e-08	-1.81161	0.361281
GxE_00213	APOBEC1	0.528579	0.696742	0.733949	0.491695
GxE_00214	APOBEC1	-0.150071	0.94601	3.03832	0.0850881
GxE_00215	APOBEC3B	1.28063	0.574534	1.08848	0.52298
GxE_00216	APOBEC3B	3.31689	0.000121848	0.961336	0.4331
GxE_00217	APOBEC3G	2.76968	6.83e-05	5.42104	0.0100768
GxE_00218	APOBEC3G	4.03394	0.0866607	0.104851	0.939683
GxE_00219	APOC3	0.718744	0.475125	-0.631423	0.639904
GxE_00220	APOC3	-0.719328	0.297927	1.34661	0.452152
GxE_00221	APOL3	0.936554	0.403048	-1.66197	0.312738
GxE_00222	APOL3	0.51434	0.582268	2.43368	0.0694617
GxE_00223	APPL2	1.54251	0.252573	1.42051	0.287405
GxE_00224	APPL2	-1.30976	0.2602	7.11814	0.000266018
GxE_00225	AQP7	1.70365	0.079723	-2.42297	0.133651
GxE_00226	AQP7	2.93261	0.173422	4.44331	0.00279358
GxE_00227	ARHGAP8	2.24667	0.130797	2.41916	0.135911
GxE_00228	ARHGAP8	1.2857	0.332597	0.692585	0.577486
GxE_00229	ARHGEF37	0.718379	0.710282	0.590517	0.739219
GxE_00230	ARHGEF37	2.5159	0.000293878	0.120422	0.915961
GxE_00231	ARHGEF38	1.24426	0.581433	1.34365	0.318147
GxE_00232	ARHGEF38	2.2946	0.0134547	5.31624	0.00341722
GxE_00233	ARID4A	3.26919	0.00266381	4.74943	0.000456951
GxE_00234	ARID4A	-1.18518	0.473149	4.29005	0.0340862
GxE_00235	ARNTL2	3.63771	0.00578145	6.34964	0.00342891
GxE_00236	ARNTL2	3.97667	0.066684	0.114017	0.94132
GxE_00237	ARRB2	2.82081	0.000160027	4.05464	0.0543165
GxE_00238	ARRB2	1.03936	0.472071	0.333903	0.773079
GxE_00239	ART1	3.70222	6.55e-05	-2.02671	0.180993
GxE_00240	ART1	-2.74554	0.0964043	5.36277	0.00417726
GxE_00241	ASAH2	-3.46824	0.000309645	-2.40041	0.141447
GxE_00242	ASAH2	1.97838	0.00117646	4.4987	0.00271446
GxE_00243	ASB15	2.16098	0.0333609	-0.646459	0.573165
GxE_00244	ASB15	1.95793	0.131144	7.69285	0.00093868
GxE_00245	ASB16	0.0961221	0.93869	-1.03396	0.366089
GxE_00246	ASB16	0.276458	0.847181	2.40661	0.0428926
GxE_00247	ASCC3	-0.985269	0.601249	7.43062	0.00223638
GxE_00248	ASCC3	2.03568	0.054128	5.88178	0.000192096
GxE_00249	ASIC3	3.5962	0.00742459	4.81683	0.00454097
GxE_00250	ASIC3	4.9354	0.0181885	6.85367	0.00266511
GxE_00251	ASMT	0.354199	0.742368	8.44419	0.000690814
GxE_00252	ASMT	5.11196	0.0277665	-0.737399	0.65218
GxE_00253	ASPM	1.47881	0.340698	7.27971	0.00191067
GxE_00254	ASPM	-2.62313	0.0357568	4.83341	0.0291684
GxE_00255	ASPN	2.67628	0.0368134	-2.333	0.159515
GxE_00256	ASPN	-0.760594	0.59254	5.24035	0.0104518
GxE_00257	ASPSCR1	0.346923	0.66968	5.2891	0.00504099
GxE_00258	ASPSCR1	1.21144	0.0789611	-1.02051	0.517491
GxE_00259	ASTL	2.76216	0.00113872	3.56353	0.00317835
GxE_00260	ASTL	1.53441	0.0367789	1.92022	0.10995
GxE_00261	ATG4C	2.61443	0.0351939	-1.56627	0.353379
GxE_00262	ATG4C	2.48013	0.0235688	3.37514	0.0753208
GxE_00263	ATG9B	2.85572	0.000276052	5.15515	0.00536585
GxE_00264	ATG9B	-0.272277	0.738621	3.18881	0.00381795
GxE_00265	ATM	0.710746	0.574991	1.78553	0.199606
GxE_00266	ATM	0.0310713	0.987542	0.170533	0.885018
GxE_00267	ATP10B	1.54937	0.410999	1.2429	0.495845
GxE_00268	ATP10B	0.269754	0.736056	2.78651	0.0373679
GxE_00269	ATP10D	-5.33464	5.39e-07	1.85689	0.124757
GxE_00270	ATP10D	1.41597	0.476496	-2.76131	0.0487999
GxE_00271	ATP12A	1.97522	0.345131	3.68147	0.0591582
GxE_00272	ATP12A	2.72217	0.00263365	-1.15054	0.367368
GxE_00273	ATP13A5	1.51123	0.119382	0.0844199	0.953489
GxE_00274	ATP13A5	2.39881	0.000638074	-1.04182	0.350169
GxE_00275	ATP1A4	-4.92061	6.88e-08	4.64554	0.00771819
GxE_00276	ATP1A4	2.37735	0.0322866	5.95019	5.11e-05
GxE_00277	ATP2C2	-0.273849	0.871771	1.77333	0.174786
GxE_00278	ATP2C2	0.991652	0.299526	-1.62211	0.20824
GxE_00279	ATP6V0D2	-0.173572	0.894915	2.5678	0.0764603
GxE_00280	ATP6V0D2	3.22703	0.0638417	-1.83514	0.244815
GxE_00281	ATP7B	1.27916	0.14115	3.81582	0.00624255
GxE_00282	ATP7B	2.87147	0.0272274	-1.2213	0.300344
GxE_00283	ATP8B3	-3.6415	6.06e-08	0.934006	0.531515
GxE_00284	ATP8B3	1.53199	0.0807138	-0.605165	0.703492
GxE_00285	ATP8B4	1.98684	0.0957324	-2.56715	0.11526
GxE_00286	ATP8B4	1.18327	0.167039	-1.10814	0.483601
GxE_00287	ATRN	4.31212	0.00549036	6.54604	0.000845494
GxE_00288	ATRN	2.42895	0.10068	3.23179	0.077813
GxE_00289	ATXN3	1.59837	0.145425	-2.05126	0.147104
GxE_00290	ATXN3	-0.542221	0.612881	-1.3311	0.241672
GxE_00291	AUNIP	0.574959	0.70022	1.59757	0.223018
GxE_00292	AUNIP	2.44378	0.0400209	-2.07891	0.146324
GxE_00293	AVIL	2.9396	0.176172	-0.814459	0.611789
GxE_00294	AVIL	0.455425	0.814593	2.01656	0.113922
GxE_00295	AXDND1	2.82128	0.0063467	6.26769	0.00227125
GxE_00296	AXDND1	2.00685	0.115971	-0.8214	0.611955
GxE_00297	B3GLCT	1.19563	0.166429	3.32536	0.075622
GxE_00298	B3GLCT	0.0952529	0.966378	-0.631194	0.721663
GxE_00299	B4GALNT2	-1.4577	0.12689	-1.96673	0.192351
GxE_00300	B4GALNT2	-0.722757	0.574035	-0.494568	0.679599
GxE_00301	BBS10	2.22159	0.110882	3.22742	0.010487
GxE_00302	BBS10	-2.95272	0.00610948	6.78164	0.00280572
GxE_00303	BCAP29	1.90972	0.0315147	2.63504	0.014001
GxE_00304	BCAP29	1.62723	0.0691888	0.301016	0.873448
GxE_00305	BCHE	2.15686	0.00156863	2.45619	0.125206
GxE_00306	BCHE	4.54044	4.68e-09	-1.5202	0.329921
GxE_00307	BCLAF1	-1.01917	0.153576	-1.57386	0.361281
GxE_00308	BCLAF1	1.22446	0.216398	10.5352	0.000150102
GxE_00309	BCO2	3.01271	0.152291	0.538988	0.766846
GxE_00310	BCO2	2.64032	0.00243086	2.65588	0.0240238
GxE_00311	BDKRB1	3.02602	0.0939967	1.38174	0.426955
GxE_00312	BDKRB1	-4.67796	3.36e-07	-1.50764	0.400569
GxE_00313	BHMT2	3.70164	0.000835284	-1.07938	0.496598
GxE_00314	BHMT2	-1.42476	0.0741437	-2.05893	0.221339
GxE_00315	BOD1	0.202496	0.820995	2.86213	0.142811
GxE_00316	BOD1	0.738366	0.642317	-2.84113	0.158113
GxE_00317	BORA	-3.15098	0.0183066	-0.585117	0.647615
GxE_00318	BORA	2.48639	0.0656793	3.87978	0.0216339
GxE_00319	BPHL	1.84819	0.0259536	4.06171	0.0325441
GxE_00320	BPHL	1.24953	0.226981	3.84354	0.0383282
GxE_00321	BPIFA3	2.66712	0.0190564	4.73494	0.00230077
GxE_00322	BPIFA3	2.27865	0.0190582	4.04289	0.000735817
GxE_00323	BPIFB3	-1.82043	0.0494572	4.4983	0.031631
GxE_00324	BPIFB3	1.42972	0.348138	3.35545	0.0642591
GxE_00325	BPIFB6	1.57078	0.112076	0.140456	0.941299
GxE_00326	BPIFB6	1.38073	0.509167	-0.804619	0.529871
GxE_00327	BPIFC	2.022	0.30071	-0.20354	0.862191
GxE_00328	BPIFC	0.691595	0.700468	6.69606	4.13e-05
GxE_00329	BTN3A2	3.35346	5.27e-05	5.07574	0.00515955
GxE_00330	BTN3A2	0.866313	0.409139	-1.17898	0.435734
GxE_00331	BTN3A3	3.1134	0.100277	5.09643	0.00413202
GxE_00332	BTN3A3	-4.73172	2.74e-05	6.83933	0.00116449
GxE_00333	BTNL2	1.98137	0.190508	3.22014	0.112105
GxE_00334	BTNL2	0.9616	0.218537	0.907036	0.50546
GxE_00335	BTNL9	1.2806	0.0672169	-1.82691	0.160547
GxE_00336	BTNL9	1.72397	0.10221	0.878047	0.469247
GxE_00337	C11orf16	2.19741	0.607295	-3.00629	0.375704
GxE_00338	C11orf16	-0.538061	0.47624	2.80864	0.118352
GxE_00339	C11orf71	-5.22422	1.01e-08	0.630578	0.580142
GxE_00340	C11orf71	2.42577	0.000123948	9.1962	0.000349791
GxE_00341	C11orf94	1.74981	0.0362018	3.58781	0.0220295
GxE_00342	C11orf94	0.20887	0.922013	3.9611	0.0300422
GxE_00343	C12orf56	2.01823	0.00386452	2.65993	0.0928879
GxE_00344	C12orf56	-0.779554	0.589813	0.766024	0.563145
GxE_00345	C15orf48	3.24899	7.06e-06	-2.46415	0.136995
GxE_00346	C15orf48	2.54101	0.240091	0.0198416	0.991702
GxE_00347	C17orf50	1.17058	0.156351	6.9837	0.00168237
GxE_00348	C17orf50	1.44066	0.0853061	7.25936	0.00182941
GxE_00349	C17orf80	3.69041	7.61e-09	1.77187	0.332903
GxE_00350	C17orf80	-4.72496	6.09e-05	6.59167	0.000108225
GxE_00351	C1orf105	-4.49394	2.25e-06	0.219592	0.900946
GxE_00352	C1orf105	-5.33479	8.11e-07	-1.52989	0.524107
GxE_00353	C1orf194	0.971256	0.250971	4.73418	0.0138645
GxE_00354	C1orf194	2.4708	0.00728275	5.51985	0.00515955
GxE_00355	C1orf216	-0.215503	0.845367	3.66703	0.0757224
GxE_00356	C1orf216	0.53947	0.574689	-0.718761	0.660812
GxE_00357	C1orf56	2.59739	0.217138	-1.54644	0.360435
GxE_00358	C1orf56	-1.01631	0.52489	3.9466	0.00180817
GxE_00359	C1orf87	-1.74764	0.0841119	-1.11885	0.354193
GxE_00360	C1orf87	-4.45472	4.72e-09	-0.287644	0.880219
GxE_00361	C1QTNF8	1.66907	0.180643	6.25484	0.00488648
GxE_00362	C1QTNF8	-0.777899	0.519188	2.30306	0.224443
GxE_00363	C2	4.34843	0.00210888	-0.423775	0.713369
GxE_00364	C2	1.46623	0.0367789	2.23866	0.0794123
GxE_00365	C20orf96	1.7667	0.0106996	-0.928042	0.548045
GxE_00366	C20orf96	-0.0290948	0.980737	-0.443372	0.797397
GxE_00367	C22orf23	3.14865	5.92e-06	3.52058	0.020473
GxE_00368	C22orf23	-0.617654	0.578928	0.618886	0.578391
GxE_00369	C22orf39	2.21018	0.125565	0.980357	0.510765
GxE_00370	C22orf39	-0.590759	0.545432	3.00552	0.107755
GxE_00371	C3orf20	2.43549	0.00205971	9.25184	0.000349791
GxE_00372	C3orf20	2.94344	0.0037924	-2.2578	0.170015
GxE_00373	C4orf17	3.72313	0.012484	1.10958	0.517803
GxE_00374	C4orf17	1.01337	0.305601	1.05878	0.546863
GxE_00375	C4orf33	4.14363	0.000117228	9.01831	0.000322198
GxE_00376	C4orf33	-1.41338	0.156141	3.34521	0.0676275
GxE_00377	C4orf46	4.30093	0.0061462	2.4989	0.110768
GxE_00378	C4orf46	0.965061	0.33889	6.42715	0.00999
GxE_00379	C4orf50	2.92289	0.0596774	-0.463793	0.778403
GxE_00380	C4orf50	3.96659	0.0694828	-1.34629	0.372759
GxE_00381	C4orf51	-5.39712	4.36e-08	-2.34034	0.220151
GxE_00382	C4orf51	2.7725	0.0140725	3.70602	0.00690671
GxE_00383	C5orf49	0.252514	0.752247	0.179655	0.878131
GxE_00384	C5orf49	1.64968	0.0897382	2.03753	0.221339
GxE_00385	C6	2.28995	0.00795021	1.90913	0.234202
GxE_00386	C6	3.06793	0.00495916	-0.882187	0.571682
GxE_00387	C7	1.50399	0.2924	3.56839	0.0181567
GxE_00388	C7	1.16953	0.0999774	4.63067	0.0353364
GxE_00389	C7orf31	-2.84436	0.0165441	5.62673	0.00482975
GxE_00390	C7orf31	0.712438	0.51073	1.32871	0.211188
GxE_00391	C7orf50	2.51365	0.0403598	4.6338	0.0120512
GxE_00392	C7orf50	3.5838	0.0168093	4.62693	0.00306974
GxE_00393	C8B	3.48673	0.0460416	1.461	0.217736
GxE_00394	C8B	-3.32763	1.35e-06	6.37726	0.00223318
GxE_00395	C9	4.23196	0.0230313	2.35437	0.200971
GxE_00396	C9	0.225785	0.84889	-2.44941	0.101868
GxE_00397	C9orf152	2.39125	0.0273429	2.39897	0.0429983
GxE_00398	C9orf152	1.09173	0.40204	3.3668	0.065549
GxE_00399	C9orf43	-0.695521	0.670603	0.160586	0.90908
GxE_00400	C9orf43	4.55756	1.06e-06	0.0138787	0.994536
GxE_00401	C9orf85	4.62426	6.29e-09	3.38313	0.0333499
GxE_00402	C9orf85	-1.02619	0.28568	0.72006	0.708448
GxE_00403	CA12	1.15733	0.0886735	0.476278	0.702614
GxE_00404	CA12	1.60595	0.0437798	0.862897	0.480558
GxE_00405	CABP2	3.08764	0.00127197	-0.534168	0.742526
GxE_00406	CABP2	2.75956	0.0201452	3.01828	0.0394483
GxE_00407	CABYR	0.143776	0.950873	-2.40493	0.149829
GxE_00408	CABYR	0.240963	0.81712	5.38634	0.00573905
GxE_00409	CACNA1B	1.43247	0.100344	0.49215	0.693709
GxE_00410	CACNA1B	2.26636	0.272918	4.8743	0.0153529
GxE_00411	CACNA1D	-5.19359	8.96e-07	0.856876	0.498809
GxE_00412	CACNA1D	1.29736	0.346471	-0.291765	0.796518
GxE_00413	CACNA1E	2.91724	0.000510174	6.56128	0.00227968
GxE_00414	CACNA1E	2.73749	0.100693	1.54671	0.233463
GxE_00415	CACNA2D4	2.15034	0.0413607	1.80092	0.139836
GxE_00416	CACNA2D4	0.354435	0.818674	-1.94038	0.195845
GxE_00417	CALHM2	3.22664	0.00102521	0.109325	0.926887
GxE_00418	CALHM2	2.11547	0.0135504	3.58443	0.0289376
GxE_00419	CAPG	3.63131	2.33e-07	0.600291	0.626394
GxE_00420	CAPG	-0.78012	0.699225	-1.93958	0.328895
GxE_00421	CAPN11	1.87755	0.010979	-0.120381	0.915687
GxE_00422	CAPN11	0.824624	0.277511	3.08573	0.0097465
GxE_00423	CAPN12	-0.59655	0.55953	1.39723	0.231356
GxE_00424	CAPN12	6.25159	0.000903922	4.68949	0.000390617
GxE_00425	CAPN13	2.73068	0.0300731	1.80762	0.101868
GxE_00426	CAPN13	1.19895	0.212355	1.73276	0.20915
GxE_00427	CAPN15	3.01202	0.000380374	2.2841	0.0658435
GxE_00428	CAPN15	1.90374	0.168729	2.05691	0.108887
GxE_00429	CAPN9	-3.79156	4.17e-07	4.02805	0.0118496
GxE_00430	CAPN9	2.73583	0.198356	7.62494	0.00056639
GxE_00431	CARD17	-4.73022	2.5e-07	-2.86372	0.151572
GxE_00432	CARD17	1.55829	0.203513	0.230252	0.881271
GxE_00433	CARD6	1.00463	0.634618	7.56391	0.00142423
GxE_00434	CARD6	4.79582	4.19e-10	-1.1773	0.37681
GxE_00435	CARD9	-0.838747	0.591107	0.167318	0.882711
GxE_00436	CARD9	3.64327	0.0876969	6.36142	0.0040688
GxE_00437	CARS2	1.86887	0.0037748	3.80061	0.00426961
GxE_00438	CARS2	0.901465	0.644866	2.39049	0.0204409
GxE_00439	CASP5	-1.13708	0.489727	6.81734	0.000328935
GxE_00440	CASP5	1.09596	0.59254	0.440547	0.719019
GxE_00441	CASQ1	0.11614	0.946616	4.61668	0.00858211
GxE_00442	CASQ1	1.95442	0.00994703	7.50141	0.000678555
GxE_00443	CATSPER2	4.23562	2.7e-07	-1.48955	0.363501
GxE_00444	CATSPER2	3.80796	0.0002767	-2.4124	0.135885
GxE_00445	CBLC	3.47422	0.00256819	6.9923	0.00195193
GxE_00446	CBLC	1.18673	0.130766	-0.632924	0.54891
GxE_00447	CBR3	2.41227	0.00869345	1.5042	0.371067
GxE_00448	CBR3	-2.31904	0.0738165	9.57276	0.000355716
GxE_00449	CBY2	2.63571	0.0594249	-1.54776	0.241884
GxE_00450	CBY2	0.311055	0.88066	0.78516	0.661905
GxE_00451	CC2D2A	2.52699	0.00406267	3.05588	0.0445879
GxE_00452	CC2D2A	-5.0554	4.18e-07	0.874599	0.514106
GxE_00453	CCDC102B	-0.605065	0.721806	1.75457	0.0953565
GxE_00454	CCDC102B	2.71906	0.191583	0.787483	0.480911
GxE_00455	CCDC110	0.868071	0.366938	-0.0769545	0.973442
GxE_00456	CCDC110	-1.1506	0.0961964	-2.31825	0.221856
GxE_00457	CCDC113	1.01805	0.14115	-1.06274	0.359282
GxE_00458	CCDC113	0.645393	0.466292	3.45591	0.00380627
GxE_00459	CCDC125	3.59888	0.0483749	-2.94921	0.0701175
GxE_00460	CCDC125	1.81817	0.0125835	-2.84001	0.0527211
GxE_00461	CCDC13	2.23266	0.00232979	4.59567	0.0375415
GxE_00462	CCDC13	-4.07413	0.000515885	-2.34605	0.178888
GxE_00463	CCDC146	2.0008	0.203335	1.54551	0.381756
GxE_00464	CCDC146	1.51596	0.0237511	-1.3482	0.21781
GxE_00465	CCDC150	1.43085	0.132977	5.52334	0.00779121
GxE_00466	CCDC150	1.06839	0.297538	2.3114	0.227982
GxE_00467	CCDC158	0.93718	0.47806	1.14941	0.271249
GxE_00468	CCDC158	2.24048	0.0362326	1.42555	0.31715
GxE_00469	CCDC170	5.62359	0.000127508	-0.110165	0.958491
GxE_00470	CCDC170	0.886463	0.256145	8.19201	0.000818684
GxE_00471	CCDC171	1.88805	0.0145709	-1.18244	0.374993
GxE_00472	CCDC171	3.7732	1.55e-06	-0.0676836	0.969187
GxE_00473	CCDC178	0.0740565	0.958504	9.0734	0.00056639
GxE_00474	CCDC178	2.07781	0.0119206	-1.15979	0.468001
GxE_00475	CCDC18	2.01085	0.010728	3.66428	0.00708928
GxE_00476	CCDC18	3.51307	0.11623	1.29586	0.431746
GxE_00477	CCDC180	1.96178	0.0241411	0.188054	0.881562
GxE_00478	CCDC180	2.00612	0.0158039	-1.021	0.35465
GxE_00479	CCDC191	1.34862	0.181676	4.42108	0.00674762
GxE_00480	CCDC191	-2.15667	0.149151	-1.99568	0.21573
GxE_00481	CCDC27	0.105924	0.937576	-0.03655	0.97707
GxE_00482	CCDC27	0.743134	0.605871	2.34662	0.115101
GxE_00483	CCDC38	3.04208	0.00172806	2.63767	0.013174
GxE_00484	CCDC38	0.170953	0.919978	4.73014	0.0113934
GxE_00485	CCDC59	-2.19219	0.0550955	5.12582	0.000260563
GxE_00486	CCDC59	0.752774	0.69204	1.00403	0.590035
GxE_00487	CCDC60	0.743305	0.7344	4.07979	0.0468622
GxE_00488	CCDC60	0.779289	0.348923	2.55428	0.0459182
GxE_00489	CCDC63	3.55472	0.000150954	-0.345929	0.814539
GxE_00490	CCDC63	-2.90611	0.010799	-3.15305	0.0257767
GxE_00491	CCDC66	-3.19236	0.000396806	-2.10366	0.281619
GxE_00492	CCDC66	-0.75938	0.50453	2.03373	0.264778
GxE_00493	CCDC7	2.63998	0.00151577	-1.89325	0.223837
GxE_00494	CCDC7	0.803347	0.422218	-1.09297	0.489129
GxE_00495	CCDC74B	-1.08842	0.48379	1.44379	0.42287
GxE_00496	CCDC74B	0.84951	0.40691	4.34277	0.00310791
GxE_00497	CCDC78	1.94758	0.0134547	3.2654	0.0779522
GxE_00498	CCDC78	1.16899	0.532021	6.66693	0.00269656
GxE_00499	CCHCR1	4.5164	0.0689332	-2.20063	0.136995
GxE_00500	CCHCR1	4.01605	1.39e-06	0.615401	0.714896
GxE_00501	CCL26	-3.7912	3.49e-08	-0.494911	0.669904
GxE_00502	CCL26	-1.87726	0.0239268	-1.08831	0.497982
GxE_00503	CCL4	2.95624	0.00104579	6.66818	0.000854839
GxE_00504	CCL4	1.18856	0.219326	-1.04245	0.318104
GxE_00505	CCNI2	1.45785	0.289416	4.07722	0.000845494
GxE_00506	CCNI2	1.90499	0.00193725	-1.14854	0.47092
GxE_00507	CCNL2	-0.629571	0.552844	7.03146	0.00186417
GxE_00508	CCNL2	-0.799819	0.429223	2.97322	0.0165859
GxE_00509	CCR5	3.21245	0.00507534	4.81109	0.000866247
GxE_00510	CCR5	-1.93995	0.129064	-2.45516	0.210025
GxE_00511	CD101	-0.110715	0.918763	1.57788	0.128064
GxE_00512	CD101	2.40838	0.0366879	-0.255426	0.859998
GxE_00513	CD109	2.41787	0.0173501	1.65482	0.157243
GxE_00514	CD109	4.66953	0.0284484	3.73024	0.0545219
GxE_00515	CD163L1	2.67235	0.207319	2.10176	0.0982389
GxE_00516	CD163L1	1.2283	0.308463	0.958951	0.452152
GxE_00517	CD180	2.07236	0.0969349	-1.70927	0.31268
GxE_00518	CD180	0.723857	0.595435	4.26994	0.000788567
GxE_00519	CD1B	1.55037	0.0357568	0.227734	0.851259
GxE_00520	CD1B	0.583098	0.5359	3.91215	0.0570115
GxE_00521	CD1D	1.02265	0.289416	-1.6383	0.123948
GxE_00522	CD1D	3.23391	0.0034681	2.35886	0.107772
GxE_00523	CD207	1.64853	0.391347	5.34118	0.00112404
GxE_00524	CD207	2.86116	0.183137	1.91295	0.0858823
GxE_00525	CD33	-0.0790613	0.951835	2.20118	0.227844
GxE_00526	CD33	1.57895	0.0598385	1.77968	0.239683
GxE_00527	CD36	1.98671	0.264754	4.30125	0.00238377
GxE_00528	CD36	-0.630639	0.65754	0.0995937	0.940526
GxE_00529	CD5L	1.12861	0.435355	1.30135	0.449054
GxE_00530	CD5L	2.70099	0.00611919	4.4035	0.0106719
GxE_00531	CD96	1.93462	0.0409711	2.41481	0.0386302
GxE_00532	CD96	2.87317	7.88e-05	11.3102	5.26e-05
GxE_00533	CDC20B	1.5789	0.0999016	1.9051	0.206332
GxE_00534	CDC20B	1.03178	0.41103	4.15894	0.0435297
GxE_00535	CDC27	-4.59763	1.07e-10	-1.90852	0.194986
GxE_00536	CDC27	-1.05037	0.587795	-1.12029	0.473434
GxE_00537	CDH26	0.628386	0.692255	5.96009	0.0014743
GxE_00538	CDH26	3.17049	0.0197487	-0.365422	0.758561
GxE_00539	CDHR3	2.46185	0.00953261	-2.50194	0.101877
GxE_00540	CDHR3	1.34965	0.262812	1.8491	0.31268
GxE_00541	CDK11A	1.03798	0.544644	2.49464	0.027472
GxE_00542	CDK11A	1.48663	0.232654	3.01748	0.105454
GxE_00543	CDK15	2.59203	0.091966	5.47489	0.000311299
GxE_00544	CDK15	2.46324	0.228862	1.21584	0.257142
GxE_00545	CDKL2	2.04817	0.0804276	1.49758	0.234202
GxE_00546	CDKL2	-0.195327	0.924644	7.07499	0.00211957
GxE_00547	CDKL4	3.4366	0.00605924	2.52155	0.0260335
GxE_00548	CDKL4	2.219	0.000507447	-1.84294	0.237105
GxE_00549	CDRT15	3.13096	4.94e-05	2.20474	0.0701211
GxE_00550	CDRT15	0.648136	0.515261	3.70309	0.0119684
GxE_00551	CEACAM4	-4.98445	1.3e-07	-1.81896	0.295356
GxE_00552	CEACAM4	-1.18304	0.452588	-3.19238	0.0383282
GxE_00553	CEACAM7	2.33898	0.0860439	0.529442	0.670623
GxE_00554	CEACAM7	-5.9163	2.95e-11	-2.00972	0.221847
GxE_00555	CELA1	1.42767	0.216576	3.45181	0.0402287
GxE_00556	CELA1	2.10893	0.0874284	-2.22123	0.134622
GxE_00557	CELA3B	-1.20454	0.216398	1.12444	0.309985
GxE_00558	CELA3B	0.497757	0.55953	4.50533	0.0174047
GxE_00559	CELSR1	0.972861	0.627163	-0.873005	0.557408
GxE_00560	CELSR1	1.09225	0.180037	4.94977	0.0138523
GxE_00561	CENPF	2.46438	0.00520406	5.97502	0.00724462
GxE_00562	CENPF	1.37722	0.070042	2.88731	0.128379
GxE_00563	CEP112	2.30593	0.00038691	2.24813	0.191864
GxE_00564	CEP112	0.314948	0.825295	-3.09043	0.0639527
GxE_00565	CEP126	1.2239	0.417786	8.17915	0.000573958
GxE_00566	CEP126	2.83426	0.0598333	0.945636	0.563949
GxE_00567	CEP152	1.58206	0.118416	1.4723	0.427162
GxE_00568	CEP152	2.58027	0.000965365	1.93122	0.203727
GxE_00569	CEP164	1.771	0.312119	5.90994	0.00352772
GxE_00570	CEP164	3.09356	6.77e-06	8.79081	0.000768526
GxE_00571	CEP250	-1.12332	0.276403	-1.64518	0.281132
GxE_00572	CEP250	0.758448	0.617191	-0.919718	0.401069
GxE_00573	CEP290	-0.02368	0.983978	8.91021	0.000818684
GxE_00574	CEP290	2.54044	5.41e-05	1.98681	0.145951
GxE_00575	CEP72	0.459772	0.788146	5.62294	0.012702
GxE_00576	CEP72	2.24474	0.000160589	-1.79953	0.194236
GxE_00577	CEP89	2.70741	0.112076	5.56599	0.00661283
GxE_00578	CEP89	-4.97791	7.57e-08	5.10784	0.0152691
GxE_00579	CEP95	1.52295	0.0446309	8.30038	0.000960153
GxE_00580	CEP95	2.11143	0.00638209	2.11211	0.0387688
GxE_00581	CES1	4.94269	0.00574611	4.06637	0.00816797
GxE_00582	CES1	-5.0654	2.93e-08	-1.19606	0.273677
GxE_00583	CES5A	1.95612	0.00347087	0.752632	0.665112
GxE_00584	CES5A	1.78743	0.170016	1.68305	0.279927
GxE_00585	CFAP100	2.36059	0.231563	2.99904	0.0714221
GxE_00586	CFAP100	-1.50312	0.36508	-2.9807	0.0376876
GxE_00587	CFAP157	-0.676699	0.34923	3.10575	0.0203504
GxE_00588	CFAP157	-4.89129	2.18e-06	-2.25487	0.131228
GxE_00589	CFAP206	1.86807	0.401694	-0.14998	0.940381
GxE_00590	CFAP206	2.84343	0.036966	0.180049	0.890044
GxE_00591	CFAP299	0.561538	0.647697	7.04824	0.00158077
GxE_00592	CFAP299	3.16932	0.0644384	2.38717	0.101868
GxE_00593	CFAP43	-2.80249	0.000659874	-1.33762	0.495084
GxE_00594	CFAP43	-3.73869	8.58e-06	1.11777	0.304007
GxE_00595	CFAP46	3.82286	0.0228073	2.20246	0.066752
GxE_00596	CFAP46	3.06109	0.0515403	0.637073	0.567108
GxE_00597	CFAP58	5.644	0.00947675	-0.879367	0.619507
GxE_00598	CFAP58	-0.190102	0.874089	3.56544	0.0699885
GxE_00599	CFAP61	-7.86823	1.83e-05	-3.50675	0.0583103
GxE_00600	CFAP61	-5.17476	8.22e-06	-1.73427	0.339924
GxE_00601	CFAP65	2.3527	0.263928	0.0126097	0.993095
GxE_00602	CFAP65	-0.764354	0.553366	4.12169	0.015638
GxE_00603	CFAP74	1.93481	0.289416	3.73612	0.0568132
GxE_00604	CFAP74	-2.30859	0.0114068	0.948861	0.49969
GxE_00605	CFHR1	-1.90354	0.118769	8.42238	0.000349791
GxE_00606	CFHR1	-0.849351	0.383677	-0.122152	0.915209
GxE_00607	CFHR2	0.774292	0.267253	-2.62995	0.0725396
GxE_00608	CFHR2	-1.3455	0.0857612	-3.25616	0.0596431
GxE_00609	CFHR3	1.25172	0.0788779	2.84731	0.00866882
GxE_00610	CFHR3	-0.108864	0.912564	0.521346	0.75409
GxE_00611	CFHR4	-0.997795	0.448958	0.455453	0.703561
GxE_00612	CFHR4	0.569194	0.528036	1.46378	0.168734
GxE_00613	CFHR5	-4.28636	4.33e-05	-1.22557	0.683446
GxE_00614	CFHR5	-4.1311	8.87e-07	3.73482	0.0630743
GxE_00615	CFTR	3.0014	0.146627	2.9728	0.117619
GxE_00616	CFTR	2.25596	0.122022	-1.49066	0.339924
GxE_00617	CGN	1.25473	0.34923	3.75854	0.00317705
GxE_00618	CGN	2.03647	0.00591227	6.94774	0.00220956
GxE_00619	CHD1L	3.25752	0.128915	-1.39788	0.402868
GxE_00620	CHD1L	0.326646	0.726546	3.94368	0.00161709
GxE_00621	CHEK2	0.618054	0.605405	-1.73096	0.220151
GxE_00622	CHEK2	2.98492	0.165577	3.94902	0.0334234
GxE_00623	CHIA	1.60849	0.338199	4.89976	0.0078231
GxE_00624	CHIA	2.06371	0.00630307	7.22023	0.00111033
GxE_00625	CHIT1	-5.12222	2.42e-08	0.841743	0.538162
GxE_00626	CHIT1	1.9213	0.00955181	3.83449	0.00312544
GxE_00627	CHMP4A	1.49566	0.0372065	3.87581	0.0226459
GxE_00628	CHMP4A	-1.73203	0.0505368	8.1455	0.000976455
GxE_00629	CHMP4C	0.393615	0.785654	5.16242	0.00715605
GxE_00630	CHMP4C	0.573962	0.789212	4.06817	0.0135541
GxE_00631	CHPF2	-0.403872	0.695626	1.76979	0.110538
GxE_00632	CHPF2	4.48585	0.0259863	4.71595	0.00150536
GxE_00633	CHRFAM7A	2.77071	0.00124709	4.44838	0.00160342
GxE_00634	CHRFAM7A	2.00862	0.00846629	5.66446	0.00715605
GxE_00635	CHRNG	1.13044	0.545432	-2.15974	0.16109
GxE_00636	CHRNG	2.48518	0.094412	2.40893	0.179864
GxE_00637	CIDEB	0.516973	0.630205	-0.644996	0.57526
GxE_00638	CIDEB	-1.8815	0.326335	6.40558	0.00395378
GxE_00639	CILP	4.09911	0.0036332	7.89698	0.00135811
GxE_00640	CILP	3.26778	0.0196218	3.55808	0.0730054
GxE_00641	CLCA4	3.0008	0.00184846	1.74846	0.110281
GxE_00642	CLCA4	-0.60743	0.43901	6.15883	0.00056639
GxE_00643	CLCN1	-0.481433	0.552179	0.86369	0.580359
GxE_00644	CLCN1	2.33392	0.0691888	1.00201	0.336625
GxE_00645	CLCNKA	0.368055	0.796027	7.18483	0.000259135
GxE_00646	CLCNKA	-1.14263	0.317179	6.64105	0.00417726
GxE_00647	CLDN20	2.80866	0.00338154	0.138951	0.914212
GxE_00648	CLDN20	-1.50343	0.288062	-2.39139	0.123836
GxE_00649	CLEC11A	0.346458	0.825209	9.45425	0.000385268
GxE_00650	CLEC11A	1.59911	0.0288905	-0.488038	0.65218
GxE_00651	CLEC12A	1.24643	0.268827	7.52035	0.00126862
GxE_00652	CLEC12A	-1.48779	0.297136	-2.39923	0.0953717
GxE_00653	CLEC17A	-3.699	8.97e-08	2.38673	0.146104
GxE_00654	CLEC17A	1.20449	0.158826	-0.304178	0.790884
GxE_00655	CLEC18B	2.15772	0.161613	5.23442	0.00342891
GxE_00656	CLEC18B	1.36174	0.310266	-1.67931	0.482946
GxE_00657	CLHC1	-1.80965	0.0432537	-0.9912	0.364646
GxE_00658	CLHC1	1.48743	0.505636	0.379624	0.827675
GxE_00659	CLTCL1	-0.213839	0.922013	1.92239	0.160737
GxE_00660	CLTCL1	0.623968	0.390065	6.66838	0.00144314
GxE_00661	CLYBL	2.46886	0.000449695	1.23878	0.344244
GxE_00662	CLYBL	-2.71402	0.0505373	3.16571	0.00736564
GxE_00663	CMA1	1.27706	0.205629	-0.0558817	0.975537
GxE_00664	CMA1	0.485489	0.653436	-0.699839	0.539427
GxE_00665	CMYA5	2.55735	0.00336287	3.38857	0.0194454
GxE_00666	CMYA5	-2.02955	0.178749	-2.15047	0.209993
GxE_00667	CNDP1	3.18455	0.108068	-2.7282	0.0544904
GxE_00668	CNDP1	1.12465	0.151436	5.02779	0.00753388
GxE_00669	CNGA4	1.31157	0.240582	7.11389	0.00236084
GxE_00670	CNGA4	2.69586	0.00977429	2.85023	0.0646167
GxE_00671	CNGB3	0.655323	0.712143	-1.20903	0.514055
GxE_00672	CNGB3	0.745268	0.347341	3.04958	0.015638
GxE_00673	CNKSR1	1.98059	0.232993	3.89001	0.0649112
GxE_00674	CNKSR1	-0.434031	0.637495	0.749055	0.494822
GxE_00675	CNTLN	2.84607	0.0265362	4.34744	0.0172364
GxE_00676	CNTLN	3.29386	0.115419	5.07918	0.0067735
GxE_00677	CNTN5	3.33941	1.61e-07	8.18647	5.26e-05
GxE_00678	CNTN5	-0.282138	0.76114	2.91985	0.00775588
GxE_00679	CNTN6	1.09344	0.143966	1.27524	0.362904
GxE_00680	CNTN6	1.94314	0.121956	4.43745	0.0191783
GxE_00681	CNTRL	-4.72397	4.71e-07	5.17913	0.0173407
GxE_00682	CNTRL	1.27864	0.093573	-1.65844	0.312742
GxE_00683	COL15A1	1.7491	0.157997	1.43277	0.257234
GxE_00684	COL15A1	3.77961	0.111103	7.22379	0.00112461
GxE_00685	COL16A1	2.65329	0.000109519	2.4302	0.0376978
GxE_00686	COL16A1	1.67035	0.0263064	0.0195274	0.985758
GxE_00687	COL20A1	1.31405	0.508471	-2.27207	0.139201
GxE_00688	COL20A1	-0.145791	0.888709	7.99033	0.00140647
GxE_00689	COL21A1	1.96567	0.0123451	3.07286	0.00457219
GxE_00690	COL21A1	3.21938	1.61e-06	8.73349	0.000294376
GxE_00691	COL26A1	0.435145	0.735656	0.646975	0.59997
GxE_00692	COL26A1	1.3449	0.0354728	6.79581	0.00160342
GxE_00693	COL28A1	-4.94648	1.19e-07	4.29352	0.0267877
GxE_00694	COL28A1	2.19468	0.00816377	4.04842	0.0420236
GxE_00695	COL6A5	2.61078	0.0360999	0.730483	0.567569
GxE_00696	COL6A5	5.87195	0.0179697	-1.27605	0.424246
GxE_00697	COL6A6	3.57839	1.19e-07	-1.43741	0.338392
GxE_00698	COL6A6	-5.79107	1.08e-11	-2.59474	0.103385
GxE_00699	COL7A1	-2.3968	0.00518668	-0.45253	0.791347
GxE_00700	COL7A1	0.074986	0.934956	2.36451	0.197602
GxE_00701	COL9A2	2.62138	0.14115	1.9358	0.0996227
GxE_00702	COL9A2	4.07947	0.000133347	1.31251	0.208444
GxE_00703	CORIN	1.27458	0.0702799	-1.84906	0.221856
GxE_00704	CORIN	2.83557	0.0269757	4.61344	0.0258571
GxE_00705	CORO7	2.59189	6.08e-05	5.99145	0.00652765
GxE_00706	CORO7	0.723539	0.457935	3.88321	0.0383282
GxE_00707	CP	-4.4352	3.95e-10	-2.40142	0.289696
GxE_00708	CP	1.64277	0.43901	2.32869	0.102261
GxE_00709	CPA4	0.774171	0.44872	-0.997621	0.41922
GxE_00710	CPA4	1.47781	0.0958149	-2.24771	0.132081
GxE_00711	CPNE1	2.47503	0.0315147	3.01373	0.0346363
GxE_00712	CPNE1	4.66265	0.0569882	-1.29328	0.400837
GxE_00713	CPNE3	0.88174	0.263459	7.14356	0.000690814
GxE_00714	CPNE3	-0.570664	0.468157	10.6721	0.000239138
GxE_00715	CPZ	2.098	0.00221622	-1.84744	0.203129
GxE_00716	CPZ	3.75856	0.039638	4.01044	0.026534
GxE_00717	CR1	1.98225	0.102685	4.45737	0.0114394
GxE_00718	CR1	4.96205	5.11e-06	0.100158	0.943487
GxE_00719	CRELD2	3.39163	0.0841119	4.80571	0.0316309
GxE_00720	CRELD2	0.585526	0.492143	0.389579	0.823631
GxE_00721	CRHR2	-1.30913	0.178452	0.231266	0.861339
GxE_00722	CRHR2	1.0371	0.24035	5.08277	0.00626367
GxE_00723	CRISP1	-2.47341	0.00746659	-2.16989	0.191864
GxE_00724	CRISP1	3.10656	2.31e-05	5.64928	0.00765534
GxE_00725	CROCC	1.86863	0.0268987	-2.44764	0.114029
GxE_00726	CROCC	-5.2931	7.14e-06	-2.96728	0.0602769
GxE_00727	CROT	0.495221	0.571827	1.78423	0.104429
GxE_00728	CROT	3.81798	2.79e-05	1.8287	0.103385
GxE_00729	CRYBA4	-2.70093	0.00109915	2.01765	0.0660338
GxE_00730	CRYBA4	-2.36659	0.00162959	3.88784	0.00201587
GxE_00731	CRYBB3	3.66047	0.0367789	5.76832	0.0032628
GxE_00732	CRYBB3	2.36012	0.00430374	4.18726	0.0474493
GxE_00733	CRYBG1	2.13609	0.0145421	-1.09419	0.326763
GxE_00734	CRYBG1	0.0604519	0.973462	0.618929	0.610156
GxE_00735	CRYGA	2.76304	7.88e-05	0.569465	0.746063
GxE_00736	CRYGA	-4.62128	7.19e-09	6.92818	0.00116449
GxE_00737	CRYGD	0.014315	0.987542	-1.34516	0.407926
GxE_00738	CRYGD	1.09383	0.312744	2.159	0.162801
GxE_00739	CRYZ	1.59295	0.233915	2.69012	0.0451662
GxE_00740	CRYZ	0.240386	0.917824	3.11948	0.112103
GxE_00741	CSF2RA	3.58567	0.00189952	4.92452	0.00428089
GxE_00742	CSF2RA	-0.258988	0.86349	2.20081	0.0728168
GxE_00743	CSF2RB	4.34407	0.0243331	4.5954	0.00509785
GxE_00744	CSF2RB	-0.086393	0.932178	3.78463	0.00310791
GxE_00745	CSHL1	-4.9338	9.02e-10	-2.35554	0.185994
GxE_00746	CSHL1	2.83798	0.100693	1.26335	0.352646
GxE_00747	CSKMT	2.6338	0.00284257	-2.23105	0.149289
GxE_00748	CSKMT	1.19919	0.55953	2.45876	0.0227386
GxE_00749	CST11	0.160307	0.924717	1.18907	0.523042
GxE_00750	CST11	0.729322	0.341566	2.03437	0.263051
GxE_00751	CST2	-0.316011	0.845367	1.27879	0.352441
GxE_00752	CST2	-1.55071	0.223377	-0.34828	0.848565
GxE_00753	CSTL1	2.81043	0.000506309	-1.00376	0.553057
GxE_00754	CSTL1	1.24957	0.211222	1.01105	0.457326
GxE_00755	CTBP2	0.99133	0.258544	3.48722	0.0451767
GxE_00756	CTBP2	2.33685	0.00527698	8.0352	0.00127675
GxE_00757	CTC1	0.0914515	0.962046	-1.6351	0.158026
GxE_00758	CTC1	-0.335763	0.80346	6.17452	0.000320735
GxE_00759	CTSA	0.205826	0.917162	2.96222	0.11632
GxE_00760	CTSA	0.193166	0.930317	2.11818	0.251782
GxE_00761	CTSE	2.66579	0.0213322	2.28396	0.118352
GxE_00762	CTSE	2.27378	0.000189877	8.617	0.000553549
GxE_00763	CTSW	3.16248	0.000471007	1.86399	0.233727
GxE_00764	CTSW	0.186784	0.845367	0.233343	0.832124
GxE_00765	CTU2	1.86614	0.346092	-1.06318	0.366212
GxE_00766	CTU2	3.3485	0.0345586	0.169075	0.92672
GxE_00767	CUBN	2.62735	0.0112148	2.14486	0.047472
GxE_00768	CUBN	-2.50552	0.0623409	-1.28827	0.489139
GxE_00769	CUL9	-1.27004	0.213558	4.09419	0.0410402
GxE_00770	CUL9	-1.73017	0.220843	2.5269	0.179972
GxE_00771	CWH43	1.4486	0.196382	4.07631	0.00120648
GxE_00772	CWH43	0.241166	0.84889	2.55217	0.047472
GxE_00773	CXCL6	1.17033	0.134689	7.5448	0.0023304
GxE_00774	CXCL6	3.24111	0.00361093	4.72831	0.00126992
GxE_00775	CXCL8	4.41448	0.0440716	1.51106	0.397467
GxE_00776	CXCL8	4.62989	0.0123451	2.47146	0.0590375
GxE_00777	CXorf58	-4.37898	4.67e-05	4.1605	0.000320735
GxE_00778	CXorf58	2.87789	0.00076125	-2.52966	0.13468
GxE_00779	CYP1A1	0.502769	0.628146	-2.28909	0.211211
GxE_00780	CYP1A1	1.59217	0.0584764	4.80723	0.0144226
GxE_00781	CYP26C1	2.16779	0.233915	6.94232	0.0022711
GxE_00782	CYP26C1	3.32328	0.00120664	-1.46547	0.235877
GxE_00783	CYP2A13	0.274482	0.788146	8.74101	0.000789928
GxE_00784	CYP2A13	2.80348	0.00138258	3.21761	0.0675193
GxE_00785	CYP2A6	0.553003	0.706258	8.02817	0.00111337
GxE_00786	CYP2A6	1.84956	0.102341	2.75573	0.042649
GxE_00787	CYP2B6	-4.51401	1.84e-05	4.24553	0.0456512
GxE_00788	CYP2B6	-2.22526	0.0101984	-1.64013	0.259683
GxE_00789	CYP2C18	-4.72362	2.33e-07	-1.45765	0.458446
GxE_00790	CYP2C18	0.929067	0.297927	0.586067	0.668524
GxE_00791	CYP2C19	1.48193	0.0358187	4.77303	0.0136949
GxE_00792	CYP2C19	-4.59007	8.69e-08	-2.05163	0.222397
GxE_00793	CYP2C8	5.57258	0.00243086	5.53927	0.0001492
GxE_00794	CYP2C8	3.63929	0.000584718	4.78737	0.00421146
GxE_00795	CYP2D6	1.34902	0.468157	6.57307	0.00408099
GxE_00796	CYP2D6	2.63842	0.027758	0.920198	0.601155
GxE_00797	CYP2F1	-1.69069	0.220438	2.78905	0.0119684
GxE_00798	CYP2F1	1.6416	0.0182835	3.27673	0.00493283
GxE_00799	CYP3A43	-3.31005	0.000645419	3.59117	0.00190194
GxE_00800	CYP3A43	2.50522	0.00948464	0.195455	0.888363
GxE_00801	CYP3A5	2.49279	0.0432009	2.52131	0.0738556
GxE_00802	CYP3A5	-4.52558	1.09e-09	3.3967	0.0806107
GxE_00803	CYP4A22	3.05272	0.0037924	-1.01167	0.629818
GxE_00804	CYP4A22	2.53016	0.000279893	4.61781	0.000855708
GxE_00805	CYP4B1	-5.44642	6.66e-09	1.43901	0.428188
GxE_00806	CYP4B1	1.97357	0.382994	2.64078	0.0145827
GxE_00807	CYP4F12	-4.80114	1.69e-07	-1.7315	0.291069
GxE_00808	CYP4F12	2.68479	0.000350433	5.24965	0.0085145
GxE_00809	CYP4F2	0.0470912	0.98442	-1.68263	0.107051
GxE_00810	CYP4F2	2.4762	0.0702799	-1.00863	0.453603
GxE_00811	CYP4F3	0.775224	0.722389	-2.84049	0.0755021
GxE_00812	CYP4F3	3.31804	0.00791449	-2.07727	0.0973933
GxE_00813	CYP4Z1	-0.661321	0.648717	-2.26341	0.33854
GxE_00814	CYP4Z1	2.2105	0.107671	-1.87104	0.226461
GxE_00815	CYYR1	0.753453	0.444411	2.8283	0.024112
GxE_00816	CYYR1	1.01377	0.146341	-1.3186	0.216203
GxE_00817	DAOA	0.223663	0.860182	-2.02733	0.174076
GxE_00818	DAOA	-3.04341	0.000497874	4.4813	0.012702
GxE_00819	DCAF11	1.29636	0.463809	-1.73948	0.204338
GxE_00820	DCAF11	-1.0622	0.285497	6.71736	0.00287806
GxE_00821	DCAKD	2.21278	0.0121172	2.49309	0.172509
GxE_00822	DCAKD	3.21419	0.0277856	2.58285	0.0751955
GxE_00823	DCDC2B	-5.27644	2.58e-07	2.48758	0.075622
GxE_00824	DCDC2B	2.6378	0.102341	8.39281	0.00105817
GxE_00825	DCHS2	2.00797	0.043116	1.0399	0.517803
GxE_00826	DCHS2	1.23015	0.415275	7.81868	0.00101574
GxE_00827	DCLRE1A	-5.0037	1.05e-06	3.24278	0.00528059
GxE_00828	DCLRE1A	1.54814	0.410741	3.50832	0.00926052
GxE_00829	DDIAS	-5.14158	1.2e-08	-2.25007	0.262656
GxE_00830	DDIAS	-2.09696	0.0382581	1.77577	0.11173
GxE_00831	DDX11	-1.61655	0.284479	3.52705	0.0880232
GxE_00832	DDX11	2.41633	0.0505373	0.0985902	0.957818
GxE_00833	DDX52	-2.08567	0.11299	-1.51203	0.362407
GxE_00834	DDX52	-5.26754	7.67e-11	-2.69665	0.0493609		CCDC63		-0.210598
GxE_00835	DDX58	-1.15716	0.124444	-1.96525	0.184574
GxE_00836	DDX58	0.0808087	0.922013	0.780791	0.645754
GxE_00837	DDX60L	1.66156	0.110045	-1.47529	0.417311
GxE_00838	DDX60L	2.6487	0.146174	-1.86601	0.233815
GxE_00839	DECR2	1.41205	0.110323	1.81294	0.187248
GxE_00840	DECR2	2.00154	0.00106154	6.05346	0.0017295
GxE_00841	DEFA4	1.27671	0.245356	-2.05065	0.258255
GxE_00842	DEFA4	3.29134	0.00613831	6.90611	0.00242687
GxE_00843	DEFB105A	-0.557869	0.56701	3.65377	0.059079
GxE_00844	DEFB105A	-4.17131	1.22e-07	3.39274	0.0700485
GxE_00845	DENND2D	2.48621	0.0110429	-0.20386	0.904559
GxE_00846	DENND2D	-5.23798	8.53e-08	6.76284	0.00078002
GxE_00847	DERL3	2.01182	0.0432009	6.85405	0.00269174
GxE_00848	DERL3	-1.19425	0.450007	-2.96764	0.0690636
GxE_00849	DEUP1	6.84328	0.00505988	-0.550893	0.753123
GxE_00850	DEUP1	3.89968	0.0949362	-1.67903	0.489129
GxE_00851	DHCR7	-1.21744	0.519354	1.76619	0.0891929
GxE_00852	DHCR7	3.55519	0.00235985	3.30744	0.0053348
GxE_00853	DHDH	-0.668974	0.378873	2.06593	0.153538
GxE_00854	DHDH	0.939067	0.64223	5.28903	0.0119684
GxE_00855	DHRS4L2	2.85023	0.00213203	-1.98102	0.151552
GxE_00856	DHRS4L2	1.89312	0.0108476	3.92759	0.0286299
GxE_00857	DHRS7B	1.57872	0.187397	7.78772	0.00126992
GxE_00858	DHRS7B	1.45806	0.0214075	1.67172	0.359727
GxE_00859	DHRS9	1.84795	0.0525375	0.28626	0.832649
GxE_00860	DHRS9	2.20085	0.0413607	5.99195	0.00056639
GxE_00861	DHX58	1.30741	0.0528707	2.6016	0.104429
GxE_00862	DHX58	-2.32954	0.0500452	-1.04824	0.502383
GxE_00863	DIAPH3	-1.44871	0.340752	4.99045	0.0219941
GxE_00864	DIAPH3	4.02836	0.0103261	7.33485	0.00251443
GxE_00865	DIS3	-5.91739	3.59e-12	2.45423	0.124751
GxE_00866	DIS3	-4.28835	8.76e-06	-2.8415	0.0509962
GxE_00867	DIXDC1	0.162968	0.944009	0.131992	0.930053
GxE_00868	DIXDC1	2.25638	0.220482	3.23381	0.00760714
GxE_00869	DLEC1	1.99766	0.0830649	-1.33994	0.405113
GxE_00870	DLEC1	1.41956	0.488255	6.22896	0.000245828
GxE_00871	DMBT1	-0.419172	0.737129	-1.48301	0.336414
GxE_00872	DMBT1	-2.86057	2.17e-05	0.190028	0.915687
GxE_00873	DMGDH	1.00013	0.253265	0.0425044	0.973633
GxE_00874	DMGDH	-4.98828	5.52e-06	1.79055	0.338392
GxE_00875	DMRT1	2.5029	0.00580185	5.36488	0.0011919
GxE_00876	DMRT1	2.39192	0.00304671	-2.21722	0.127169
GxE_00877	DNA2	4.80972	0.000471007	-0.62145	0.699828
GxE_00878	DNA2	4.44863	0.0555283	4.93214	0.00441221
GxE_00879	DNAH1	2.08323	0.00185762	1.89945	0.273264
GxE_00880	DNAH1	-3.8779	5.78e-06	3.90246	0.0137309
GxE_00881	DNAH10	3.30041	0.0992639	8.00029	4.33e-05
GxE_00882	DNAH10	-1.44572	0.0432514	1.78124	0.330696
GxE_00883	DNAH11	1.98514	0.00274652	4.59913	0.0155259
GxE_00884	DNAH11	0.816699	0.609102	1.57365	0.167875
GxE_00885	DNAH14	0.474049	0.8214	-2.80536	0.220151
GxE_00886	DNAH14	1.66754	0.440212	-2.02275	0.192544
GxE_00887	DNAH17	1.75838	0.0804466	-1.39091	0.260084
GxE_00888	DNAH17	-5.59236	2.59e-09	3.89853	0.00220956
GxE_00889	DNAH2	0.344031	0.670322	-1.66005	0.265804
GxE_00890	DNAH2	0.650948	0.422822	0.176755	0.87877
GxE_00891	DNAH3	1.61379	0.400514	4.40317	0.0113934
GxE_00892	DNAH3	0.74373	0.345838	6.14212	0.00417726
GxE_00893	DNAH5	-2.40573	0.125724	4.5486	0.0177758
GxE_00894	DNAH5	2.26029	0.0128774	4.05334	0.0406824
GxE_00895	DNAH7	0.205431	0.808599	6.28928	0.00444385
GxE_00896	DNAH7	-0.758209	0.476075	-1.56726	0.161805
GxE_00897	DNAH8	3.61991	3.96e-09	4.86894	0.000879441
GxE_00898	DNAH8	0.570048	0.484357	2.00793	0.0505289
GxE_00899	DNAH9	-4.3877	7.43e-09	-0.806815	0.621191
GxE_00900	DNAH9	2.89183	5.56e-06	4.36916	0.000854839
GxE_00901	DNAI1	-2.12201	0.184668	0.825711	0.497019
GxE_00902	DNAI1	2.96989	0.0235945	3.38152	0.00934954
GxE_00903	DNAJC28	3.35216	0.134545	0.0547592	0.975537
GxE_00904	DNAJC28	-1.50928	0.115619	-1.641	0.351876
GxE_00905	DNASE2B	4.32712	0.0103786	3.20978	0.0136821
GxE_00906	DNASE2B	-1.95021	0.228866	2.17488	0.154066
GxE_00907	DNHD1	1.24174	0.571191	3.92542	0.0428556
GxE_00908	DNHD1	4.01865	0.00016663	1.61293	0.367353
GxE_00909	DOCK1	1.4048	0.245068	-1.40978	0.366066
GxE_00910	DOCK1	1.36101	0.260029	3.84912	0.0173407
GxE_00911	DOCK6	1.50326	0.0845194	3.69221	0.0438848
GxE_00912	DOCK6	2.40171	0.0301765	5.28805	0.000690814
GxE_00913	DOK3	3.62655	0.00154833	3.60603	0.00292749
GxE_00914	DOK3	2.32189	0.141103	6.43185	0.00702893
GxE_00915	DPEP2	0.0145359	0.993572	4.11069	0.00482975
GxE_00916	DPEP2	2.53975	0.00288038	2.46172	0.0807306
GxE_00917	DPY19L2	0.560833	0.529716	8.69411	0.000535683
GxE_00918	DPY19L2	2.54586	0.000706874	4.70906	0.0103074
GxE_00919	DPY19L4	-3.91743	1.38e-07	3.01107	0.108419
GxE_00920	DPY19L4	3.00686	0.163894	10.0713	5.74e-05
GxE_00921	DPYD	2.50756	0.000127807	-2.19193	0.169364
GxE_00922	DPYD	2.64438	0.064661	2.42909	0.186642
GxE_00923	DPYS	2.27947	0.000297876	-1.12679	0.47563
GxE_00924	DPYS	-2.34459	0.0285209	1.12685	0.412626
GxE_00925	DQX1	1.6353	0.462207	-2.49562	0.1017
GxE_00926	DQX1	-0.946194	0.253291	2.44424	0.197319
GxE_00927	DSC3	0.930055	0.464585	-0.808525	0.453603
GxE_00928	DSC3	3.33507	0.00681503	6.95458	0.00101718
GxE_00929	DUOX1	2.05389	0.00612933	1.24907	0.47092
GxE_00930	DUOX1	2.56136	0.00525262	-1.21672	0.284366
GxE_00931	DUOX2	4.50433	0.00127197	1.09523	0.480558
GxE_00932	DUOX2	-0.161934	0.888709	-0.696997	0.672122
GxE_00933	DUOXA2	-0.403181	0.670976	1.51011	0.159842
GxE_00934	DUOXA2	1.93381	0.0115166	8.40381	0.0011573
GxE_00935	DUSP16	1.03385	0.378154	6.49007	0.00482352
GxE_00936	DUSP16	-1.40658	0.043006	3.42436	0.0479538
GxE_00937	DUSP27	3.46492	0.0472517	-0.676461	0.665112
GxE_00938	DUSP27	-1.94047	0.00931768	3.56374	0.0903879
GxE_00939	DYDC2	2.9669	4.51e-06	-1.5642	0.284366
GxE_00940	DYDC2	-2.57702	0.00115042	5.02805	0.0218941
GxE_00941	DYNC2H1	-0.510098	0.664215	3.44937	0.0349721
GxE_00942	DYNC2H1	0.857742	0.311297	2.8263	0.0788987
GxE_00943	DYSF	3.17069	0.0606021	3.43341	0.00670123
GxE_00944	DYSF	2.65155	0.038443	-3.2493	0.0161857
GxE_00945	DYTN	1.09866	0.361313	-1.82707	0.226321
GxE_00946	DYTN	3.85745	2.7e-05	6.73719	0.00117424
GxE_00947	ECHDC2	-0.741743	0.582974	8.03197	0.00101282
GxE_00948	ECHDC2	-0.231995	0.856793	-1.77619	0.252805
GxE_00949	ECHDC3	2.92707	0.0608931	-2.23578	0.128734
GxE_00950	ECHDC3	3.13548	0.0429043	5.28389	0.0103074
GxE_00951	ECRG4	1.56383	0.173024	4.52312	0.00158695
GxE_00952	ECRG4	0.507186	0.611238	1.82916	0.195989
GxE_00953	ECT2L	-1.1804	0.150217	3.62452	0.00406613
GxE_00954	ECT2L	1.44033	0.490663	3.50259	0.00701871
GxE_00955	EEF2K	2.35042	0.0193392	3.41432	0.0699885
GxE_00956	EEF2K	3.58406	0.00673736	-0.499999	0.700904
GxE_00957	EFCAB13	2.69456	0.011898	-3.47147	0.0163765
GxE_00958	EFCAB13	1.09523	0.600844	7.0465	0.00226925
GxE_00959	EFCAB3	1.18277	0.118156	1.58278	0.274511
GxE_00960	EFCAB3	3.57304	0.00237721	3.81915	0.0170115
GxE_00961	EFCAB5	1.41643	0.40081	2.99759	0.0846064
GxE_00962	EFCAB5	2.8251	0.00142837	0.16457	0.899929
GxE_00963	EFCAB6	0.811293	0.616161	5.84271	0.00375224
GxE_00964	EFCAB6	1.60081	0.444581	1.84677	0.0988368
GxE_00965	EFHB	3.36445	0.0484728	1.42196	0.264878
GxE_00966	EFHB	-0.328232	0.735568	-0.521974	0.746656
GxE_00967	EGFL8	0.501162	0.485876	-3.65934	0.0073346
GxE_00968	EGFL8	2.24719	0.00328833	8.4363	0.000816876
GxE_00969	ELAC2	2.16379	0.0626978	4.36839	0.00118526
GxE_00970	ELAC2	-6.41865	1.87e-10	-3.00904	0.0685121
GxE_00971	ELMO3	0.313192	0.745329	6.82601	0.003699
GxE_00972	ELMO3	0.0450387	0.969872	2.24289	0.232254
GxE_00973	ELMOD3	1.98701	0.00673736	5.47596	0.00128867
GxE_00974	ELMOD3	-5.2646	1.15e-08	3.44406	0.0142123
GxE_00975	ENDOU	1.6578	0.422192	-2.31076	0.117526
GxE_00976	ENDOU	3.72189	1.48e-06	3.38521	0.00297503
GxE_00977	ENDOV	2.60202	0.0011401	5.92722	0.0080845
GxE_00978	ENDOV	0.877206	0.201332	-1.0116	0.366537
GxE_00979	ENGASE	2.67847	0.0223255	-1.23402	0.437814
GxE_00980	ENGASE	1.94502	0.0225939	-1.23881	0.397215
GxE_00981	ENOSF1	2.94779	0.0704258	5.20353	0.00350245
GxE_00982	ENOSF1	1.8444	0.0699542	-0.290408	0.863754
GxE_00983	ENPEP	0.294523	0.76198	0.0835137	0.944948
GxE_00984	ENPEP	-1.1229	0.552179	0.951097	0.540971
GxE_00985	ENPP3	0.934261	0.300373	3.62243	0.0639527
GxE_00986	ENPP3	-2.86081	0.000211824	-2.23196	0.219989
GxE_00987	ENPP7	0.787919	0.710011	5.56953	0.000411938
GxE_00988	ENPP7	2.24221	0.0554181	7.2437	0.00201658
GxE_00989	ENTHD1	1.83625	0.0780779	-2.11307	0.158113
GxE_00990	ENTHD1	1.51534	0.469314	-0.417113	0.810172
GxE_00991	ENTPD7	1.49635	0.237486	-0.0705231	0.969962
GxE_00992	ENTPD7	-2.84959	0.0747654	1.17019	0.341176
GxE_00993	EOGT	2.19368	0.0494572	3.27148	0.0759237
GxE_00994	EOGT	-4.01115	1.23e-08	-1.38775	0.400523
GxE_00995	EPN3	-1.3908	0.225875	-2.48119	0.0943907
GxE_00996	EPN3	0.975542	0.568078	-2.29905	0.119396
GxE_00997	EPPK1	3.62338	7.28e-08	0.836832	0.489129
GxE_00998	EPPK1	3.03157	0.00332443	4.54251	0.0112593
GxE_00999	EPSTI1	0.240167	0.806938	1.99538	0.077813
GxE_01000	EPSTI1	3.72643	0.00196452	1.91993	0.295356
GxE_01001	EPX	4.56927	0.00276889	-1.72093	0.227232
GxE_01002	EPX	6.55142	0.00403961	8.96116	0.000492652
GxE_01003	EPYC	2.53402	2.62e-05	5.45925	0.00366753
GxE_01004	EPYC	-0.0732081	0.942654	3.21311	0.0387023
GxE_01005	ERAP1	1.36386	0.313353	2.66971	0.0519826
GxE_01006	ERAP1	-0.773285	0.613038	3.5674	0.0560781
GxE_01007	ERAP2	1.74741	0.0197234	4.74145	0.00661908
GxE_01008	ERAP2	0.152809	0.860144	2.33023	0.0916314
GxE_01009	ERCC3	1.05363	0.630205	3.49605	0.0799343
GxE_01010	ERCC3	-6.46422	9.61e-12	-3.14884	0.0248852		FDXACB1		0.00699463
GxE_01011	ERICH6	2.52715	0.0173836	5.81802	0.00494383		MYH7B
GxE_01012	ERICH6	0.333896	0.853128	0.997062	0.475257		NBPF9
GxE_01013	ERMARD	0.850141	0.671613	-0.844705	0.458227
GxE_01014	ERMARD	3.53804	0.000983568	1.77261	0.178888
GxE_01015	ERN2	0.596562	0.711802	2.1655	0.109391
GxE_01016	ERN2	2.13833	0.0259536	0.993717	0.499864
GxE_01017	ESYT3	0.277478	0.800223	1.44523	0.407387
GxE_01018	ESYT3	3.5046	0.112953	-0.539449	0.629556
GxE_01019	ETFBKMT	-3.54312	6.93e-06	9.37226	0.000261037
GxE_01020	ETFBKMT	1.16465	0.217012	-0.246791	0.827675
GxE_01021	EVPL	2.99025	0.00701798	0.119383	0.918544
GxE_01022	EVPL	1.34153	0.186859	5.94353	0.00411056
GxE_01023	EXO1	-1.30517	0.484132	-1.87716	0.170778
GxE_01024	EXO1	-0.19258	0.894915	-0.422345	0.803585
GxE_01025	EXO5	2.01512	0.0071546	-1.97629	0.11671
GxE_01026	EXO5	3.92743	0.000351302	-0.50893	0.757288
GxE_01027	EXTL1	-2.25775	0.0085349	-2.06583	0.0759237
GxE_01028	EXTL1	1.22202	0.329583	3.03687	0.0330119
GxE_01029	F11	0.129356	0.895526	5.7832	0.00219743
GxE_01030	F11	2.31806	0.000381351	2.07282	0.0955233
GxE_01031	FAAH2	1.65994	0.181032	-1.17749	0.438447
GxE_01032	FAAH2	-1.67305	0.115658	4.70025	0.00703706
GxE_01033	FAHD2B	2.5863	0.00267843	4.5177	0.0104673
GxE_01034	FAHD2B	4.01599	0.0261438	2.37116	0.0817407
GxE_01035	FAM13A	0.799453	0.73135	-1.0478	0.562908
GxE_01036	FAM13A	-0.71907	0.338454	-1.90651	0.243403
GxE_01037	FAM151A	1.47906	0.100693	2.05115	0.284131
GxE_01038	FAM151A	2.38021	0.0214465	2.48736	0.0485519
GxE_01039	FAM166A	-0.266006	0.771065	4.08989	0.0448224
GxE_01040	FAM166A	0.335953	0.77232	7.51229	0.00200819
GxE_01041	FAM187B	2.26556	0.0771128	2.93527	0.0329042
GxE_01042	FAM187B	1.18419	0.0983096	3.09112	0.107544
GxE_01043	FAM189B	0.233815	0.795305	3.12007	0.047472
GxE_01044	FAM189B	3.57952	0.0821164	0.933899	0.458653
GxE_01045	FAM193A	-0.0696186	0.943334	0.663647	0.712195
GxE_01046	FAM193A	3.23123	1.57e-05	2.72785	0.0254457
GxE_01047	FAM209A	0.992064	0.238179	-0.194736	0.873448
GxE_01048	FAM209A	0.0403851	0.985828	3.50675	0.0507717
GxE_01049	FAM209B	2.17089	0.0560312	-1.74178	0.140454
GxE_01050	FAM209B	3.07758	0.0162596	1.9191	0.0875087
GxE_01051	FAM221A	2.44723	0.112835	1.84801	0.0953717
GxE_01052	FAM221A	0.221195	0.79749	-1.57146	0.302616
GxE_01053	FAM71F1	3.23251	0.000160589	0.208121	0.860791
GxE_01054	FAM71F1	0.417418	0.807983	1.22232	0.34623
GxE_01055	FAM81B	-0.5549	0.695664	1.28716	0.360435
GxE_01056	FAM81B	3.00705	0.000563144	5.81263	0.000103183
GxE_01057	FAM83A	1.63129	0.0738165	5.42891	0.000385268
GxE_01058	FAM83A	1.18816	0.140713	2.08477	0.205685
GxE_01059	FAM83H	1.15661	0.340255	2.82336	0.075622
GxE_01060	FAM83H	0.795988	0.507112	6.72864	0.00354188
GxE_01061	FAM90A1	-2.92612	0.00332443	-1.31075	0.404843
GxE_01062	FAM90A1	-0.676396	0.496768	-2.09937	0.235877
GxE_01063	FAM98C	1.03611	0.102922	4.82531	0.00219269
GxE_01064	FAM98C	1.62907	0.0136734	0.540235	0.673216
GxE_01065	FAN1	-5.27368	1.81e-07	4.29106	0.000905712
GxE_01066	FAN1	1.71156	0.147989	-3.67401	0.082392
GxE_01067	FANCA	3.0869	0.0302773	0.445371	0.739346
GxE_01068	FANCA	1.56155	0.016694	0.779092	0.546527
GxE_01069	FANCM	2.98427	0.000399194	0.589358	0.758699
GxE_01070	FANCM	-2.11593	0.243306	4.80865	0.013094
GxE_01071	FANK1	-2.62044	0.000117228	-2.11167	0.15843
GxE_01072	FANK1	3.43863	0.0148067	0.101624	0.932999
GxE_01073	FARP2	0.0408055	0.973462	4.80144	0.00708928
GxE_01074	FARP2	3.53084	2.42e-08	2.25881	0.029216
GxE_01075	FASTKD1	3.30374	0.0167282	1.31962	0.46072
GxE_01076	FASTKD1	-1.9503	0.0830649	-0.895395	0.408609
GxE_01077	FBN3	0.376082	0.785654	-0.279837	0.83197
GxE_01078	FBN3	2.2797	0.156486	4.48689	0.027472
GxE_01079	FBXL8	2.22638	0.00211377	1.36169	0.254751
GxE_01080	FBXL8	2.09183	0.00308231	-0.619986	0.595617
GxE_01081	FBXO27	4.13874	0.00406267	7.72417	0.00109127
GxE_01082	FBXO27	1.29904	0.237194	5.76743	0.00423999
GxE_01083	FBXO40	-1.60786	0.085139	3.8751	0.00586301
GxE_01084	FBXO40	0.483698	0.823164	2.00178	0.0841348
GxE_01085	FBXW10	-0.238322	0.917635	3.11154	0.115688
GxE_01086	FBXW10	1.30845	0.211469	0.436736	0.812087
GxE_01087	FBXW8	0.501307	0.631503	6.41013	0.0032746
GxE_01088	FBXW8	0.61622	0.555863	2.54748	0.119254
GxE_01089	FCGBP	1.16759	0.0817708	2.81018	0.0387688
GxE_01090	FCGBP	0.457791	0.606766	2.92526	0.0733617
GxE_01091	FCGR1A	2.6051	0.107671	-1.76138	0.225534
GxE_01092	FCGR1A	0.71906	0.647697	1.9074	0.0938729
GxE_01093	FCGR2A	2.5071	0.233657	4.368	0.0325441
GxE_01094	FCGR2A	-1.41406	0.0948585	5.13355	0.00924688
GxE_01095	FCHSD1	3.54744	0.0444791	1.82882	0.0772946
GxE_01096	FCHSD1	-0.491614	0.598909	8.20896	0.000816876
GxE_01097	FCN1	2.50757	0.000706874	4.79069	0.0351538
GxE_01098	FCN1	5.01792	7.93e-07	-1.58362	0.271779
GxE_01099	FCN2	3.75382	0.00414033	-1.3566	0.355884
GxE_01100	FCN2	0.685651	0.391738	0.00335506	0.998302
GxE_01101	FCN3	1.9092	0.0121453	2.66325	0.112618
GxE_01102	FCN3	0.148601	0.872995	1.42087	0.452152
GxE_01103	FCRLB	2.35215	0.00198514	2.33969	0.226321
GxE_01104	FCRLB	0.361453	0.683321	4.12584	0.00522652
GxE_01105	FCSK	3.56894	0.000632532	2.95258	0.140675
GxE_01106	FCSK	1.43951	0.482037	-1.81746	0.191985
GxE_01107	FDXACB1	-3.16959	0.0263123	-3.5109	0.00941457		MYH7B		na
GxE_01108	FDXACB1	-1.41517	0.0985078	2.52593	0.183701
GxE_01109	FER1L6	1.75417	0.00977429	8.38639	0.000972972
GxE_01110	FER1L6	3.02573	0.0156124	4.69419	0.0108471
GxE_01111	FETUB	0.661803	0.65007	0.705662	0.699201
GxE_01112	FETUB	2.03875	0.00593536	0.104268	0.941386
GxE_01113	FGGY	1.34213	0.355925	5.02375	0.00889553
GxE_01114	FGGY	1.09473	0.149953	1.52263	0.393365
GxE_01115	FGL1	2.69107	0.0176417	3.41116	0.0103074
GxE_01116	FGL1	2.47052	0.000192854	0.921496	0.523042
GxE_01117	FKBP7	-5.79115	3.38e-09	1.18243	0.502377
GxE_01118	FKBP7	1.05728	0.527109	5.31298	0.00312525
GxE_01119	FMN2	1.21049	0.079723	3.43878	0.0240479
GxE_01120	FMN2	2.58476	0.00411939	-1.86829	0.189664
GxE_01121	FMO2	2.77442	0.000192682	2.97474	0.0110296
GxE_01122	FMO2	0.242636	0.784694	0.497986	0.68648
GxE_01123	FNDC7	3.77007	0.0115454	2.33256	0.101877
GxE_01124	FNDC7	-0.770703	0.302122	1.45966	0.171043
GxE_01125	FOLR1	-4.91206	5.31e-07	-1.94344	0.225366
GxE_01126	FOLR1	-4.8479	2.68e-07	3.41116	0.00231141
GxE_01127	FOLR3	-2.7207	0.00721558	-0.855765	0.479639
GxE_01128	FOLR3	-0.337515	0.843384	0.481251	0.704277
GxE_01129	FRAS1	2.7923	0.195776	4.16676	0.0112593
GxE_01130	FRAS1	0.97348	0.337178	1.37582	0.352646
GxE_01131	FRMPD2	1.6802	0.366056	5.15376	0.0174692
GxE_01132	FRMPD2	2.50045	0.0046827	-0.8999	0.569358
GxE_01133	FSCN2	2.21654	0.0071535	3.35765	0.00951852
GxE_01134	FSCN2	1.64877	0.115785	2.80295	0.023389
GxE_01135	FSIP1	1.24551	0.195904	-1.7845	0.237
GxE_01136	FSIP1	-4.12896	0.000368338	-2.66444	0.0576772
GxE_01137	FUT2	3.56222	0.038194	5.60209	0.00056639
GxE_01138	FUT2	-1.33796	0.144395	2.6236	0.07804
GxE_01139	FYB2	-1.41381	0.255044	1.101	0.523473
GxE_01140	FYB2	-0.0301126	0.985828	0.540716	0.686195
GxE_01141	G6PC2	2.10961	0.048316	0.894663	0.482171
GxE_01142	G6PC2	4.26807	0.00324833	-2.44936	0.0998192
GxE_01143	GAB4	3.73529	0.00979011	-0.442933	0.696911
GxE_01144	GAB4	3.28683	0.124881	-1.26824	0.489568
GxE_01145	GABPB1	0.684991	0.615473	0.831874	0.518917
GxE_01146	GABPB1	2.56504	0.0198097	-2.043	0.168102
GxE_01147	GADL1	-5.08344	1.09e-09	2.18855	0.168114
GxE_01148	GADL1	-4.42505	1.39e-10	2.36656	0.0201767
GxE_01149	GAL3ST2	3.43456	3.47e-05	4.01187	0.00253779
GxE_01150	GAL3ST2	1.42781	0.254805	2.31279	0.175573
GxE_01151	GANC	-0.85209	0.666775	4.24893	0.00154197
GxE_01152	GANC	1.37226	0.532021	-2.39942	0.15952
GxE_01153	GASK1B	-2.11228	0.0771889	0.0667673	0.970113
GxE_01154	GASK1B	1.48034	0.0296365	6.30704	0.000877533
GxE_01155	GBP1	1.7521	0.00588313	1.66745	0.341321
GxE_01156	GBP1	0.693546	0.606825	0.167494	0.90556
GxE_01157	GBP3	5.07606	0.000599708	0.782689	0.639497
GxE_01158	GBP3	2.68832	1.73e-05	2.72367	0.0836829
GxE_01159	GBP4	3.05395	0.153576	0.263768	0.828316
GxE_01160	GBP4	-5.00615	1.44e-05	-0.721141	0.678434
GxE_01161	GBP7	0.743373	0.448245	2.99459	0.0619029
GxE_01162	GBP7	1.79927	0.397422	3.07099	0.00967118
GxE_01163	GCA	1.9001	0.0328997	0.478839	0.785286
GxE_01164	GCA	-2.35284	0.130797	3.66033	0.265804
GxE_01165	GCFC2	2.08193	0.0243384	1.11395	0.293906
GxE_01166	GCFC2	1.43802	0.0791399	-2.45286	0.126635
GxE_01167	GCKR	-2.28721	0.143549	-0.570999	0.609013
GxE_01168	GCKR	1.08583	0.161553	-2.83668	0.0461163
GxE_01169	GCNT3	-2.10659	0.0146717	-2.42833	0.285105
GxE_01170	GCNT3	1.90747	0.0936922	-2.29955	0.106082
GxE_01171	GCSAML	-0.723257	0.709178	8.60241	0.000799397
GxE_01172	GCSAML	-1.24144	0.138034	7.40091	0.000957003
GxE_01173	GDPD4	-0.0515603	0.961479	-0.804344	0.502407
GxE_01174	GDPD4	0.10226	0.962353	-2.81075	0.124751
GxE_01175	GEN1	0.749885	0.362371	1.8652	0.115295
GxE_01176	GEN1	-5.64485	6.29e-10	-3.05897	0.102636
GxE_01177	GIGYF2	-1.52171	0.219623	-1.30771	0.220224
GxE_01178	GIGYF2	1.68154	0.0358746	2.29816	0.199813
GxE_01179	GIPR	3.85316	0.063727	3.71748	0.0125116
GxE_01180	GIPR	1.72301	0.3336	-1.84414	0.196726
GxE_01181	GJB4	1.18199	0.259581	3.29189	0.00399492
GxE_01182	GJB4	0.760394	0.473149	0.497556	0.772484
GxE_01183	GJB7	-1.68036	0.300274	3.39733	0.0291352
GxE_01184	GJB7	-0.164829	0.863614	-0.111948	0.93552
GxE_01185	GLB1L2	-4.43472	3.39e-08	-1.33798	0.278517
GxE_01186	GLB1L2	4.05538	0.019554	1.53414	0.160776
GxE_01187	GLG1	3.1525	0.037517	7.36025	0.00191465
GxE_01188	GLG1	2.03872	0.198354	3.34522	0.00472962
GxE_01189	GLRA4	5.76194	0.00481768	3.05761	0.107051
GxE_01190	GLRA4	2.16341	0.000290722	4.98143	0.00888002
GxE_01191	GML	-0.48752	0.754887	-1.73935	0.226461
GxE_01192	GML	1.37643	0.519547	4.09519	0.0271558
GxE_01193	GMPR	-0.425471	0.754281	6.26772	0.00399886
GxE_01194	GMPR	-4.70746	1.76e-10	0.534198	0.71345
GxE_01195	GNLY	0.845366	0.289416	6.36693	0.00452543
GxE_01196	GNLY	3.35125	0.0284484	2.88125	0.0112985
GxE_01197	GNPTAB	1.39713	0.0320128	1.58966	0.200426
GxE_01198	GNPTAB	0.730785	0.744768	5.82734	0.0109575
GxE_01199	GOLGA8H	-4.55319	2.58e-06	-2.05317	0.244121
GxE_01200	GOLGA8H	1.49009	0.119382	2.40451	0.0890535
GxE_01201	GPD2	0.903521	0.205259	2.80123	0.0705886
GxE_01202	GPD2	1.09323	0.296453	-1.20205	0.401038
GxE_01203	GPLD1	-0.132242	0.905824	0.216493	0.898172
GxE_01204	GPLD1	1.9851	0.226664	3.79117	0.0174432
GxE_01205	GPNMB	3.92381	0.0565831	6.27501	0.00466705
GxE_01206	GPNMB	1.12867	0.292407	-1.59943	0.289645
GxE_01207	GPR1	-1.33142	0.327494	-2.31142	0.0755021
GxE_01208	GPR1	2.74607	0.0712115	2.88966	0.120524
GxE_01209	GPR142	1.99788	0.0125899	-0.737099	0.49969
GxE_01210	GPR142	2.9892	0.000270953	1.80823	0.143079
GxE_01211	GPR179	0.112518	0.922013	-1.06081	0.480558
GxE_01212	GPR179	3.57399	0.000685711	-0.566925	0.730418
GxE_01213	GPR35	2.91887	0.0641017	-0.608066	0.61539
GxE_01214	GPR35	-0.26462	0.76134	7.48377	0.000259135
GxE_01215	GPR89B	-5.4723	7.93e-07	-3.15705	0.0788834
GxE_01216	GPR89B	2.04621	0.348923	-2.06545	0.174932
GxE_01217	GPRC5A	-5.26025	2.22e-08	1.42327	0.435038
GxE_01218	GPRC5A	1.4064	0.181032	1.09031	0.31566
GxE_01219	GPRC5D	2.1318	0.000632532	6.74421	0.00201658
GxE_01220	GPRC5D	0.994565	0.404708	1.68924	0.262884
GxE_01221	GPRC6A	0.908763	0.211222	3.48916	0.0828052
GxE_01222	GPRC6A	1.31063	0.462639	7.88344	0.00093868
GxE_01223	GPRIN1	3.51279	0.0404037	3.41402	0.0821128
GxE_01224	GPRIN1	3.54299	3.28e-07	0.100841	0.930053
GxE_01225	GRAMD1A	0.336667	0.658266	0.917818	0.485028
GxE_01226	GRAMD1A	0.32653	0.882497	6.92334	0.0040257
GxE_01227	GRAMD2A	-5.26485	5.88e-10	-1.02316	0.528652
GxE_01228	GRAMD2A	4.03689	0.0830649	6.91236	0.00310791
GxE_01229	GRIN3B	2.10088	0.00182243	3.17077	0.0123494
GxE_01230	GRIN3B	1.30293	0.112047	3.29414	0.0643799
GxE_01231	GSDME	-0.132385	0.893555	5.08109	0.00109782
GxE_01232	GSDME	-6.1935	6.74e-11	-2.57953	0.151572
GxE_01233	GSG1	0.641725	0.352003	-2.24496	0.117859
GxE_01234	GSG1	1.22321	0.5539	6.39191	0.00452543
GxE_01235	GSTA5	3.4159	0.000234707	5.29482	0.00736564
GxE_01236	GSTA5	0.52494	0.708006	0.75237	0.562555
GxE_01237	GSTM4	0.666191	0.410741	2.32486	0.082392
GxE_01238	GSTM4	0.690577	0.620856	7.43972	0.00116449
GxE_01239	GSTT2	2.88399	3.24e-05	1.55063	0.16207
GxE_01240	GSTT2	2.97999	0.0832127	4.92677	0.0168156
GxE_01241	GUCA1C	1.34193	0.255913	4.47316	0.00680203
GxE_01242	GUCA1C	3.63307	0.0165995	2.10938	0.23756
GxE_01243	GUF1	1.20844	0.141373	1.04054	0.555506
GxE_01244	GUF1	1.57283	0.189934	2.78423	0.0161508
GxE_01245	GYS2	3.18011	0.000117228	-1.80242	0.189664
GxE_01246	GYS2	3.14487	0.0105019	5.83141	0.00375231
GxE_01247	H2BW2	1.69937	0.201544	4.22729	0.00901828
GxE_01248	H2BW2	1.2	0.106736	5.64788	0.00530034
GxE_01249	HABP2	-3.39038	0.00166256	-1.30097	0.404317
GxE_01250	HABP2	1.69414	0.130374	-2.30146	0.132207
GxE_01251	HAL	-4.5419	0.000123479	1.90359	0.0982389
GxE_01252	HAL	3.13607	0.0206828	3.97658	0.0103074
GxE_01253	HAO2	3.13133	0.135568	0.582318	0.73853
GxE_01254	HAO2	2.35545	0.150217	2.75259	0.0949268
GxE_01255	HAP1	3.68686	0.0189933	-1.48131	0.36268
GxE_01256	HAP1	0.889319	0.346092	0.927365	0.578391
GxE_01257	HBB	-3.29877	0.000188706	3.08742	0.0864732
GxE_01258	HBB	0.54149	0.530232	-2.11435	0.0720777
GxE_01259	HBM	3.15302	0.0817708	-0.157534	0.897255
GxE_01260	HBM	0.858419	0.299607	4.02178	0.00290632
GxE_01261	HDAC10	0.134535	0.951217	6.39325	0.000385268
GxE_01262	HDAC10	0.269575	0.734859	-1.01598	0.335025
GxE_01263	HEATR4	0.530062	0.652894	-0.778496	0.467656
GxE_01264	HEATR4	3.51976	0.0108476	6.14419	0.00511757
GxE_01265	HELB	1.02734	0.160963	2.94504	0.00546321
GxE_01266	HELB	2.2204	0.00170845	4.92715	0.000690814
GxE_01267	HEPHL1	-0.677772	0.458079	5.76263	0.00160342
GxE_01268	HEPHL1	2.76291	0.152291	-1.68265	0.29871
GxE_01269	HEXA	0.508929	0.814432	9.23778	0.000405524
GxE_01270	HEXA	-0.303477	0.856503	3.84886	0.0183197
GxE_01271	HGFAC	2.28398	0.00470245	5.17432	0.0145936
GxE_01272	HGFAC	1.0923	0.220725	-1.09064	0.48284
GxE_01273	HHIPL2	0.31245	0.887257	-0.289698	0.819442
GxE_01274	HHIPL2	2.4661	0.0146931	3.50759	0.0861197
GxE_01275	HINT3	4.25444	0.000341941	0.97882	0.375396
GxE_01276	HINT3	-0.274699	0.771065	5.45368	0.00874932
GxE_01277	HLA-A	2.51494	0.0395053	4.89228	0.00453621
GxE_01278	HLA-A	2.444	0.0146596	0.994866	0.352646
GxE_01279	HLA-B	1.43105	0.108755	1.27899	0.261107
GxE_01280	HLA-B	1.98659	0.0934053	2.6051	0.0303974
GxE_01281	HLA-C	2.22011	0.00291687	1.32385	0.296173
GxE_01282	HLA-C	-0.168585	0.941658	2.47485	0.181753
GxE_01283	HLA-DPA1	-1.33427	0.355897	3.66254	0.04819
GxE_01284	HLA-DPA1	4.08893	0.00818429	7.58503	0.000866247
GxE_01285	HLA-DPB1	1.74738	0.0976938	6.34003	0.00134644
GxE_01286	HLA-DPB1	0.911696	0.382631	2.56118	0.171043
GxE_01287	HLA-G	2.94608	0.0286212	1.50508	0.147995
GxE_01288	HLA-G	-1.03216	0.410772	6.52782	0.0045185
GxE_01289	HLTF	3.23539	4.64e-05	3.27125	0.0175935
GxE_01290	HLTF	0.859079	0.587795	2.44983	0.0391519
GxE_01291	HMCN1	3.91106	0.0294251	4.42241	0.0139211
GxE_01292	HMCN1	-4.45646	8.69e-08	2.85032	0.122386
GxE_01293	HMMR	5.06821	0.0301911	2.80168	0.121337
GxE_01294	HMMR	3.37133	0.128636	-1.38388	0.527008
GxE_01295	HNRNPA1L2	-0.162611	0.845267	0.0119048	0.991702
GxE_01296	HNRNPA1L2	2.84258	0.191583	-1.82045	0.284366
GxE_01297	HORMAD2	2.06716	0.00678155	-0.323603	0.804953
GxE_01298	HORMAD2	-4.36517	2.06e-10	-0.903882	0.530756
GxE_01299	HPF1	2.89141	0.0100043	-1.70794	0.226499
GxE_01300	HPF1	-2.22659	0.0737652	5.58942	0.005091
GxE_01301	HPSE	2.82744	0.0119319	3.74241	0.0172746
GxE_01302	HPSE	2.82494	0.0666573	3.99379	0.00399492
GxE_01303	HRC	-0.733758	0.395158	4.13811	0.00661908
GxE_01304	HRC	1.48243	0.0343839	4.22245	0.0278452
GxE_01305	HRG	-0.404823	0.818674	4.13598	0.0101104
GxE_01306	HRG	4.02891	0.000895681	-1.25516	0.424563
GxE_01307	HS6ST1	-4.84402	4.44e-08	-2.70859	0.085857
GxE_01308	HS6ST1	-5.40826	3.95e-10	8.02566	0.00134644
GxE_01309	HSD17B13	2.59793	0.00263019	3.53931	0.00880626
GxE_01310	HSD17B13	1.8358	0.120602	9.9394	0.000180007
GxE_01311	HSD17B8	1.75913	0.253721	3.28962	0.00481006
GxE_01312	HSD17B8	0.943949	0.353288	0.603688	0.726954
GxE_01313	HTN3	-0.345425	0.833428	-1.59433	0.265804
GxE_01314	HTN3	-1.48686	0.092402	-3.07792	0.0425423
GxE_01315	HTR2B	0.340003	0.891605	-2.88015	0.108761
GxE_01316	HTR2B	0.89448	0.316666	-0.0429041	0.97707
GxE_01317	HTR3D	2.90046	0.00102004	2.49371	0.0297812
GxE_01318	HTR3D	0.75221	0.619815	2.994	0.0156702
GxE_01319	HTR3E	3.47161	0.00147128	-1.55447	0.364646
GxE_01320	HTR3E	5.7316	0.00628704	-1.45105	0.323437
GxE_01321	HTRA4	2.81897	0.00171194	0.744381	0.5682
GxE_01322	HTRA4	1.78556	0.0274818	2.78125	0.0291103
GxE_01323	HYAL4	1.46631	0.221669	4.13993	0.000877533
GxE_01324	HYAL4	-4.25852	1.69e-05	2.45242	0.168419
GxE_01325	HYKK	-0.101277	0.920781	3.47028	0.00332657
GxE_01326	HYKK	-3.73326	0.000165986	5.76789	0.00656817
GxE_01327	ICA1L	3.71505	0.0206053	-0.765234	0.576469
GxE_01328	ICA1L	2.8319	0.0437912	3.11595	0.00708928
GxE_01329	ICAM3	0.962368	0.276053	1.60903	0.134765
GxE_01330	ICAM3	3.16867	2.96e-05	-0.95279	0.404031
GxE_01331	IDI2	1.5645	0.197572	4.86719	0.0118166
GxE_01332	IDI2	2.30476	0.064315	5.30401	0.00128566
GxE_01333	IDO2	1.46869	0.245929	-2.28441	0.181753
GxE_01334	IDO2	0.452599	0.788146	-0.127998	0.948266
GxE_01335	IFI27L1	2.56989	0.0221458	3.64732	0.00366403
GxE_01336	IFI27L1	0.28319	0.847472	-1.18439	0.271779
GxE_01337	IFI35	0.75944	0.531494	4.43691	0.0032746
GxE_01338	IFI35	0.601126	0.492804	7.24782	0.00313608
GxE_01339	IFIH1	1.24433	0.295353	0.857026	0.610299
GxE_01340	IFIH1	1.04742	0.144155	-2.34249	0.0976329
GxE_01341	IFNK	-6.22409	2.4e-12	-2.10018	0.232128
GxE_01342	IFNK	2.60895	0.0209784	-1.11318	0.512877
GxE_01343	IGFBPL1	1.47361	0.220627	6.67729	0.000385268
GxE_01344	IGFBPL1	1.31952	0.141536	8.77846	0.00056639
GxE_01345	IGFLR1	0.341066	0.743079	4.94744	0.00613891
GxE_01346	IGFLR1	-0.362539	0.774095	0.455793	0.709753
GxE_01347	IGFN1	-0.171271	0.903797	0.671449	0.583634
GxE_01348	IGFN1	1.8177	0.00810043	0.909294	0.599727
GxE_01349	IGSF10	0.229217	0.840709	9.28423	0.000331218
GxE_01350	IGSF10	0.870623	0.259165	2.27781	0.191864
GxE_01351	IGSF22	2.37835	0.00146143	2.81314	0.139551
GxE_01352	IGSF22	2.08601	0.0696598	5.08423	0.0131421
GxE_01353	IL17F	-0.48955	0.784694	5.2108	0.0023304
GxE_01354	IL17F	2.47261	0.0494103	7.98689	0.00093868
GxE_01355	IL17RB	-0.861682	0.33942	1.19628	0.496783
GxE_01356	IL17RB	-5.57283	1.22e-10	-1.3029	0.466054
GxE_01357	IL17RC	2.53083	0.0167282	1.31064	0.474169
GxE_01358	IL17RC	0.983866	0.442418	5.82562	0.00201245
GxE_01359	IL20	0.545677	0.574031	5.7152	0.00846022
GxE_01360	IL20	1.95108	0.00137682	6.79124	0.0040688
GxE_01361	IL33	1.42192	0.144461	-3.11109	0.0312572
GxE_01362	IL33	3.04517	0.027021	-1.32021	0.362636
GxE_01363	IL3RA	-2.05918	0.100107	0.512359	0.764375
GxE_01364	IL3RA	1.01413	0.312096	4.2906	0.00141899
GxE_01365	IL9R	1.00341	0.267952	2.26573	0.225608
GxE_01366	IL9R	-3.40224	0.00110336	3.61609	0.0469575
GxE_01367	INPP5B	0.533037	0.651184	3.12023	0.1052
GxE_01368	INPP5B	1.95568	0.0255229	1.29604	0.424262
GxE_01369	INSL6	1.05296	0.412508	5.26369	0.000259135
GxE_01370	INSL6	1.74581	0.0960506	1.24447	0.509919
GxE_01371	IQCA1	3.53159	0.0779418	7.12115	0.00128867
GxE_01372	IQCA1	3.77414	0.0106522	1.70725	0.340476
GxE_01373	IQCE	-5.0684	4.69e-07	-2.66438	0.206847
GxE_01374	IQCE	1.84388	0.0358187	-1.58389	0.295356
GxE_01375	IQCH	1.25381	0.289056	0.0510479	0.969029
GxE_01376	IQCH	-3.81923	4.06e-08	-1.65454	0.449139
GxE_01377	IQGAP2	2.18628	0.00378447	5.96649	0.00967118
GxE_01378	IQGAP2	-2.62228	0.0212658	-1.73376	0.116388
GxE_01379	IQGAP3	-2.52019	0.0440716	-1.55147	0.226499
GxE_01380	IQGAP3	2.43786	0.0777905	5.07539	0.00227125
GxE_01381	IQSEC3	3.06318	0.0102048	-1.17574	0.47659
GxE_01382	IQSEC3	2.68278	2.84e-05	4.32391	0.0261679
GxE_01383	IRAK3	5.05801	0.00022561	3.00964	0.0661922
GxE_01384	IRAK3	1.8875	0.00255706	0.95689	0.411378
GxE_01385	ITGAD	1.42148	0.501925	0.77235	0.662495
GxE_01386	ITGAD	2.57313	0.0494572	3.27099	0.0192041
GxE_01387	ITIH1	1.55782	0.343452	-1.65814	0.272847
GxE_01388	ITIH1	0.353233	0.74778	-2.65496	0.0623571
GxE_01389	ITIH2	-0.469082	0.744768	-1.71852	0.361564
GxE_01390	ITIH2	3.15299	3.43e-07	4.5397	0.0249095
GxE_01391	JAML	2.39627	0.00357398	4.15896	0.00137503
GxE_01392	JAML	2.34051	0.021177	2.65491	0.156688
GxE_01393	KANK4	1.67732	0.255652	7.2134	0.00200819
GxE_01394	KANK4	1.41231	0.269839	4.46637	0.00106076
GxE_01395	KBTBD12	1.77229	0.0247641	-1.69252	0.327072
GxE_01396	KBTBD12	1.42533	0.0672169	2.11211	0.221856
GxE_01397	KCNH6	3.60978	0.0265669	6.56156	0.00299377
GxE_01398	KCNH6	0.81527	0.265936	5.64017	0.000775053
GxE_01399	KCNJ12	0.879412	0.285838	1.43535	0.419867
GxE_01400	KCNJ12	4.32911	0.000109119	1.57264	0.333534
GxE_01401	KCNK15	2.86873	0.0212658	2.36239	0.156688
GxE_01402	KCNK15	2.89931	0.0343839	2.80549	0.0599674
GxE_01403	KCNK18	2.72349	0.000127413	8.92979	0.000385268
GxE_01404	KCNK18	-4.17038	1.56e-07	2.02924	0.224441
GxE_01405	KCNN4	2.56672	0.070079	5.12893	0.00833731
GxE_01406	KCNN4	-0.673527	0.347341	1.87721	0.309853
GxE_01407	KCNRG	-0.137641	0.94015	1.23985	0.308495
GxE_01408	KCNRG	2.65566	0.173422	6.55049	0.00797043
GxE_01409	KCNU1	-5.49717	3.61e-09	0.575126	0.626793
GxE_01410	KCNU1	2.02607	0.232993	-2.57865	0.0492674
GxE_01411	KCTD19	0.788132	0.420333	6.45204	0.00249226
GxE_01412	KCTD19	3.68296	0.000567675	8.13037	0.000905712
GxE_01413	KIAA0556	-4.84794	1.27e-07	-0.332626	0.801293
GxE_01414	KIAA0556	1.60156	0.452316	2.15106	0.226628
GxE_01415	KIAA0586	-4.846	1.81e-07	-0.931255	0.518917
GxE_01416	KIAA0586	2.52661	0.0532247	-0.772838	0.5709
GxE_01417	KIAA0753	3.47787	5.89e-06	4.27248	0.023791
GxE_01418	KIAA0753	-0.00195424	0.997607	2.0477	0.195309
GxE_01419	KIAA0930	-1.47945	0.10046	8.08814	0.00160342
GxE_01420	KIAA0930	1.98995	0.0125899	2.85074	0.0118548
GxE_01421	KIAA1586	-0.130913	0.922013	1.96227	0.0940557
GxE_01422	KIAA1586	1.02195	0.334249	-0.31275	0.826383
GxE_01423	KIF16B	-3.16039	0.000290722	2.46142	0.0754805
GxE_01424	KIF16B	1.46856	0.0304295	-2.13248	0.112103
GxE_01425	KIF17	2.19984	0.0272274	2.01873	0.135946
GxE_01426	KIF17	-0.814703	0.56259	4.5571	0.0163765
GxE_01427	KIF19	0.112	0.919978	-2.10289	0.16548
GxE_01428	KIF19	-3.35302	0.0125899	4.35481	0.00103987
GxE_01429	KIF24	3.551	0.000190582	3.21089	0.00423999
GxE_01430	KIF24	-0.0031176	0.997607	3.57032	0.079628
GxE_01431	KIF27	-4.96055	6.97e-07	-2.29501	0.192544
GxE_01432	KIF27	0.587431	0.574534	2.12459	0.0699986
GxE_01433	KIF2C	-5.31026	1.16e-11	-2.46699	0.112103
GxE_01434	KIF2C	0.693795	0.344218	1.92875	0.300501
GxE_01435	KIRREL2	2.0653	0.000546066	5.21714	0.00488648
GxE_01436	KIRREL2	2.41682	0.0193392	3.14923	0.00858211
GxE_01437	KLC3	3.49822	5.36e-06	4.69216	0.00269656
GxE_01438	KLC3	-2.58213	0.104523	-1.5644	0.295413
GxE_01439	KLHDC4	4.67993	0.000255148	3.76393	0.00426961
GxE_01440	KLHDC4	2.22684	0.0552277	6.3825	0.000926677
GxE_01441	KLK12	3.07911	0.002367	2.14763	0.0597595
GxE_01442	KLK12	3.73472	0.0167511	3.41754	0.0489808
GxE_01443	KLK14	0.424628	0.788146	8.04732	0.000313551
GxE_01444	KLK14	2.33268	0.121162	-0.397516	0.803872
GxE_01445	KLKB1	1.40547	0.0845194	9.80078	0.000259135
GxE_01446	KLKB1	3.33224	0.0996594	9.65485	0.000383832
GxE_01447	KLRC3	0.918387	0.50615	0.87577	0.404317
GxE_01448	KLRC3	0.969675	0.299412	-0.47626	0.776208
GxE_01449	KLRG2	-0.345452	0.708654	-0.425204	0.759485
GxE_01450	KLRG2	2.02038	0.0167282	3.47177	0.0474493
GxE_01451	KMT2C	1.16116	0.104925	3.64788	0.00448547
GxE_01452	KMT2C	1.78999	0.0151106	8.20479	0.000960153
GxE_01453	KNTC1	-3.70528	5.74e-08	5.7122	0.000768526
GxE_01454	KNTC1	-3.96622	0.000497874	-1.68146	0.243403
GxE_01455	KRBA2	1.35772	0.219818	9.37652	0.000439236
GxE_01456	KRBA2	3.36753	1.38e-06	1.61171	0.341747
GxE_01457	KRT24	-1.52195	0.135299	1.24965	0.37507
GxE_01458	KRT24	1.63321	0.104972	-0.0581927	0.962911
GxE_01459	KRT26	1.65645	0.0594249	-0.51486	0.742526
GxE_01460	KRT26	-0.360483	0.735036	1.68315	0.302616
GxE_01461	KRT27	0.954269	0.647697	2.97516	0.128379
GxE_01462	KRT27	-1.75559	0.0623409	3.03174	0.109903
GxE_01463	KRT31	2.27917	0.129876	3.24002	0.0800335
GxE_01464	KRT31	2.03885	0.290779	4.68916	0.000313551
GxE_01465	KRT36	-0.28839	0.745009	6.47941	0.000311299
GxE_01466	KRT36	1.37503	0.086667	0.363693	0.805074
GxE_01467	KRT37	0.645721	0.746978	3.75595	0.00618931
GxE_01468	KRT37	-0.0462897	0.974612	1.31724	0.440375
GxE_01469	KRT74	2.82309	0.00508088	1.93569	0.119361
GxE_01470	KRT74	1.66371	0.129124	6.03081	0.0032628
GxE_01471	KRT76	1.20131	0.347268	2.8681	0.0275363
GxE_01472	KRT76	2.51612	0.00858075	5.17365	0.0126087
GxE_01473	KRT77	-0.448615	0.764522	1.86374	0.122777
GxE_01474	KRT77	0.783237	0.385494	3.1851	0.0799343
GxE_01475	KRT81	2.00466	0.00094485	1.93381	0.0884442
GxE_01476	KRT81	-0.319949	0.698141	0.871028	0.608513
GxE_01477	KRT82	1.2892	0.230925	0.475543	0.704449
GxE_01478	KRT82	2.39486	0.0664421	8.86838	0.000905712
GxE_01479	KRT83	3.57303	1.04e-05	6.7515	0.000818684
GxE_01480	KRT83	0.0750041	0.973462	1.32509	0.452152
GxE_01481	L1TD1	0.910923	0.392385	3.51949	0.0536083
GxE_01482	L1TD1	1.13986	0.432393	4.13989	0.010955
GxE_01483	L3MBTL3	2.75662	1.02e-05	8.26727	0.000768526
GxE_01484	L3MBTL3	-4.73808	5.28e-10	-2.62122	0.108566
GxE_01485	LAMA2	1.47945	0.111397	0.288418	0.860679
GxE_01486	LAMA2	-1.41549	0.128847	-1.53677	0.290487
GxE_01487	LAMA3	4.7891	0.00421706	6.42792	0.00426961
GxE_01488	LAMA3	0.475553	0.644039	-0.351262	0.84488
GxE_01489	LAMB3	-4.7062	6.73e-06	4.57347	0.00957923
GxE_01490	LAMB3	-1.66581	0.128391	2.96479	0.0141663
GxE_01491	LAMB4	-0.605815	0.771071	-2.23763	0.157163
GxE_01492	LAMB4	-0.412376	0.762878	3.16036	0.016042
GxE_01493	LAMC3	-0.125517	0.939202	3.06798	0.0757224
GxE_01494	LAMC3	2.77443	4.89e-05	2.54979	0.0329819
GxE_01495	LAMP1	-2.66247	0.00977429	6.89733	0.00227125
GxE_01496	LAMP1	2.88502	0.0674926	3.10357	0.0854962
GxE_01497	LBP	1.55339	0.188859	1.74654	0.175258
GxE_01498	LBP	2.27896	0.213522	4.43037	0.0145936
GxE_01499	LCN10	2.24231	0.106444	5.85025	0.000960153
GxE_01500	LCN10	-4.11021	0.000706874	1.37826	0.303349
GxE_01501	LCT	2.05606	0.00283518	5.73874	0.00534292
GxE_01502	LCT	1.82004	0.264391	1.07693	0.309712
GxE_01503	LDHAL6A	1.27077	0.0580794	1.19719	0.363992
GxE_01504	LDHAL6A	-4.27458	2.45e-06	-0.0115664	0.995031
GxE_01505	LDHB	2.4252	0.0514748	4.77675	0.000180007
GxE_01506	LDHB	4.41565	0.0357296	0.271762	0.809666
GxE_01507	LDLRAD1	-1.60254	0.135453	0.0912719	0.939032
GxE_01508	LDLRAD1	1.57196	0.163603	3.51088	0.0539813
GxE_01509	LETM2	2.98191	0.0257203	1.21737	0.395491
GxE_01510	LETM2	-0.320977	0.854964	-1.79091	0.147683
GxE_01511	LEXM	1.41699	0.0446887	0.0115972	0.993095
GxE_01512	LEXM	0.00936609	0.994438	1.42731	0.395871
GxE_01513	LGALS13	-3.72173	2.19e-05	-0.144548	0.91179
GxE_01514	LGALS13	-5.17982	5.16e-11	1.38193	0.220151
GxE_01515	LIMS1	-5.17532	2.3e-11	0.964587	0.434621
GxE_01516	LIMS1	2.4344	0.00353271	5.35964	0.0128758
GxE_01517	LIPK	2.12671	0.0366531	1.64034	0.358934
GxE_01518	LIPK	-6.66303	8.04e-10	-3.08035	0.147683
GxE_01519	LIPT1	-4.58142	3.14e-08	-0.495845	0.838803
GxE_01520	LIPT1	2.62255	0.195441	10.3817	0.000180007
GxE_01521	LLPH	-1.56865	0.231301	9.25836	0.000311299
GxE_01522	LLPH	-4.90958	1.09e-09	2.85194	0.0681601
GxE_01523	LMAN1L	1.53264	0.0656093	6.52214	0.000845494
GxE_01524	LMAN1L	-2.29683	0.0594249	5.40711	0.000879441
GxE_01525	LONP2	2.723	0.000638074	4.82586	0.0206257
GxE_01526	LONP2	1.16347	0.160891	0.476773	0.800699
GxE_01527	LOXL4	1.50245	0.40204	-1.15854	0.480558
GxE_01528	LOXL4	3.23952	0.00945999	3.90229	0.0225615
GxE_01529	LPA	-5.54129	1.12e-10	-0.726738	0.665112
GxE_01530	LPA	1.33206	0.475899	-2.02595	0.275386
GxE_01531	LPIN3	-0.11402	0.922013	-1.30077	0.259338
GxE_01532	LPIN3	0.573041	0.578726	1.57916	0.152498
GxE_01533	LPL	2.16543	0.0135504	-0.0750329	0.951394
GxE_01534	LPL	0.954718	0.457638	7.00451	0.000488802
GxE_01535	LPO	-0.986896	0.232998	-1.05654	0.355212
GxE_01536	LPO	-0.646381	0.723979	-3.81088	0.0322511
GxE_01537	LRBA	-0.475921	0.758016	-2.16261	0.147995
GxE_01538	LRBA	-2.31659	0.0355029	-1.84197	0.453603
GxE_01539	LRIG1	0.225376	0.797666	5.28225	0.0011832
GxE_01540	LRIG1	1.6636	0.00663202	4.33721	0.0467788
GxE_01541	LRIT1	0.488354	0.584861	-2.08268	0.138215
GxE_01542	LRIT1	2.06705	0.0534778	4.16624	0.0200502
GxE_01543	LRP5L	-5.5071	4.39e-07	-2.43984	0.110647
GxE_01544	LRP5L	1.28615	0.198634	5.81337	0.00271928
GxE_01545	LRRC27	4.99066	0.000389474	-2.3012	0.18272
GxE_01546	LRRC27	1.91598	0.0531132	2.05618	0.11632
GxE_01547	LRRC31	2.75652	0.0014475	2.14088	0.187831
GxE_01548	LRRC31	-0.28772	0.820003	3.89567	0.0172364
GxE_01549	LRRC34	2.08158	0.0930704	2.41821	0.0184951
GxE_01550	LRRC34	-1.3107	0.140789	-0.367414	0.797635
GxE_01551	LRRC39	-5.67303	8.27e-12	-1.6927	0.368958
GxE_01552	LRRC39	-0.282064	0.871771	-3.60286	0.0387023
GxE_01553	LRRC55	0.72628	0.423452	0.757818	0.503642
GxE_01554	LRRC55	0.659759	0.661847	4.03796	0.0117105
GxE_01555	LRRIQ1	3.21525	0.109085	0.215396	0.904225
GxE_01556	LRRIQ1	1.34378	0.0872214	4.77284	0.00297602
GxE_01557	LRRK2	-4.66372	2.65e-08	0.987877	0.460786
GxE_01558	LRRK2	-1.88308	0.038194	2.80352	0.0619029
GxE_01559	LRTM1	-0.167275	0.869331	3.02507	0.00706626
GxE_01560	LRTM1	0.934488	0.483679	-1.80591	0.285105
GxE_01561	LTB4R2	2.74085	0.171436	-1.42448	0.321269
GxE_01562	LTB4R2	0.0768611	0.945861	0.19596	0.881889
GxE_01563	LTBP4	1.01845	0.129548	1.23914	0.483601
GxE_01564	LTBP4	2.3469	0.00588347	2.76106	0.163748
GxE_01565	LTC4S	2.95265	0.0551108	0.178299	0.884224
GxE_01566	LTC4S	-2.6954	0.000274538	-0.348384	0.783746
GxE_01567	LTF	-0.423944	0.833799	0.0351448	0.98557
GxE_01568	LTF	-0.903391	0.471331	8.93571	0.000370224
GxE_01569	LTK	3.0094	0.00504064	-1.098	0.463662
GxE_01570	LTK	0.263845	0.821339	-1.60702	0.311375
GxE_01571	LVRN	-0.749942	0.541165	-0.608268	0.567225
GxE_01572	LVRN	2.82276	0.0343968	6.61638	0.00378497
GxE_01573	LY75	2.3574	0.000252875	1.77341	0.145208
GxE_01574	LY75	0.113625	0.921076	3.00028	0.0646167
GxE_01575	LYG1	-3.4522	2.58e-05	-2.24054	0.189664
GxE_01576	LYG1	0.0624029	0.944628	6.32271	0.00332657
GxE_01577	LYZL2	1.64951	0.432393	4.31398	0.00197601
GxE_01578	LYZL2	1.11683	0.344157	1.86896	0.125847
GxE_01579	LZTR1	1.67932	0.442136	-1.93512	0.197802
GxE_01580	LZTR1	3.23651	0.000177384	6.42173	0.00227968
GxE_01581	MACC1	2.40527	0.0341639	-0.627168	0.647066
GxE_01582	MACC1	-0.164644	0.926134	4.51626	0.00227125
GxE_01583	MADCAM1	3.19056	0.0741339	1.34481	0.341321
GxE_01584	MADCAM1	1.72004	0.0737652	-2.56888	0.0534957
GxE_01585	MADD	0.931777	0.31796	1.30104	0.449054
GxE_01586	MADD	1.14349	0.207291	0.5935	0.72973
GxE_01587	MAIP1	1.66853	0.109067	-0.836039	0.636818
GxE_01588	MAIP1	0.633957	0.574534	4.47924	0.0218863
GxE_01589	MAMDC4	-1.08956	0.128847	-1.57838	0.307264
GxE_01590	MAMDC4	2.99725	0.00274652	0.304693	0.860791
GxE_01591	MAML3	2.94205	0.0299386	-0.348601	0.756291
GxE_01592	MAML3	2.47356	0.000488914	3.17404	0.00948983
GxE_01593	MAN2A2	2.92957	0.00357328	5.65297	0.00502335
GxE_01594	MAN2A2	2.76251	3.81e-05	-0.726087	0.645737
GxE_01595	MAN2B2	0.34849	0.784694	3.10988	0.0479637
GxE_01596	MAN2B2	0.681857	0.745329	4.57858	0.00882923
GxE_01597	MAN2C1	4.32643	0.00776129	-1.6117	0.272096
GxE_01598	MAN2C1	3.51155	0.00420408	2.65457	0.0211717
GxE_01599	MAP3K6	0.233396	0.754887	0.221265	0.84488
GxE_01600	MAP3K6	-0.376217	0.75797	-1.51764	0.335728
GxE_01601	MAP9	1.95274	0.332597	0.155635	0.901694
GxE_01602	MAP9	3.39346	0.0177758	1.1642	0.342908
GxE_01603	MAPK12	-0.361477	0.77706	2.34052	0.201159
GxE_01604	MAPK12	-0.304316	0.788146	0.703285	0.601155
GxE_01605	MAPK13	-1.12995	0.291212	0.915017	0.488952
GxE_01606	MAPK13	-0.0465451	0.963761	-0.250513	0.823
GxE_01607	MATN4	0.874667	0.527597	8.1723	0.000735817
GxE_01608	MATN4	-0.38422	0.648717	1.02807	0.491695
GxE_01609	MCC	2.67933	0.0748628	3.02261	0.0575183
GxE_01610	MCC	2.80457	0.000758405	7.70722	0.00111033
GxE_01611	MCTP2	0.455684	0.574031	-2.49368	0.136059
GxE_01612	MCTP2	-3.31254	5.44e-05	0.172594	0.894529
GxE_01613	ME1	2.12938	0.161369	-2.09946	0.271568
GxE_01614	ME1	-3.07977	0.0212658	0.32957	0.82111
GxE_01615	MEAK7	0.794615	0.508167	-0.155111	0.930053
GxE_01616	MEAK7	-5.05262	7.26e-09	6.95397	0.00142423
GxE_01617	MEGF6	-4.87489	9.94e-10	-1.65927	0.273186
GxE_01618	MEGF6	4.35411	0.0096913	1.31227	0.233727
GxE_01619	MELTF	1.54288	0.0175874	3.89923	0.0163459
GxE_01620	MELTF	-4.72326	2.59e-09	-2.06293	0.155237
GxE_01621	MEOX2	1.75929	0.00842944	4.67591	0.00472962
GxE_01622	MEOX2	3.30145	0.0032679	-0.101814	0.929664
GxE_01623	MEP1B	-1.20285	0.12405	1.30728	0.466248
GxE_01624	MEP1B	2.68999	0.0237435	-0.40989	0.713369
GxE_01625	METTL27	3.45701	0.102341	-0.845033	0.500779
GxE_01626	METTL27	1.20094	0.464585	3.14329	0.120629
GxE_01627	METTL2A	1.91904	0.064315	10.3943	0.000259135
GxE_01628	METTL2A	1.25062	0.317179	5.83958	0.00711612
GxE_01629	MFSD10	1.75368	0.0974827	7.09406	0.00114549
GxE_01630	MFSD10	3.73251	0.00106064	5.73164	0.00521871
GxE_01631	MFSD4B	0.290079	0.818674	3.10773	0.0474493
GxE_01632	MFSD4B	-0.972766	0.609102	2.0531	0.277276
GxE_01633	MFSD9	2.85505	0.000775883	0.309235	0.86392
GxE_01634	MFSD9	2.534	0.0331703	2.90588	0.0372059
GxE_01635	MGAM	1.45445	0.119478	0.441258	0.800313
GxE_01636	MGAM	6.61418	0.010728	7.68485	0.00111337
GxE_01637	MGST1	-1.75739	0.180349	1.49409	0.321755
GxE_01638	MGST1	0.0422018	0.973462	7.49427	0.00137254
GxE_01639	MIA2	2.80853	0.181437	5.37221	0.0149916
GxE_01640	MIA2	0.963635	0.644039	7.83725	0.000789364
GxE_01641	MIB1	-3.07589	0.044652	2.7521	0.0110725
GxE_01642	MIB1	2.31447	0.012736	-2.21928	0.120013
GxE_01643	MIB2	-4.58962	0.000328811	-1.72203	0.28386
GxE_01644	MIB2	1.81317	0.00687977	0.69677	0.602376
GxE_01645	MICAL1	-0.0432818	0.964705	0.501707	0.700291
GxE_01646	MICAL1	-1.54626	0.0331108	1.44191	0.4331
GxE_01647	MICAL2	2.50718	0.085139	-1.5606	0.310661
GxE_01648	MICAL2	-3.01007	0.0247895	0.382549	0.832733
GxE_01649	MICU2	4.44335	0.000573801	5.10633	0.00314924
GxE_01650	MICU2	-0.181564	0.937039	-2.39206	0.158307
GxE_01651	MILR1	-1.74544	0.0939967	2.56598	0.0653407
GxE_01652	MILR1	-5.05479	3.02e-05	-2.38162	0.251782
GxE_01653	MLANA	0.0656766	0.961805	6.25101	0.000553549
GxE_01654	MLANA	-0.0792915	0.961479	3.74081	0.059079
GxE_01655	MLH3	4.23595	0.0645016	2.1718	0.226321
GxE_01656	MLH3	2.88206	0.0682387	4.07878	0.000960153
GxE_01657	MMACHC	3.25222	0.14459	-3.03613	0.0320712
GxE_01658	MMACHC	3.1986	2.92e-05	3.5717	0.0668604
GxE_01659	MMP1	0.680091	0.526626	-1.38348	0.366537
GxE_01660	MMP1	5.10503	0.00462187	-1.66814	0.237134
GxE_01661	MMP10	3.02161	0.0035305	13.579	6.43e-06
GxE_01662	MMP10	2.12255	0.013357	7.15484	0.000690814
GxE_01663	MMP14	4.01227	4.78e-05	6.72294	0.00410563
GxE_01664	MMP14	2.37419	0.000547073	0.347252	0.773079
GxE_01665	MMP19	3.01476	0.064315	7.94434	0.00137508
GxE_01666	MMP19	0.801777	0.492143	3.18383	0.00583889
GxE_01667	MMP20	2.85804	0.0282516	3.83106	0.0360064
GxE_01668	MMP20	-2.35627	0.0567578	-1.79039	0.265804
GxE_01669	MMP8	3.18901	0.0058963	1.55772	0.35317
GxE_01670	MMP8	-1.36453	0.355242	-2.759	0.0759237
GxE_01671	MOCOS	1.38079	0.0578715	-1.19308	0.284016
GxE_01672	MOCOS	1.60764	0.214037	6.36124	8.02e-05
GxE_01673	MOGAT1	-1.74458	0.217428	0.0606185	0.967122
GxE_01674	MOGAT1	2.021	0.107671	4.63054	0.00186405
GxE_01675	MOK	1.62288	0.265022	-0.153637	0.922913
GxE_01676	MOK	-2.27215	0.00329528	-1.01604	0.611789
GxE_01677	MPDZ	-4.80417	2.35e-09	-1.31911	0.400837
GxE_01678	MPDZ	2.18977	0.00232979	4.89341	0.0017295
GxE_01679	MPG	2.09017	0.00427849	2.226	0.085857
GxE_01680	MPG	0.733402	0.289416	-1.28257	0.249114
GxE_01681	MPO	-2.0527	0.119382	-0.224926	0.899929
GxE_01682	MPO	1.86096	0.0825334	-0.493356	0.754299
GxE_01683	MPRIP	3.27154	0.000215793	2.8226	0.0653407
GxE_01684	MPRIP	-0.735428	0.508167	-2.34191	0.193303
GxE_01685	MPZL2	1.93569	0.0431086	2.61716	0.0653407
GxE_01686	MPZL2	1.21245	0.593287	4.68222	0.0174432
GxE_01687	MRNIP	0.642428	0.526626	0.745192	0.493483
GxE_01688	MRNIP	-0.0655389	0.974288	4.12057	0.00403523
GxE_01689	MRO	-0.953443	0.281638	5.03247	0.00610543
GxE_01690	MRO	1.43005	0.0471031	1.13541	0.303021
GxE_01691	MROH2B	1.90079	0.223282	5.31971	0.000412238
GxE_01692	MROH2B	2.02344	0.106395	3.6059	0.0262722
GxE_01693	MROH6	-4.94447	1.08e-07	-0.904972	0.567471
GxE_01694	MROH6	2.62812	0.107671	0.738671	0.541273
GxE_01695	MROH7	-0.661421	0.672144	6.75933	0.0011573
GxE_01696	MROH7	-0.329563	0.78096	-1.17138	0.320804
GxE_01697	MROH8	-1.79486	0.279529	5.06276	0.00711612
GxE_01698	MROH8	-5.04305	1.26e-10	4.94357	0.024688
GxE_01699	MS4A12	-1.54582	0.213656	5.3855	0.000586588
GxE_01700	MS4A12	1.209	0.211222	-2.14472	0.140969
GxE_01701	MS4A2	3.50735	1.39e-06	-1.394	0.364898
GxE_01702	MS4A2	4.29576	0.0559416	-1.36222	0.488909
GxE_01703	MS4A6A	1.52381	0.47806	-1.80726	0.262884
GxE_01704	MS4A6A	1.51042	0.509921	-1.52542	0.383343
GxE_01705	MSH6	2.80604	0.0199512	-2.93711	0.0560781
GxE_01706	MSH6	-0.394605	0.852398	1.88803	0.241628
GxE_01707	MSS51	1.11522	0.397577	-1.92517	0.341321
GxE_01708	MSS51	3.02353	0.000139957	2.8019	0.0284824
GxE_01709	MST1	3.25676	0.0299942	2.46687	0.087273
GxE_01710	MST1	3.40577	0.000668165	1.7058	0.110281
GxE_01711	MST1R	0.95563	0.131598	-0.809542	0.453793
GxE_01712	MST1R	3.81045	0.0494103	2.21195	0.140969
GxE_01713	MTERF1	0.0320871	0.98789	-4.02401	0.0149916
GxE_01714	MTERF1	3.71066	0.000114652	-0.515141	0.756943
GxE_01715	MTG2	1.47181	0.0930687	0.623314	0.56443
GxE_01716	MTG2	3.32271	0.01805	-1.21782	0.251782
GxE_01717	MTMR11	0.100674	0.917162	0.697441	0.507034
GxE_01718	MTMR11	0.858027	0.344218	-0.138529	0.932748
GxE_01719	MUC16	-5.02063	1.26e-08	-1.00534	0.538802
GxE_01720	MUC16	2.71971	0.0947943	-1.53321	0.310222
GxE_01721	MUC17	0.786682	0.30495	0.727533	0.673216
GxE_01722	MUC17	0.877803	0.27106	-0.251749	0.84029
GxE_01723	MUC2	1.12297	0.0852677	3.21757	0.0560781
GxE_01724	MUC2	2.96096	6.83e-06	-1.48617	0.35244
GxE_01725	MUC4	3.55267	0.00397266	2.9918	0.0794043
GxE_01726	MUC4	-0.162244	0.840162	-1.79507	0.166137
GxE_01727	MUC6	0.859443	0.366938	5.12337	0.0188078
GxE_01728	MUC6	1.48392	0.0401475	5.25463	0.00338062
GxE_01729	MUCL1	3.01594	0.104925	-2.70853	0.0754805
GxE_01730	MUCL1	3.47961	0.000639556	0.561924	0.627146
GxE_01731	MUTYH	0.162831	0.892027	3.32032	0.0114174
GxE_01732	MUTYH	2.00397	0.313053	1.94876	0.21573
GxE_01733	MYBBP1A	-4.98499	7.26e-09	4.40639	0.0278452
GxE_01734	MYBBP1A	-2.52781	0.000963138	-2.58482	0.066752
GxE_01735	MYBPC2	4.06123	0.00628704	5.89638	0.00239551
GxE_01736	MYBPC2	0.618843	0.69204	0.946503	0.541274
GxE_01737	MYBPHL	2.3074	0.0119605	-1.04509	0.505043
GxE_01738	MYBPHL	2.87377	0.0505373	0.774992	0.524107
GxE_01739	MYEF2	2.68687	0.00932579	2.43535	0.0846796
GxE_01740	MYEF2	2.10655	0.0422669	0.447203	0.675076
GxE_01741	MYH1	2.05665	0.302122	4.37714	0.00142818
GxE_01742	MYH1	3.98167	5.76e-07	4.01331	0.0218863
GxE_01743	MYH13	2.02612	0.00578145	-1.77058	0.170305
GxE_01744	MYH13	0.93522	0.235201	5.7572	0.00158077
GxE_01745	MYH4	2.18748	0.0542493	-2.18767	0.182026
GxE_01746	MYH4	3.66626	0.000835062	2.46903	0.0619656
GxE_01747	MYH7B	-3.09835	0.00396923	-3.61924	0.0129186		NBPF9		na
GxE_01748	MYH7B	0.84313	0.428738	5.57008	0.00545597
GxE_01749	MYH8	-5.08305	1.19e-09	-2.14742	0.17935
GxE_01750	MYH8	0.810422	0.2912	4.31221	0.0232748
GxE_01751	MYL5	1.34834	0.537974	-0.100249	0.932748
GxE_01752	MYL5	2.3054	0.000282571	5.70114	0.00624255
GxE_01753	MYLK4	2.37915	0.0061462	3.36755	0.00775588
GxE_01754	MYLK4	0.532864	0.805833	-0.639107	0.595897
GxE_01755	MYO15A	3.25025	0.0177758	2.02599	0.221866
GxE_01756	MYO15A	3.30354	0.010075	7.03021	0.0033938
GxE_01757	MYO19	-1.20104	0.449458	-0.656858	0.610826
GxE_01758	MYO19	1.83206	0.174582	8.4031	0.00056639
GxE_01759	MYO1A	-5.07284	1.46e-08	5.08105	0.0101969
GxE_01760	MYO1A	3.56622	4.98e-06	-1.89643	0.194404
GxE_01761	MYO1H	1.0125	0.189686	3.99031	0.0149762
GxE_01762	MYO1H	0.87848	0.528036	1.42417	0.204168
GxE_01763	MYO3A	-3.33748	6.56e-06	-2.3322	0.113352
GxE_01764	MYO3A	-2.15529	0.187484	-1.9087	0.203994
GxE_01765	MYO5C	0.186527	0.895526	5.34119	0.00695611
GxE_01766	MYO5C	-0.295817	0.784774	3.79286	0.0451564
GxE_01767	MYOC	3.52605	0.0998158	0.0856675	0.953489
GxE_01768	MYOC	-0.118222	0.917254	-2.21107	0.21573
GxE_01769	MYOF	1.00052	0.173422	1.9364	0.236742
GxE_01770	MYOF	2.18497	0.308883	-0.637598	0.59335
GxE_01771	MYOM1	3.232	0.0939967	3.12251	0.0237662
GxE_01772	MYOM1	-3.68289	0.000211824	1.0814	0.400569
GxE_01773	MYOM2	0.731445	0.645742	5.73961	0.000866247
GxE_01774	MYOM2	1.83307	0.00578145	3.05897	0.0187868
GxE_01775	MYOM3	2.35926	0.265314	-2.01918	0.214546
GxE_01776	MYOM3	0.732459	0.43322	5.54881	0.000385268
GxE_01777	N6AMT1	3.53115	0.054128	1.44179	0.291056
GxE_01778	N6AMT1	-0.592322	0.777163	-2.50677	0.0592787
GxE_01779	NAA38	0.88446	0.51218	-1.23924	0.42287
GxE_01780	NAA38	2.09672	0.00957598	-0.432124	0.734415
GxE_01781	NAAA	1.58619	0.129548	-0.285541	0.816423
GxE_01782	NAAA	2.14729	0.0732391	1.7766	0.232265
GxE_01783	NAT1	3.79199	1.15e-06	-1.42046	0.209328
GxE_01784	NAT1	-5.28009	7.74e-09	3.42626	0.0700929
GxE_01785	NBAS	1.10717	0.101778	5.33118	0.00569535
GxE_01786	NBAS	-2.29344	0.024777	3.08829	0.0943175
GxE_01787	NBEAL1	1.94202	0.187528	2.41758	0.112497
GxE_01788	NBEAL1	2.17858	0.00411191	-2.6503	0.0868252
GxE_01789	NBEAL2	3.92736	0.00414734	-0.261922	0.821285
GxE_01790	NBEAL2	0.863629	0.297927	-0.429853	0.742169
GxE_01791	NBPF14	0.99482	0.41712	1.19036	0.387963
GxE_01792	NBPF14	-0.0178273	0.991188	-2.18178	0.250976
GxE_01793	NBPF9	0.29875	0.741027	0.896686	0.489273
GxE_01794	NBPF9	-3.42686	0.0220268	-3.73393	0.0223639		TAF6		-1.65406
GxE_01795	NCOA3	1.58952	0.121121	-1.85321	0.244742
GxE_01796	NCOA3	0.00857446	0.992223	-2.7319	0.0822968
GxE_01797	NEB	0.280556	0.78096	1.08186	0.526703
GxE_01798	NEB	-3.55865	0.0167282	2.22235	0.214546
GxE_01799	NEBL	1.96002	0.00246602	2.54944	0.0586612
GxE_01800	NEBL	1.83898	0.0324982	3.63805	0.0608588
GxE_01801	NEIL1	1.96257	0.0254708	1.9662	0.0753449
GxE_01802	NEIL1	-2.39268	0.0173063	0.1872	0.918397
GxE_01803	NEURL2	2.96734	0.147672	1.69873	0.160575
GxE_01804	NEURL2	-0.74977	0.609407	1.03858	0.562273
GxE_01805	NFE2L3	0.556026	0.473149	1.62822	0.262014
GxE_01806	NFE2L3	-5.09337	3.92e-07	-2.66957	0.161964
GxE_01807	NIBAN3	0.81603	0.625421	3.06933	0.0113942
GxE_01808	NIBAN3	0.229789	0.785654	1.86304	0.0814303
GxE_01809	NIPAL2	1.60478	0.361313	6.97802	0.000770075
GxE_01810	NIPAL2	-4.29642	3.11e-07	5.06193	0.000192869
GxE_01811	NIPSNAP3A	3.58322	0.0948585	-1.44565	0.379256
GxE_01812	NIPSNAP3A	0.462057	0.680128	-1.89014	0.175258
GxE_01813	NIPSNAP3B	0.960526	0.267428	0.552526	0.672122
GxE_01814	NIPSNAP3B	2.88894	4.72e-05	-0.0409173	0.978423
GxE_01815	NLRP12	1.21204	0.28906	4.95361	0.00580094
GxE_01816	NLRP12	1.06018	0.218094	-0.283963	0.811882
GxE_01817	NLRP13	-5.00459	8.04e-10	6.13579	0.00191542
GxE_01818	NLRP13	2.61865	0.000190936	2.61434	0.0485578
GxE_01819	NLRP14	2.25092	0.0917866	0.496622	0.718645
GxE_01820	NLRP14	-5.83013	5.52e-12	7.30077	0.00078002
GxE_01821	NLRP2	1.33671	0.488595	6.02513	0.00500579
GxE_01822	NLRP2	0.661588	0.581433	7.32217	0.00086581
GxE_01823	NLRP4	0.255796	0.776208	-0.856139	0.449256
GxE_01824	NLRP4	2.54821	0.0528151	-1.82792	0.175258
GxE_01825	NLRP8	-0.130966	0.953298	7.66763	4.33e-05
GxE_01826	NLRP8	4.85048	0.00635467	1.63768	0.124781
GxE_01827	NLRP9	1.70365	0.0211492	0.568829	0.75409
GxE_01828	NLRP9	2.77838	0.00316363	5.86847	0.000390449
GxE_01829	NLRX1	-0.455598	0.821241	6.28701	0.00545597
GxE_01830	NLRX1	3.42305	0.000309645	4.40095	0.0155933
GxE_01831	NMRK2	-1.94155	0.0696598	-1.27969	0.342277
GxE_01832	NMRK2	2.42142	0.026741	0.125466	0.918464
GxE_01833	NMUR2	-0.801444	0.463814	-1.59379	0.184865
GxE_01834	NMUR2	0.731407	0.470545	1.54408	0.285066
GxE_01835	NOC3L	-5.21022	9.55e-07	-2.20879	0.107051
GxE_01836	NOC3L	-4.57985	7.14e-11	-2.39739	0.103745
GxE_01837	NOD1	-4.35351	5.69e-08	3.37196	0.0635801
GxE_01838	NOD1	-4.97981	4.06e-08	6.7229	0.00174628
GxE_01839	NOD2	3.05575	0.000324092	-0.288444	0.821691
GxE_01840	NOD2	1.42385	0.0715248	-1.86925	0.197825
GxE_01841	NOX3	4.50155	0.0193392	-1.68004	0.201878
GxE_01842	NOX3	-0.638129	0.706258	5.75771	0.00320247
GxE_01843	NOX5	3.84307	1.59e-07	2.72352	0.148883
GxE_01844	NOX5	2.34989	0.250703	2.45599	0.0297637
GxE_01845	NOXO1	1.94611	0.0984976	-1.29386	0.397063
GxE_01846	NOXO1	0.372233	0.637495	1.68558	0.22169
GxE_01847	NPC1L1	0.879192	0.462207	-1.67854	0.231356
GxE_01848	NPC1L1	0.658575	0.689798	4.34629	0.00080401
GxE_01849	NPC2	2.31963	0.00226689	4.30669	0.0329244
GxE_01850	NPC2	-4.70878	2.32e-05	0.0456801	0.977851
GxE_01851	NPFFR1	1.53394	0.187484	2.50573	0.0502093
GxE_01852	NPFFR1	1.58868	0.466292	3.62799	0.0599709
GxE_01853	NPHS1	0.612474	0.616911	1.40522	0.417204
GxE_01854	NPHS1	1.13418	0.490663	4.0934	0.0364355
GxE_01855	NPRL3	0.904755	0.333595	-0.807244	0.506719
GxE_01856	NPRL3	0.600725	0.774846	2.18348	0.0799324
GxE_01857	NPSR1	0.402932	0.721806	1.76247	0.179739
GxE_01858	NPSR1	-5.91816	1.16e-11	3.92599	0.0459182
GxE_01859	NQO1	1.00285	0.233915	6.18659	0.00297602
GxE_01860	NQO1	1.02904	0.61422	1.9998	0.0542583
GxE_01861	NRAP	3.44066	3.61e-07	2.67008	0.124434
GxE_01862	NRAP	2.07058	0.168431	5.03326	0.0186192
GxE_01863	NRDE2	1.03894	0.230925	-2.95797	0.0344344
GxE_01864	NRDE2	2.49965	0.184637	2.92494	0.117657
GxE_01865	NT5C1B	2.6137	0.00184846	7.87087	0.000781607
GxE_01866	NT5C1B	1.91274	0.0301764	1.78022	0.158861
GxE_01867	NTHL1	2.45841	0.0820485	1.39787	0.198895
GxE_01868	NTHL1	-2.92965	0.000513552	0.375283	0.72711
GxE_01869	NTN3	2.96363	0.00988621	6.35338	0.000768526
GxE_01870	NTN3	2.81589	0.0214075	-0.222009	0.844668
GxE_01871	NUDT13	-1.60002	0.053244	4.68364	0.015638
GxE_01872	NUDT13	0.255506	0.774846	-0.787996	0.489129
GxE_01873	NUDT7	1.6989	0.300539	-0.833856	0.609416
GxE_01874	NUDT7	1.89577	0.127757	6.72566	0.000149569
GxE_01875	NWD1	1.99316	0.0374953	3.37894	0.00448049
GxE_01876	NWD1	3.15106	0.137726	0.331125	0.859998
GxE_01877	OARD1	-1.20518	0.204093	3.55329	0.0805758
GxE_01878	OARD1	-4.15055	1.23e-08	-1.03908	0.504143
GxE_01879	OAS3	-0.047709	0.973462	-0.199002	0.860791
GxE_01880	OAS3	3.42529	0.0432537	7.06613	0.00226925
GxE_01881	OBSCN	1.46147	0.0321832	2.04426	0.088635
GxE_01882	OBSCN	1.31219	0.202328	3.19013	0.0605206
GxE_01883	OBSL1	0.747871	0.731261	6.17868	0.00142423
GxE_01884	OBSL1	-0.425874	0.847181	2.26487	0.0413464
GxE_01885	OCEL1	0.248515	0.906765	1.03218	0.464946
GxE_01886	OCEL1	1.4692	0.144395	4.10879	0.0171698
GxE_01887	OCM	3.47862	0.00137504	3.25145	0.0382512
GxE_01888	OCM	-2.76569	0.0062675	0.97979	0.348044
GxE_01889	ODF1	0.451327	0.795966	6.3027	0.00297602
GxE_01890	ODF1	-4.60968	1.3e-07	-2.09347	0.212954
GxE_01891	ODF2L	0.755294	0.468101	6.43353	0.00160342
GxE_01892	ODF2L	0.279762	0.890864	-0.318917	0.904225
GxE_01893	ODF3L1	1.73741	0.0336227	-1.85239	0.18796
GxE_01894	ODF3L1	0.0963825	0.921076	3.70505	0.0675193
GxE_01895	OGFOD3	0.325873	0.878036	1.41361	0.209591
GxE_01896	OGFOD3	4.16754	0.027785	11.3485	5.5e-05
GxE_01897	OLFM4	-0.908593	0.254805	2.06728	0.0700929
GxE_01898	OLFM4	-4.14099	2.97e-05	3.08876	0.0487999
GxE_01899	OPLAH	0.298948	0.785654	4.78347	0.0167702
[truncated: 1,212 more rows]
[truncated: 1 more columns]

## Sheet: 3D 30 vs 20_PSG
sgRNA	Gene.x	T20_log2FoldChange	padj	T30_log2FoldChange	padj
CTRL00006	Non-Targeting	2.47722	0.0180333	1.56395	0.366212
CTRL00008	Non-Targeting	1.36988	0.1469	2.98058	0.0295132
CTRL00014	Non-Targeting	-0.33809	0.75615	8.77577	0.000976455
CTRL00022	Non-Targeting	2.80495	0.00274652	4.42039	0.00285437	1.61544
CTRL00029	Non-Targeting	-0.263038	0.856355	1.9543	0.154295
CTRL00036	Non-Targeting	3.69839	0.00878818	3.31272	0.0204409	-0.385669
CTRL00046	Non-Targeting	2.89359	0.0153876	2.9182	0.0325441	0.0246151
CTRL00067	Non-Targeting	-0.459888	0.619225	7.74082	0.00171701
CTRL00068	Non-Targeting	2.1564	0.0460126	7.82592	0.0011832	5.66952
CTRL00070	Non-Targeting	2.50833	0.00420408	1.53671	0.191864
CTRL00091	Non-Targeting	-0.356963	0.694494	0.0797271	0.947359
CTRL00095	Non-Targeting	1.86689	0.183669	4.58959	0.0143431
CTRL00107	Non-Targeting	3.33499	0.00374668	3.76013	0.0193749	0.425145
CTRL00112	Non-Targeting	3.74289	0.00286036	4.66336	0.00338062	0.920469
CTRL00136	Non-Targeting	2.60722	0.11304	1.57507	0.196204
CTRL00147	Non-Targeting	2.33789	0.0636828	5.32542	0.000311299
CTRL00162	Non-Targeting	2.7172	0.0679928	0.27375	0.823
CTRL00170	Non-Targeting	1.90912	0.0324079	2.81292	0.134765
CTRL00175	Non-Targeting	3.9151	0.000107711	-0.967419	0.404945
CTRL00177	Non-Targeting	2.74559	0.00549036	6.33657	0.0032746	3.59098
CTRL00183	Non-Targeting	1.57984	0.382631	3.08796	0.0406824
CTRL00185	Non-Targeting	0.980587	0.213656	7.0464	0.00366403
CTRL00188	Non-Targeting	2.01848	0.072731	4.57884	0.00831575
CTRL00195	Non-Targeting	1.75718	0.0243384	4.17218	0.0335974	2.415
CTRL00204	Non-Targeting	1.98573	0.125649	2.98646	0.0239786
CTRL00211	Non-Targeting	3.34769	0.0115359	7.31895	0.00290632	3.97126
CTRL00218	Non-Targeting	1.7115	0.0626065	6.69147	0.00515955
CTRL00235	Non-Targeting	2.03081	0.0288163	2.53607	0.0373201	0.505259
CTRL00246	Non-Targeting	0.893406	0.340969	5.91714	0.00124392
CTRL00259	Non-Targeting	3.53776	0.00862816	5.73442	0.00577844	2.19666
CTRL00270	Non-Targeting	3.74869	0.0107149	3.48595	0.024688	-0.262738
CTRL00273	Non-Targeting	2.41996	0.00262295	3.13519	0.0219726	0.715235
CTRL00291	Non-Targeting	2.51434	0.00481388	6.66633	0.00297602	4.15199
CTRL00303	Non-Targeting	3.59008	3.22e-05	4.8193	0.00321108	1.22922
CTRL00304	Non-Targeting	1.58789	0.0458272	0.699738	0.56443
CTRL00306	Non-Targeting	3.01614	4.83e-05	1.79864	0.226499
CTRL00311	Non-Targeting	0.471796	0.637495	3.90938	0.0325921
CTRL00320	Non-Targeting	2.37552	0.00762764	8.99751	0.00056639	6.62199
CTRL00321	Non-Targeting	1.11491	0.165155	4.07928	0.0250187
CTRL00329	Non-Targeting	0.452941	0.646521	5.37617	0.00728051
CTRL00335	Non-Targeting	-1.32607	0.0763527	5.31461	0.00152759
CTRL00343	Non-Targeting	2.58043	0.0750641	3.72536	0.0163883
CTRL00347	Non-Targeting	1.64029	0.156827	3.04275	0.0273266
CTRL00354	Non-Targeting	0.810549	0.23652	5.15928	0.0143118
CTRL00368	Non-Targeting	1.49867	0.0183693	6.1091	0.00706626	4.61042
CTRL00406	Non-Targeting	2.81475	0.00541864	3.10705	0.0240238	0.292307
CTRL00490	Non-Targeting	3.13401	0.0173303	7.33678	0.00100461	4.20276
CTRL00497	Non-Targeting	-4.54476	3.04e-09	-2.55251	0.0974037
CTRL00502	Non-Targeting	2.30192	0.0309255	4.24722	0.0221884	1.9453
CTRL00510	Non-Targeting	1.86906	0.132422	3.27101	0.00810216
CTRL00542	Non-Targeting	2.14089	0.000687304	5.21318	0.000393649	3.07229
CTRL00550	Non-Targeting	1.39301	0.244887	-0.15955	0.926887
CTRL00551	Non-Targeting	0.529042	0.43901	8.69877	0.000905712
CTRL00555	Non-Targeting	3.73907	0.0897382	1.14606	0.523591
CTRL00560	Non-Targeting	1.30486	0.0598333	3.42094	0.0138385
CTRL00566	Non-Targeting	2.04574	0.00578818	4.16691	0.0053348	2.12117
CTRL00573	Non-Targeting	1.62949	0.0463635	8.23621	0.00162747	6.60671
CTRL00574	Non-Targeting	4.04551	0.00904984	1.35199	0.256372
CTRL00577	Non-Targeting	1.79876	0.104053	2.84153	0.124037
CTRL00601	Non-Targeting	1.91881	0.0559699	4.14146	0.00732824
CTRL00636	Non-Targeting	2.29033	0.00967979	7.96556	0.00224965	5.67522
CTRL00652	Non-Targeting	1.7211	0.0641062	7.56177	0.0027022
CTRL00678	Non-Targeting	3.73673	0.019729	8.05945	0.00174854	4.32272
CTRL00687	Non-Targeting	2.83721	0.00862816	3.27385	0.0134285	0.436643
CTRL00733	Non-Targeting	0.746674	0.466292	4.84101	0.00526674
CTRL00740	Non-Targeting	3.40164	0.0113398	2.75956	0.117657
CTRL00741	Non-Targeting	-0.346698	0.754887	0.193244	0.876767
CTRL00749	Non-Targeting	3.4398	0.0124745	3.72476	0.0201374	0.284958
CTRL00751	Non-Targeting	-1.2846	0.0695956	3.75342	0.0606477
CTRL00761	Non-Targeting	1.30553	0.0895276	8.0957	0.00173377
CTRL00773	Non-Targeting	2.03223	0.073314	1.10462	0.348044
CTRL00780	Non-Targeting	1.28477	0.262696	4.1322	0.0161269
CTRL00785	Non-Targeting	3.06443	0.0505373	6.62075	0.00354822
CTRL00787	Non-Targeting	0.896065	0.424215	1.42292	0.309106
CTRL00793	Non-Targeting	1.04318	0.135568	4.16234	0.00610543
CTRL00794	Non-Targeting	-0.324686	0.788146	4.47208	0.0149529
CTRL00798	Non-Targeting	2.12591	0.0214819	4.13792	0.00754258	2.01201
CTRL00804	Non-Targeting	3.16944	0.0263935	6.96742	0.00350245	3.79798
CTRL00825	Non-Targeting	2.44514	0.000845007	5.50101	0.003093	3.05587
CTRL00833	Non-Targeting	3.5691	0.00683715	5.19958	0.00200819	1.63048
CTRL00860	Non-Targeting	3.15022	0.000828425	4.8463	0.00651473	1.69608
CTRL00868	Non-Targeting	1.76814	0.0974294	3.25155	0.0646938
CTRL00873	Non-Targeting	1.59963	0.2924	1.88138	0.153304
CTRL00883	Non-Targeting	1.66973	0.012736	5.6268	0.00512278	3.95707
CTRL00885	Non-Targeting	2.53992	0.0444791	0.656543	0.673216
CTRL00890	Non-Targeting	2.46675	0.00748325	6.9209	0.00482975	4.45415
CTRL00901	Non-Targeting	1.98135	0.0809126	6.25357	0.00191067
CTRL00903	Non-Targeting	2.96147	0.0607954	3.5128	0.0706117
CTRL00906	Non-Targeting	2.41452	0.0595791	5.19725	0.00399886
CTRL00908	Non-Targeting	1.6531	0.0140961	2.82925	0.0667866
CTRL00930	Non-Targeting	2.27465	0.0437912	5.59674	0.00191542	3.32209
CTRL00934	Non-Targeting	2.52367	0.000380374	5.09998	0.00200819	2.57632
CTRL00946	Non-Targeting	2.34334	0.00201189	-0.3915	0.721576
CTRL00957	Non-Targeting	2.29585	0.171287	2.63937	0.0610398
CTRL00962	Non-Targeting	2.43765	0.01279	3.85678	0.00338062	1.41913
CTRL00975	Non-Targeting	3.03307	0.0265669	4.75462	0.0255968	1.72155
CTRL00986	Non-Targeting	0.764822	0.56259	4.68599	0.0123175
CTRL00992	Non-Targeting	2.71873	0.0809126	0.174611	0.885244
CTRL00996	Non-Targeting	1.92842	0.168729	6.72262	0.00240941
CTRL01004	Non-Targeting	2.55387	0.00229222	2.27817	0.104043
GxE_00001	A2ML1	0.874614	0.670171	0.171713	0.896869
GxE_00002	A2ML1	2.39379	0.00110328	3.78924	0.0233034	1.39545
GxE_00003	A3GALT2	-0.684986	0.48817	1.12804	0.370171
GxE_00004	A3GALT2	2.03947	0.130797	3.20329	0.048241
GxE_00005	A4GNT	3.70984	0.0200583	-1.8672	0.221339
GxE_00006	A4GNT	-4.42229	2.6e-08	5.65642	0.000150102
GxE_00007	ABCA10	0.79688	0.706258	-2.2528	0.163163
GxE_00008	ABCA10	1.98695	0.0371194	4.40046	0.0134757	2.41351
GxE_00009	ABCA13	-4.72233	1.23e-08	5.0274	0.000150102
GxE_00010	ABCA13	-6.19394	2.52e-12	-2.76849	0.0743129
GxE_00011	ABCA6	3.86999	0.000293878	-0.267973	0.884524
GxE_00012	ABCA6	2.46311	0.000276052	-1.7697	0.337002
GxE_00013	ABCA7	2.75301	0.00105493	-0.860636	0.518109
GxE_00014	ABCA7	0.837264	0.223282	2.22425	0.189664
GxE_00015	ABCA8	2.35928	0.0131625	2.09376	0.0971652
GxE_00016	ABCA8	-4.82409	2.42e-08	2.00666	0.159057
GxE_00017	ABCA9	-2.7164	0.0353218	-2.14802	0.17935
GxE_00018	ABCA9	-1.40462	0.434979	-1.8258	0.15843
GxE_00019	ABCB5	-1.39316	0.410999	-4.78141	0.00882923
GxE_00020	ABCB5	2.86056	3.44e-06	5.10514	0.019089	2.24458
GxE_00021	ABCB6	-1.13265	0.394509	-0.354163	0.760606
GxE_00022	ABCB6	-1.15403	0.163579	2.45318	0.167875
GxE_00023	ABCB7	-3.56716	0.000612531	0.576876	0.62578
GxE_00024	ABCB7	-1.04481	0.582557	0.473246	0.701397
GxE_00025	ABCC11	0.683496	0.753629	0.501694	0.773282
GxE_00026	ABCC11	-0.161752	0.91294	0.0452429	0.978423
GxE_00027	ABCC12	-5.06383	7.28e-11	2.76326	0.174228
GxE_00028	ABCC12	-0.620694	0.397422	3.07143	0.103385
GxE_00029	ABCC2	-2.01957	0.00836476	-0.0861235	0.943487
GxE_00030	ABCC2	0.542565	0.80346	3.07609	0.00545597
GxE_00031	ABCC3	2.41593	0.0389043	1.9457	0.105636
GxE_00032	ABCC3	3.89358	0.0135504	3.56343	0.0338954	-0.330148
GxE_00033	ABCC6	2.92317	0.000291681	-2.61049	0.0920486
GxE_00034	ABCC6	-0.350643	0.740047	2.07234	0.278019
GxE_00035	ABCG2	2.21434	0.213709	1.81024	0.314498
GxE_00036	ABCG2	1.66879	0.145143	0.0774255	0.952911
GxE_00037	ABCG8	1.74214	0.0055196	0.233216	0.874545
GxE_00038	ABCG8	0.118841	0.922013	5.85581	0.00271446
GxE_00039	ABHD12B	-4.81379	1.14e-06	-2.60439	0.151778
GxE_00040	ABHD12B	-0.603717	0.562291	6.90036	0.00310791
GxE_00041	ABHD14B	-0.468139	0.619664	1.45185	0.171831
GxE_00042	ABHD14B	3.90356	0.010837	0.862612	0.554871
GxE_00043	ABHD15	1.6979	0.151996	4.64986	0.0118527
GxE_00044	ABHD15	2.90586	1.83e-05	-2.04139	0.118352
GxE_00045	ABTB1	1.29048	0.289416	0.971191	0.448642
GxE_00046	ABTB1	-0.861931	0.449957	-2.60268	0.0311773
GxE_00047	ACACB	-0.48323	0.610905	0.705219	0.566119
GxE_00048	ACACB	1.92929	0.0637451	3.43217	0.00332452
GxE_00049	ACAD10	0.144285	0.941658	-2.67071	0.0623273
GxE_00050	ACAD10	1.08011	0.159731	0.717532	0.5709
GxE_00051	ACAD11	-2.06141	0.213656	4.00659	0.026534
GxE_00052	ACAD11	-1.24481	0.162577	2.93303	0.0372985
GxE_00053	ACBD7	2.15904	0.00324526	6.00164	0.00344975	3.8426
GxE_00054	ACBD7	3.7945	2.81e-05	5.9247	0.000349791	2.1302
GxE_00055	ACE	1.93761	0.311649	3.89213	0.00266426
GxE_00056	ACE	-1.7189	0.155746	7.73905	0.00116449
GxE_00057	ACOT13	0.433175	0.578726	3.1156	0.00577084
GxE_00058	ACOT13	2.33589	0.0384826	2.64127	0.0216034	0.305376
GxE_00059	ACOT4	-0.418026	0.825209	-2.30709	0.0858823
GxE_00060	ACOT4	0.795159	0.402965	8.45596	0.00056639
GxE_00061	ACOT8	3.69435	0.00273345	5.43695	0.0186379	1.7426
GxE_00062	ACOT8	0.0080236	0.992947	2.92624	0.131454
GxE_00063	ACOX2	1.08011	0.289038	2.38542	0.0879789
GxE_00064	ACOX2	0.947955	0.244658	3.58392	0.0112593
GxE_00065	ACOX3	2.00298	0.118825	0.770874	0.631402
GxE_00066	ACOX3	3.11501	0.0991054	2.87358	0.131836
GxE_00067	ACOXL	0.285441	0.840728	1.13165	0.341357
GxE_00068	ACOXL	-1.52794	0.264501	0.951869	0.455346
GxE_00069	ACPP	1.564	0.438117	-2.75597	0.148918
GxE_00070	ACPP	-0.109111	0.93409	-1.63978	0.250462
GxE_00071	ACSBG2	0.441329	0.581287	4.56066	0.0011919
GxE_00072	ACSBG2	0.964278	0.526626	1.91996	0.0657788
GxE_00073	ACSM2A	1.79508	0.190265	0.969309	0.469949
GxE_00074	ACSM2A	-0.564753	0.772092	5.19978	0.00967118
GxE_00075	ACSM2B	-0.350161	0.726147	-0.241624	0.859998
GxE_00076	ACSM2B	0.206279	0.921173	3.72969	0.0450695
GxE_00077	ACSM3	-4.25805	2.35e-06	1.60454	0.272812
GxE_00078	ACSM3	1.6424	0.401785	0.992137	0.546527
GxE_00079	ACSM4	-4.25308	4.32e-08	-1.45046	0.410172
GxE_00080	ACSM4	5.10193	3.3e-15	1.07824	0.398049
GxE_00081	ACSM5	-4.93045	3.28e-07	-2.89485	0.0443899		Essential genes
GxE_00082	ACSM5	0.642662	0.779993	0.790721	0.48809
GxE_00083	ACTR3C	-1.06347	0.559921	0.212102	0.900555
GxE_00084	ACTR3C	1.59953	0.0791753	1.60457	0.341321
GxE_00085	ADAM18	1.73071	0.0247444	-1.54016	0.515553
GxE_00086	ADAM18	4.05352	0.0226791	1.20341	0.281619
GxE_00087	ADAM2	-1.45539	0.0691888	-0.284067	0.813229
GxE_00088	ADAM2	1.03374	0.557866	-1.48504	0.401793
GxE_00089	ADAM7	2.91944	0.0354218	-0.426535	0.782462
GxE_00090	ADAM7	0.803113	0.360782	2.76674	0.0219947
GxE_00091	ADAM8	-1.98782	0.0830649	2.4884	0.171854
GxE_00092	ADAM8	0.327008	0.789212	-0.735296	0.490923
GxE_00093	ADAMTS20	2.51123	0.0039412	-1.47885	0.175115
GxE_00094	ADAMTS20	-4.51066	0.000493884	5.68341	0.000294376
GxE_00095	ADAMTSL4	2.26205	0.0212658	0.889708	0.558327
GxE_00096	ADAMTSL4	0.199652	0.837349	3.23495	0.106629
GxE_00097	ADCK2	3.14269	0.000682784	4.66357	0.0229769	1.52088
GxE_00098	ADCK2	2.25477	0.302122	-2.5281	0.0989633
GxE_00099	ADCY10	1.03836	0.347428	-1.05217	0.508028
GxE_00100	ADCY10	2.83815	0.0207643	3.91707	0.0470555	1.07893
GxE_00101	ADCY2	1.05327	0.458905	0.324446	0.825871
GxE_00102	ADCY2	1.45592	0.0427267	2.44148	0.112848
GxE_00103	ADGRE2	-2.3749	0.0441477	-0.2017	0.901239
GxE_00104	ADGRE2	1.84357	0.0200723	2.68469	0.0192004	0.841117
GxE_00105	ADGRF2	-0.308444	0.843633	-2.34131	0.10674
GxE_00106	ADGRF2	1.8237	0.396568	3.01802	0.00500042
GxE_00107	ADGRF3	2.06384	0.00255706	3.90529	0.0188921	1.84145
GxE_00108	ADGRF3	3.23954	0.00149256	1.51257	0.195309
GxE_00109	ADGRV1	3.30885	0.00359078	4.35073	0.00982829	1.04188
GxE_00110	ADGRV1	-4.13811	5.8e-09	5.18449	0.00251443
GxE_00111	ADHFE1	1.54733	0.120322	-2.39981	0.0890674
GxE_00112	ADHFE1	-3.08445	0.00243086	1.61336	0.242597
GxE_00113	ADPRH	0.580672	0.718875	6.51411	0.00327026
GxE_00114	ADPRH	1.85271	0.144395	1.01722	0.456108
GxE_00115	ADPRHL1	-1.25671	0.0755104	-0.904114	0.401757
GxE_00116	ADPRHL1	1.51285	0.285838	1.11468	0.351876
GxE_00117	ADRM1	-0.82763	0.682868	0.680019	0.701627
GxE_00118	ADRM1	1.14521	0.0822152	6.84387	0.0032628
GxE_00119	AEBP1	2.96571	0.026393	5.56379	0.00656817	2.59808
GxE_00120	AEBP1	-3.7199	0.00622317	4.66809	0.000553549
GxE_00121	AFM	4.13976	0.00271174	4.11729	0.00244625	-0.0224712
GxE_00122	AFM	-2.17203	0.000165817	-0.230856	0.931668
GxE_00123	AFMID	1.52563	0.490905	3.36543	0.00227125
GxE_00124	AFMID	1.14849	0.204216	5.69071	0.0084609
GxE_00125	AGAP6	-5.61473	1.07e-08	-1.78056	0.277836
GxE_00126	AGAP6	-1.44286	0.422822	-1.04951	0.401793
GxE_00127	AGBL1	3.74185	0.00254007	6.02575	0.00403523	2.28389
GxE_00128	AGBL1	2.43758	0.000165986	-1.2841	0.234326
GxE_00129	AGBL2	0.665541	0.492263	1.90522	0.0818522
GxE_00130	AGBL2	1.66961	0.014015	3.81443	0.0339153	2.14482
GxE_00131	AGL	5.03965	0.00977002	-1.30451	0.422949
GxE_00132	AGL	1.29715	0.400887	4.41154	0.0428556
GxE_00133	AGMO	1.91012	0.0917866	-1.80441	0.28958
GxE_00134	AGMO	3.41478	4.05e-06	1.46105	0.271779
GxE_00135	AGR3	0.828265	0.403048	-1.59689	0.369234
GxE_00136	AGR3	3.00726	0.0129254	-1.82002	0.39355
GxE_00137	AIRE	4.88064	0.0149085	3.24432	0.0310247	-1.63632
GxE_00138	AIRE	2.48996	0.000758389	5.09667	0.00200819	2.60671
GxE_00139	AKAP3	1.99948	0.0265669	3.66189	0.0174518	1.66241
GxE_00140	AKAP3	4.04712	0.0333053	4.22291	0.0387023	0.175795
GxE_00141	AKNAD1	-0.0180297	0.985779	3.86175	0.0243764
GxE_00142	AKNAD1	-5.45181	1.23e-08	3.09986	0.051234
GxE_00143	AKR1C3	1.49208	0.454907	-2.15407	0.326088
GxE_00144	AKR1C3	0.773277	0.287847	5.33861	0.0059718
GxE_00145	AKR1E2	4.15501	0.0587827	-1.30467	0.447033
GxE_00146	AKR1E2	2.15085	0.325865	3.44607	0.0172364
GxE_00147	ALDH1B1	1.57673	0.0435504	4.13758	0.00579715	2.56084
GxE_00148	ALDH1B1	3.16599	0.00470245	1.62998	0.279296
GxE_00149	ALDH1L2	-0.732916	0.608537	-1.46382	0.32608
GxE_00150	ALDH1L2	2.18061	0.0114804	3.38351	0.044158	1.20289
GxE_00151	ALDH3A1	-0.158407	0.897295	2.17573	0.0662775
GxE_00152	ALDH3A1	1.78763	0.0108123	8.31663	0.000322198	6.529
GxE_00153	ALDH3B1	2.47355	0.154717	1.43758	0.24233
GxE_00154	ALDH3B1	-0.971438	0.234792	3.59216	0.0821128
GxE_00155	ALG10B	1.2897	0.345838	2.02517	0.0896077
GxE_00156	ALG10B	0.154718	0.894915	-0.61227	0.724651
GxE_00157	ALK	1.78552	0.126983	3.57926	0.0833037
GxE_00158	ALK	1.69994	0.177523	7.64807	0.000583602
GxE_00159	ALKBH3	1.63786	0.131544	-0.901039	0.567618
GxE_00160	ALKBH3	-2.24921	0.0568475	-0.998479	0.514405
GxE_00161	ALLC	3.43667	0.0664421	0.106357	0.951312
GxE_00162	ALLC	-1.31329	0.448335	6.40868	0.000150102
GxE_00163	ALOX15	0.906908	0.619225	1.77677	0.272812
GxE_00164	ALOX15	3.00024	2.3e-06	0.287156	0.84951
GxE_00165	ALOX15B	2.8969	0.0822152	1.04577	0.400535
GxE_00166	ALOX15B	-4.68248	1.28e-05	0.0877754	0.94816
GxE_00167	ALPK1	3.84236	0.0326829	4.65453	0.00163304	0.812163
GxE_00168	ALPK1	0.385766	0.767563	-3.62705	0.00948983
GxE_00169	ALS2CL	1.52069	0.0598333	5.92613	0.00399492
GxE_00170	ALS2CL	3.23488	0.00314289	-2.59362	0.0699885
GxE_00171	AMPD1	1.52233	0.0625918	6.73893	0.0030144
GxE_00172	AMPD1	2.38062	0.183809	0.895057	0.395685
GxE_00173	ANGEL1	3.98096	0.000331887	2.60272	0.104429
GxE_00174	ANGEL1	4.07591	0.0332713	4.49875	0.0196947	0.422838
GxE_00175	ANGPT4	-0.124329	0.915568	1.34874	0.351524
GxE_00176	ANGPT4	0.713009	0.671613	5.02961	0.00111337
GxE_00177	ANGPTL5	-7.58454	7.74e-09	5.77691	0.00721481
GxE_00178	ANGPTL5	3.55495	0.0395241	3.19501	0.030337	-0.359942
GxE_00179	ANKAR	-2.82316	0.00256459	-0.763097	0.681721
GxE_00180	ANKAR	3.53864	0.000300798	0.395248	0.827675
GxE_00181	ANKK1	2.01651	0.0427267	4.91725	0.0110683	2.90074
GxE_00182	ANKK1	0.939697	0.174911	1.41546	0.432316
GxE_00183	ANKMY1	-1.67886	0.0365855	4.06636	0.00392016
GxE_00184	ANKMY1	2.87446	0.0132458	1.44731	0.419867
GxE_00185	ANKRD30A	-4.7795	4.49e-05	2.0332	0.273733
GxE_00186	ANKRD30A	1.43717	0.51073	-2.53439	0.195184
GxE_00187	ANKRD35	1.04155	0.46107	3.9296	0.0180848
GxE_00188	ANKRD35	-0.0442851	0.969948	-2.20636	0.160776
GxE_00189	ANKRD36	1.73335	0.431913	-0.377197	0.742145
GxE_00190	ANKRD36	1.33187	0.135053	-2.80738	0.0502135
GxE_00191	ANO2	3.04942	0.0417492	-1.91341	0.196186
GxE_00192	ANO2	-1.40801	0.410999	0.0196672	0.985758
GxE_00193	ANO5	1.66597	0.0694828	1.15951	0.279927
GxE_00194	ANO5	2.89143	0.0156124	-0.0281912	0.981158
GxE_00195	ANO7	1.42241	0.181437	2.97379	0.0445879
GxE_00196	ANO7	1.11991	0.153878	4.42381	0.00656817
GxE_00197	AOAH	-1.08146	0.303802	3.32624	0.092132
GxE_00198	AOAH	-0.71956	0.34923	5.1072	0.000266783
GxE_00199	AOC2	-4.62402	4.78e-07	9.30889	0.000385268
GxE_00200	AOC2	2.36676	0.0162393	3.80269	0.051168
GxE_00201	AOX1	2.6121	0.00573224	8.22081	0.000405524	5.60872
GxE_00202	AOX1	1.82364	0.274178	-2.26828	0.132505
GxE_00203	AP1G2	-0.113689	0.917162	0.788994	0.477423
GxE_00204	AP1G2	0.502212	0.684402	5.14565	0.00724826
GxE_00205	AP3S1	-0.73089	0.68128	2.14118	0.103528
GxE_00206	AP3S1	-0.96117	0.40691	2.38191	0.0560781
GxE_00207	APBA3	-0.04066	0.985779	-2.08078	0.175555
GxE_00208	APBA3	0.682156	0.340728	5.36146	0.0110683
GxE_00209	APH1A	1.35502	0.228675	1.04834	0.339147
GxE_00210	APH1A	2.10649	0.0103634	0.726529	0.508028
GxE_00211	APIP	2.13134	0.0094174	-2.20831	0.268024
GxE_00212	APIP	-4.39607	1.2e-08	-1.81161	0.361281
GxE_00213	APOBEC1	0.528579	0.696742	0.733949	0.491695
GxE_00214	APOBEC1	-0.150071	0.94601	3.03832	0.0850881
GxE_00215	APOBEC3B	1.28063	0.574534	1.08848	0.52298
GxE_00216	APOBEC3B	3.31689	0.000121848	0.961336	0.4331
GxE_00217	APOBEC3G	2.76968	6.83e-05	5.42104	0.0100768	2.65136
GxE_00218	APOBEC3G	4.03394	0.0866607	0.104851	0.939683
GxE_00219	APOC3	0.718744	0.475125	-0.631423	0.639904
GxE_00220	APOC3	-0.719328	0.297927	1.34661	0.452152
GxE_00221	APOL3	0.936554	0.403048	-1.66197	0.312738
GxE_00222	APOL3	0.51434	0.582268	2.43368	0.0694617
GxE_00223	APPL2	1.54251	0.252573	1.42051	0.287405
GxE_00224	APPL2	-1.30976	0.2602	7.11814	0.000266018
GxE_00225	AQP7	1.70365	0.079723	-2.42297	0.133651
GxE_00226	AQP7	2.93261	0.173422	4.44331	0.00279358
GxE_00227	ARHGAP8	2.24667	0.130797	2.41916	0.135911
GxE_00228	ARHGAP8	1.2857	0.332597	0.692585	0.577486
GxE_00229	ARHGEF37	0.718379	0.710282	0.590517	0.739219
GxE_00230	ARHGEF37	2.5159	0.000293878	0.120422	0.915961
GxE_00231	ARHGEF38	1.24426	0.581433	1.34365	0.318147
GxE_00232	ARHGEF38	2.2946	0.0134547	5.31624	0.00341722	3.02164
GxE_00233	ARID4A	3.26919	0.00266381	4.74943	0.000456951	1.48024
GxE_00234	ARID4A	-1.18518	0.473149	4.29005	0.0340862
GxE_00235	ARNTL2	3.63771	0.00578145	6.34964	0.00342891	2.71193
GxE_00236	ARNTL2	3.97667	0.066684	0.114017	0.94132
GxE_00237	ARRB2	2.82081	0.000160027	4.05464	0.0543165
GxE_00238	ARRB2	1.03936	0.472071	0.333903	0.773079
GxE_00239	ART1	3.70222	6.55e-05	-2.02671	0.180993
GxE_00240	ART1	-2.74554	0.0964043	5.36277	0.00417726
GxE_00241	ASAH2	-3.46824	0.000309645	-2.40041	0.141447
GxE_00242	ASAH2	1.97838	0.00117646	4.4987	0.00271446	2.52032
GxE_00243	ASB15	2.16098	0.0333609	-0.646459	0.573165
GxE_00244	ASB15	1.95793	0.131144	7.69285	0.00093868
GxE_00245	ASB16	0.0961221	0.93869	-1.03396	0.366089
GxE_00246	ASB16	0.276458	0.847181	2.40661	0.0428926
GxE_00247	ASCC3	-0.985269	0.601249	7.43062	0.00223638
GxE_00248	ASCC3	2.03568	0.054128	5.88178	0.000192096
GxE_00249	ASIC3	3.5962	0.00742459	4.81683	0.00454097	1.22063
GxE_00250	ASIC3	4.9354	0.0181885	6.85367	0.00266511	1.91827
GxE_00251	ASMT	0.354199	0.742368	8.44419	0.000690814
GxE_00252	ASMT	5.11196	0.0277665	-0.737399	0.65218
GxE_00253	ASPM	1.47881	0.340698	7.27971	0.00191067
GxE_00254	ASPM	-2.62313	0.0357568	4.83341	0.0291684
GxE_00255	ASPN	2.67628	0.0368134	-2.333	0.159515
GxE_00256	ASPN	-0.760594	0.59254	5.24035	0.0104518
GxE_00257	ASPSCR1	0.346923	0.66968	5.2891	0.00504099
GxE_00258	ASPSCR1	1.21144	0.0789611	-1.02051	0.517491
GxE_00259	ASTL	2.76216	0.00113872	3.56353	0.00317835	0.801372
GxE_00260	ASTL	1.53441	0.0367789	1.92022	0.10995
GxE_00261	ATG4C	2.61443	0.0351939	-1.56627	0.353379
GxE_00262	ATG4C	2.48013	0.0235688	3.37514	0.0753208
GxE_00263	ATG9B	2.85572	0.000276052	5.15515	0.00536585	2.29943
GxE_00264	ATG9B	-0.272277	0.738621	3.18881	0.00381795
GxE_00265	ATM	0.710746	0.574991	1.78553	0.199606
GxE_00266	ATM	0.0310713	0.987542	0.170533	0.885018
GxE_00267	ATP10B	1.54937	0.410999	1.2429	0.495845
GxE_00268	ATP10B	0.269754	0.736056	2.78651	0.0373679
GxE_00269	ATP10D	-5.33464	5.39e-07	1.85689	0.124757
GxE_00270	ATP10D	1.41597	0.476496	-2.76131	0.0487999
GxE_00271	ATP12A	1.97522	0.345131	3.68147	0.0591582
GxE_00272	ATP12A	2.72217	0.00263365	-1.15054	0.367368
GxE_00273	ATP13A5	1.51123	0.119382	0.0844199	0.953489
GxE_00274	ATP13A5	2.39881	0.000638074	-1.04182	0.350169
GxE_00275	ATP1A4	-4.92061	6.88e-08	4.64554	0.00771819
GxE_00276	ATP1A4	2.37735	0.0322866	5.95019	5.11e-05	3.57284
GxE_00277	ATP2C2	-0.273849	0.871771	1.77333	0.174786
GxE_00278	ATP2C2	0.991652	0.299526	-1.62211	0.20824
GxE_00279	ATP6V0D2	-0.173572	0.894915	2.5678	0.0764603
GxE_00280	ATP6V0D2	3.22703	0.0638417	-1.83514	0.244815
GxE_00281	ATP7B	1.27916	0.14115	3.81582	0.00624255
GxE_00282	ATP7B	2.87147	0.0272274	-1.2213	0.300344
GxE_00283	ATP8B3	-3.6415	6.06e-08	0.934006	0.531515
GxE_00284	ATP8B3	1.53199	0.0807138	-0.605165	0.703492
GxE_00285	ATP8B4	1.98684	0.0957324	-2.56715	0.11526
GxE_00286	ATP8B4	1.18327	0.167039	-1.10814	0.483601
GxE_00287	ATRN	4.31212	0.00549036	6.54604	0.000845494	2.23392
GxE_00288	ATRN	2.42895	0.10068	3.23179	0.077813
GxE_00289	ATXN3	1.59837	0.145425	-2.05126	0.147104
GxE_00290	ATXN3	-0.542221	0.612881	-1.3311	0.241672
GxE_00291	AUNIP	0.574959	0.70022	1.59757	0.223018
GxE_00292	AUNIP	2.44378	0.0400209	-2.07891	0.146324
GxE_00293	AVIL	2.9396	0.176172	-0.814459	0.611789
GxE_00294	AVIL	0.455425	0.814593	2.01656	0.113922
GxE_00295	AXDND1	2.82128	0.0063467	6.26769	0.00227125	3.44641
GxE_00296	AXDND1	2.00685	0.115971	-0.8214	0.611955
GxE_00297	B3GLCT	1.19563	0.166429	3.32536	0.075622
GxE_00298	B3GLCT	0.0952529	0.966378	-0.631194	0.721663
GxE_00299	B4GALNT2	-1.4577	0.12689	-1.96673	0.192351
GxE_00300	B4GALNT2	-0.722757	0.574035	-0.494568	0.679599
GxE_00301	BBS10	2.22159	0.110882	3.22742	0.010487
GxE_00302	BBS10	-2.95272	0.00610948	6.78164	0.00280572
GxE_00303	BCAP29	1.90972	0.0315147	2.63504	0.014001	0.72532
GxE_00304	BCAP29	1.62723	0.0691888	0.301016	0.873448
GxE_00305	BCHE	2.15686	0.00156863	2.45619	0.125206
GxE_00306	BCHE	4.54044	4.68e-09	-1.5202	0.329921
GxE_00307	BCLAF1	-1.01917	0.153576	-1.57386	0.361281
GxE_00308	BCLAF1	1.22446	0.216398	10.5352	0.000150102
GxE_00309	BCO2	3.01271	0.152291	0.538988	0.766846
GxE_00310	BCO2	2.64032	0.00243086	2.65588	0.0240238	0.015568
GxE_00311	BDKRB1	3.02602	0.0939967	1.38174	0.426955
GxE_00312	BDKRB1	-4.67796	3.36e-07	-1.50764	0.400569
GxE_00313	BHMT2	3.70164	0.000835284	-1.07938	0.496598
GxE_00314	BHMT2	-1.42476	0.0741437	-2.05893	0.221339
GxE_00315	BOD1	0.202496	0.820995	2.86213	0.142811
GxE_00316	BOD1	0.738366	0.642317	-2.84113	0.158113
GxE_00317	BORA	-3.15098	0.0183066	-0.585117	0.647615
GxE_00318	BORA	2.48639	0.0656793	3.87978	0.0216339
GxE_00319	BPHL	1.84819	0.0259536	4.06171	0.0325441	2.21351
GxE_00320	BPHL	1.24953	0.226981	3.84354	0.0383282
GxE_00321	BPIFA3	2.66712	0.0190564	4.73494	0.00230077	2.06782
GxE_00322	BPIFA3	2.27865	0.0190582	4.04289	0.000735817	1.76423
GxE_00323	BPIFB3	-1.82043	0.0494572	4.4983	0.031631
GxE_00324	BPIFB3	1.42972	0.348138	3.35545	0.0642591
GxE_00325	BPIFB6	1.57078	0.112076	0.140456	0.941299
GxE_00326	BPIFB6	1.38073	0.509167	-0.804619	0.529871
GxE_00327	BPIFC	2.022	0.30071	-0.20354	0.862191
GxE_00328	BPIFC	0.691595	0.700468	6.69606	4.13e-05
GxE_00329	BTN3A2	3.35346	5.27e-05	5.07574	0.00515955	1.72228
GxE_00330	BTN3A2	0.866313	0.409139	-1.17898	0.435734
GxE_00331	BTN3A3	3.1134	0.100277	5.09643	0.00413202
GxE_00332	BTN3A3	-4.73172	2.74e-05	6.83933	0.00116449
GxE_00333	BTNL2	1.98137	0.190508	3.22014	0.112105
GxE_00334	BTNL2	0.9616	0.218537	0.907036	0.50546
GxE_00335	BTNL9	1.2806	0.0672169	-1.82691	0.160547
GxE_00336	BTNL9	1.72397	0.10221	0.878047	0.469247
GxE_00337	C11orf16	2.19741	0.607295	-3.00629	0.375704
GxE_00338	C11orf16	-0.538061	0.47624	2.80864	0.118352
GxE_00339	C11orf71	-5.22422	1.01e-08	0.630578	0.580142
GxE_00340	C11orf71	2.42577	0.000123948	9.1962	0.000349791	6.77043
GxE_00341	C11orf94	1.74981	0.0362018	3.58781	0.0220295	1.83799
GxE_00342	C11orf94	0.20887	0.922013	3.9611	0.0300422
GxE_00343	C12orf56	2.01823	0.00386452	2.65993	0.0928879
GxE_00344	C12orf56	-0.779554	0.589813	0.766024	0.563145
GxE_00345	C15orf48	3.24899	7.06e-06	-2.46415	0.136995
GxE_00346	C15orf48	2.54101	0.240091	0.0198416	0.991702
GxE_00347	C17orf50	1.17058	0.156351	6.9837	0.00168237
GxE_00348	C17orf50	1.44066	0.0853061	7.25936	0.00182941
GxE_00349	C17orf80	3.69041	7.61e-09	1.77187	0.332903
GxE_00350	C17orf80	-4.72496	6.09e-05	6.59167	0.000108225
GxE_00351	C1orf105	-4.49394	2.25e-06	0.219592	0.900946
GxE_00352	C1orf105	-5.33479	8.11e-07	-1.52989	0.524107
GxE_00353	C1orf194	0.971256	0.250971	4.73418	0.0138645
GxE_00354	C1orf194	2.4708	0.00728275	5.51985	0.00515955	3.04905
GxE_00355	C1orf216	-0.215503	0.845367	3.66703	0.0757224
GxE_00356	C1orf216	0.53947	0.574689	-0.718761	0.660812
GxE_00357	C1orf56	2.59739	0.217138	-1.54644	0.360435
GxE_00358	C1orf56	-1.01631	0.52489	3.9466	0.00180817
GxE_00359	C1orf87	-1.74764	0.0841119	-1.11885	0.354193
GxE_00360	C1orf87	-4.45472	4.72e-09	-0.287644	0.880219
GxE_00361	C1QTNF8	1.66907	0.180643	6.25484	0.00488648
GxE_00362	C1QTNF8	-0.777899	0.519188	2.30306	0.224443
GxE_00363	C2	4.34843	0.00210888	-0.423775	0.713369
GxE_00364	C2	1.46623	0.0367789	2.23866	0.0794123
GxE_00365	C20orf96	1.7667	0.0106996	-0.928042	0.548045
GxE_00366	C20orf96	-0.0290948	0.980737	-0.443372	0.797397
GxE_00367	C22orf23	3.14865	5.92e-06	3.52058	0.020473	0.371928
GxE_00368	C22orf23	-0.617654	0.578928	0.618886	0.578391
GxE_00369	C22orf39	2.21018	0.125565	0.980357	0.510765
GxE_00370	C22orf39	-0.590759	0.545432	3.00552	0.107755
GxE_00371	C3orf20	2.43549	0.00205971	9.25184	0.000349791	6.81635
GxE_00372	C3orf20	2.94344	0.0037924	-2.2578	0.170015
GxE_00373	C4orf17	3.72313	0.012484	1.10958	0.517803
GxE_00374	C4orf17	1.01337	0.305601	1.05878	0.546863
GxE_00375	C4orf33	4.14363	0.000117228	9.01831	0.000322198	4.87468
GxE_00376	C4orf33	-1.41338	0.156141	3.34521	0.0676275
GxE_00377	C4orf46	4.30093	0.0061462	2.4989	0.110768
GxE_00378	C4orf46	0.965061	0.33889	6.42715	0.00999
GxE_00379	C4orf50	2.92289	0.0596774	-0.463793	0.778403
GxE_00380	C4orf50	3.96659	0.0694828	-1.34629	0.372759
GxE_00381	C4orf51	-5.39712	4.36e-08	-2.34034	0.220151
GxE_00382	C4orf51	2.7725	0.0140725	3.70602	0.00690671	0.933523
GxE_00383	C5orf49	0.252514	0.752247	0.179655	0.878131
GxE_00384	C5orf49	1.64968	0.0897382	2.03753	0.221339
GxE_00385	C6	2.28995	0.00795021	1.90913	0.234202
GxE_00386	C6	3.06793	0.00495916	-0.882187	0.571682
GxE_00387	C7	1.50399	0.2924	3.56839	0.0181567
GxE_00388	C7	1.16953	0.0999774	4.63067	0.0353364
GxE_00389	C7orf31	-2.84436	0.0165441	5.62673	0.00482975
GxE_00390	C7orf31	0.712438	0.51073	1.32871	0.211188
GxE_00391	C7orf50	2.51365	0.0403598	4.6338	0.0120512	2.12015
GxE_00392	C7orf50	3.5838	0.0168093	4.62693	0.00306974	1.04312
GxE_00393	C8B	3.48673	0.0460416	1.461	0.217736
GxE_00394	C8B	-3.32763	1.35e-06	6.37726	0.00223318
GxE_00395	C9	4.23196	0.0230313	2.35437	0.200971
GxE_00396	C9	0.225785	0.84889	-2.44941	0.101868
GxE_00397	C9orf152	2.39125	0.0273429	2.39897	0.0429983	0.00772619
GxE_00398	C9orf152	1.09173	0.40204	3.3668	0.065549
GxE_00399	C9orf43	-0.695521	0.670603	0.160586	0.90908
GxE_00400	C9orf43	4.55756	1.06e-06	0.0138787	0.994536
GxE_00401	C9orf85	4.62426	6.29e-09	3.38313	0.0333499	-1.24113
GxE_00402	C9orf85	-1.02619	0.28568	0.72006	0.708448
GxE_00403	CA12	1.15733	0.0886735	0.476278	0.702614
GxE_00404	CA12	1.60595	0.0437798	0.862897	0.480558
GxE_00405	CABP2	3.08764	0.00127197	-0.534168	0.742526
GxE_00406	CABP2	2.75956	0.0201452	3.01828	0.0394483	0.258721
GxE_00407	CABYR	0.143776	0.950873	-2.40493	0.149829
GxE_00408	CABYR	0.240963	0.81712	5.38634	0.00573905
GxE_00409	CACNA1B	1.43247	0.100344	0.49215	0.693709
GxE_00410	CACNA1B	2.26636	0.272918	4.8743	0.0153529
GxE_00411	CACNA1D	-5.19359	8.96e-07	0.856876	0.498809
GxE_00412	CACNA1D	1.29736	0.346471	-0.291765	0.796518
GxE_00413	CACNA1E	2.91724	0.000510174	6.56128	0.00227968	3.64403
GxE_00414	CACNA1E	2.73749	0.100693	1.54671	0.233463
GxE_00415	CACNA2D4	2.15034	0.0413607	1.80092	0.139836
GxE_00416	CACNA2D4	0.354435	0.818674	-1.94038	0.195845
GxE_00417	CALHM2	3.22664	0.00102521	0.109325	0.926887
GxE_00418	CALHM2	2.11547	0.0135504	3.58443	0.0289376	1.46896
GxE_00419	CAPG	3.63131	2.33e-07	0.600291	0.626394
GxE_00420	CAPG	-0.78012	0.699225	-1.93958	0.328895
GxE_00421	CAPN11	1.87755	0.010979	-0.120381	0.915687
GxE_00422	CAPN11	0.824624	0.277511	3.08573	0.0097465
GxE_00423	CAPN12	-0.59655	0.55953	1.39723	0.231356
GxE_00424	CAPN12	6.25159	0.000903922	4.68949	0.000390617	-1.56211
GxE_00425	CAPN13	2.73068	0.0300731	1.80762	0.101868
GxE_00426	CAPN13	1.19895	0.212355	1.73276	0.20915
GxE_00427	CAPN15	3.01202	0.000380374	2.2841	0.0658435
GxE_00428	CAPN15	1.90374	0.168729	2.05691	0.108887
GxE_00429	CAPN9	-3.79156	4.17e-07	4.02805	0.0118496
GxE_00430	CAPN9	2.73583	0.198356	7.62494	0.00056639
GxE_00431	CARD17	-4.73022	2.5e-07	-2.86372	0.151572
GxE_00432	CARD17	1.55829	0.203513	0.230252	0.881271
GxE_00433	CARD6	1.00463	0.634618	7.56391	0.00142423
GxE_00434	CARD6	4.79582	4.19e-10	-1.1773	0.37681
GxE_00435	CARD9	-0.838747	0.591107	0.167318	0.882711
GxE_00436	CARD9	3.64327	0.0876969	6.36142	0.0040688
GxE_00437	CARS2	1.86887	0.0037748	3.80061	0.00426961	1.93174
GxE_00438	CARS2	0.901465	0.644866	2.39049	0.0204409
GxE_00439	CASP5	-1.13708	0.489727	6.81734	0.000328935
GxE_00440	CASP5	1.09596	0.59254	0.440547	0.719019
GxE_00441	CASQ1	0.11614	0.946616	4.61668	0.00858211
GxE_00442	CASQ1	1.95442	0.00994703	7.50141	0.000678555	5.54698
GxE_00443	CATSPER2	4.23562	2.7e-07	-1.48955	0.363501
GxE_00444	CATSPER2	3.80796	0.0002767	-2.4124	0.135885
GxE_00445	CBLC	3.47422	0.00256819	6.9923	0.00195193	3.51808
GxE_00446	CBLC	1.18673	0.130766	-0.632924	0.54891
GxE_00447	CBR3	2.41227	0.00869345	1.5042	0.371067
GxE_00448	CBR3	-2.31904	0.0738165	9.57276	0.000355716
GxE_00449	CBY2	2.63571	0.0594249	-1.54776	0.241884
GxE_00450	CBY2	0.311055	0.88066	0.78516	0.661905
GxE_00451	CC2D2A	2.52699	0.00406267	3.05588	0.0445879	0.528889
GxE_00452	CC2D2A	-5.0554	4.18e-07	0.874599	0.514106
GxE_00453	CCDC102B	-0.605065	0.721806	1.75457	0.0953565
GxE_00454	CCDC102B	2.71906	0.191583	0.787483	0.480911
GxE_00455	CCDC110	0.868071	0.366938	-0.0769545	0.973442
GxE_00456	CCDC110	-1.1506	0.0961964	-2.31825	0.221856
GxE_00457	CCDC113	1.01805	0.14115	-1.06274	0.359282
GxE_00458	CCDC113	0.645393	0.466292	3.45591	0.00380627
GxE_00459	CCDC125	3.59888	0.0483749	-2.94921	0.0701175
GxE_00460	CCDC125	1.81817	0.0125835	-2.84001	0.0527211
GxE_00461	CCDC13	2.23266	0.00232979	4.59567	0.0375415	2.363
GxE_00462	CCDC13	-4.07413	0.000515885	-2.34605	0.178888
GxE_00463	CCDC146	2.0008	0.203335	1.54551	0.381756
GxE_00464	CCDC146	1.51596	0.0237511	-1.3482	0.21781
GxE_00465	CCDC150	1.43085	0.132977	5.52334	0.00779121
GxE_00466	CCDC150	1.06839	0.297538	2.3114	0.227982
GxE_00467	CCDC158	0.93718	0.47806	1.14941	0.271249
GxE_00468	CCDC158	2.24048	0.0362326	1.42555	0.31715
GxE_00469	CCDC170	5.62359	0.000127508	-0.110165	0.958491
GxE_00470	CCDC170	0.886463	0.256145	8.19201	0.000818684
GxE_00471	CCDC171	1.88805	0.0145709	-1.18244	0.374993
GxE_00472	CCDC171	3.7732	1.55e-06	-0.0676836	0.969187
GxE_00473	CCDC178	0.0740565	0.958504	9.0734	0.00056639
GxE_00474	CCDC178	2.07781	0.0119206	-1.15979	0.468001
GxE_00475	CCDC18	2.01085	0.010728	3.66428	0.00708928	1.65343
GxE_00476	CCDC18	3.51307	0.11623	1.29586	0.431746
GxE_00477	CCDC180	1.96178	0.0241411	0.188054	0.881562
GxE_00478	CCDC180	2.00612	0.0158039	-1.021	0.35465
GxE_00479	CCDC191	1.34862	0.181676	4.42108	0.00674762
GxE_00480	CCDC191	-2.15667	0.149151	-1.99568	0.21573
GxE_00481	CCDC27	0.105924	0.937576	-0.03655	0.97707
GxE_00482	CCDC27	0.743134	0.605871	2.34662	0.115101
GxE_00483	CCDC38	3.04208	0.00172806	2.63767	0.013174	-0.404406
GxE_00484	CCDC38	0.170953	0.919978	4.73014	0.0113934
GxE_00485	CCDC59	-2.19219	0.0550955	5.12582	0.000260563
GxE_00486	CCDC59	0.752774	0.69204	1.00403	0.590035
GxE_00487	CCDC60	0.743305	0.7344	4.07979	0.0468622
GxE_00488	CCDC60	0.779289	0.348923	2.55428	0.0459182
GxE_00489	CCDC63	3.55472	0.000150954	-0.345929	0.814539
GxE_00490	CCDC63	-2.90611	0.010799	-3.15305	0.0257767
GxE_00491	CCDC66	-3.19236	0.000396806	-2.10366	0.281619
GxE_00492	CCDC66	-0.75938	0.50453	2.03373	0.264778
GxE_00493	CCDC7	2.63998	0.00151577	-1.89325	0.223837
GxE_00494	CCDC7	0.803347	0.422218	-1.09297	0.489129
GxE_00495	CCDC74B	-1.08842	0.48379	1.44379	0.42287
GxE_00496	CCDC74B	0.84951	0.40691	4.34277	0.00310791
GxE_00497	CCDC78	1.94758	0.0134547	3.2654	0.0779522
GxE_00498	CCDC78	1.16899	0.532021	6.66693	0.00269656
GxE_00499	CCHCR1	4.5164	0.0689332	-2.20063	0.136995
GxE_00500	CCHCR1	4.01605	1.39e-06	0.615401	0.714896
GxE_00501	CCL26	-3.7912	3.49e-08	-0.494911	0.669904
GxE_00502	CCL26	-1.87726	0.0239268	-1.08831	0.497982
GxE_00503	CCL4	2.95624	0.00104579	6.66818	0.000854839	3.71194
GxE_00504	CCL4	1.18856	0.219326	-1.04245	0.318104
GxE_00505	CCNI2	1.45785	0.289416	4.07722	0.000845494
GxE_00506	CCNI2	1.90499	0.00193725	-1.14854	0.47092
GxE_00507	CCNL2	-0.629571	0.552844	7.03146	0.00186417
GxE_00508	CCNL2	-0.799819	0.429223	2.97322	0.0165859
GxE_00509	CCR5	3.21245	0.00507534	4.81109	0.000866247	1.59864
GxE_00510	CCR5	-1.93995	0.129064	-2.45516	0.210025
GxE_00511	CD101	-0.110715	0.918763	1.57788	0.128064
GxE_00512	CD101	2.40838	0.0366879	-0.255426	0.859998
GxE_00513	CD109	2.41787	0.0173501	1.65482	0.157243
GxE_00514	CD109	4.66953	0.0284484	3.73024	0.0545219
GxE_00515	CD163L1	2.67235	0.207319	2.10176	0.0982389
GxE_00516	CD163L1	1.2283	0.308463	0.958951	0.452152
GxE_00517	CD180	2.07236	0.0969349	-1.70927	0.31268
GxE_00518	CD180	0.723857	0.595435	4.26994	0.000788567
GxE_00519	CD1B	1.55037	0.0357568	0.227734	0.851259
GxE_00520	CD1B	0.583098	0.5359	3.91215	0.0570115
GxE_00521	CD1D	1.02265	0.289416	-1.6383	0.123948
GxE_00522	CD1D	3.23391	0.0034681	2.35886	0.107772
GxE_00523	CD207	1.64853	0.391347	5.34118	0.00112404
GxE_00524	CD207	2.86116	0.183137	1.91295	0.0858823
GxE_00525	CD33	-0.0790613	0.951835	2.20118	0.227844
GxE_00526	CD33	1.57895	0.0598385	1.77968	0.239683
GxE_00527	CD36	1.98671	0.264754	4.30125	0.00238377
GxE_00528	CD36	-0.630639	0.65754	0.0995937	0.940526
GxE_00529	CD5L	1.12861	0.435355	1.30135	0.449054
GxE_00530	CD5L	2.70099	0.00611919	4.4035	0.0106719	1.7025
GxE_00531	CD96	1.93462	0.0409711	2.41481	0.0386302	0.480198
GxE_00532	CD96	2.87317	7.88e-05	11.3102	5.26e-05	8.43705
GxE_00533	CDC20B	1.5789	0.0999016	1.9051	0.206332
GxE_00534	CDC20B	1.03178	0.41103	4.15894	0.0435297
GxE_00535	CDC27	-4.59763	1.07e-10	-1.90852	0.194986
GxE_00536	CDC27	-1.05037	0.587795	-1.12029	0.473434
GxE_00537	CDH26	0.628386	0.692255	5.96009	0.0014743
GxE_00538	CDH26	3.17049	0.0197487	-0.365422	0.758561
GxE_00539	CDHR3	2.46185	0.00953261	-2.50194	0.101877
GxE_00540	CDHR3	1.34965	0.262812	1.8491	0.31268
GxE_00541	CDK11A	1.03798	0.544644	2.49464	0.027472
GxE_00542	CDK11A	1.48663	0.232654	3.01748	0.105454
GxE_00543	CDK15	2.59203	0.091966	5.47489	0.000311299
GxE_00544	CDK15	2.46324	0.228862	1.21584	0.257142
GxE_00545	CDKL2	2.04817	0.0804276	1.49758	0.234202
GxE_00546	CDKL2	-0.195327	0.924644	7.07499	0.00211957
GxE_00547	CDKL4	3.4366	0.00605924	2.52155	0.0260335	-0.915046
GxE_00548	CDKL4	2.219	0.000507447	-1.84294	0.237105
GxE_00549	CDRT15	3.13096	4.94e-05	2.20474	0.0701211
GxE_00550	CDRT15	0.648136	0.515261	3.70309	0.0119684
GxE_00551	CEACAM4	-4.98445	1.3e-07	-1.81896	0.295356
GxE_00552	CEACAM4	-1.18304	0.452588	-3.19238	0.0383282
GxE_00553	CEACAM7	2.33898	0.0860439	0.529442	0.670623
GxE_00554	CEACAM7	-5.9163	2.95e-11	-2.00972	0.221847
GxE_00555	CELA1	1.42767	0.216576	3.45181	0.0402287
GxE_00556	CELA1	2.10893	0.0874284	-2.22123	0.134622
GxE_00557	CELA3B	-1.20454	0.216398	1.12444	0.309985
GxE_00558	CELA3B	0.497757	0.55953	4.50533	0.0174047
GxE_00559	CELSR1	0.972861	0.627163	-0.873005	0.557408
GxE_00560	CELSR1	1.09225	0.180037	4.94977	0.0138523
GxE_00561	CENPF	2.46438	0.00520406	5.97502	0.00724462	3.51064
GxE_00562	CENPF	1.37722	0.070042	2.88731	0.128379
GxE_00563	CEP112	2.30593	0.00038691	2.24813	0.191864
GxE_00564	CEP112	0.314948	0.825295	-3.09043	0.0639527
GxE_00565	CEP126	1.2239	0.417786	8.17915	0.000573958
GxE_00566	CEP126	2.83426	0.0598333	0.945636	0.563949
GxE_00567	CEP152	1.58206	0.118416	1.4723	0.427162
GxE_00568	CEP152	2.58027	0.000965365	1.93122	0.203727
GxE_00569	CEP164	1.771	0.312119	5.90994	0.00352772
GxE_00570	CEP164	3.09356	6.77e-06	8.79081	0.000768526	5.69725
GxE_00571	CEP250	-1.12332	0.276403	-1.64518	0.281132
GxE_00572	CEP250	0.758448	0.617191	-0.919718	0.401069
GxE_00573	CEP290	-0.02368	0.983978	8.91021	0.000818684
GxE_00574	CEP290	2.54044	5.41e-05	1.98681	0.145951
GxE_00575	CEP72	0.459772	0.788146	5.62294	0.012702
GxE_00576	CEP72	2.24474	0.000160589	-1.79953	0.194236
GxE_00577	CEP89	2.70741	0.112076	5.56599	0.00661283
GxE_00578	CEP89	-4.97791	7.57e-08	5.10784	0.0152691
GxE_00579	CEP95	1.52295	0.0446309	8.30038	0.000960153	6.77743
GxE_00580	CEP95	2.11143	0.00638209	2.11211	0.0387688	0.000682764
GxE_00581	CES1	4.94269	0.00574611	4.06637	0.00816797	-0.87632
GxE_00582	CES1	-5.0654	2.93e-08	-1.19606	0.273677
GxE_00583	CES5A	1.95612	0.00347087	0.752632	0.665112
GxE_00584	CES5A	1.78743	0.170016	1.68305	0.279927
GxE_00585	CFAP100	2.36059	0.231563	2.99904	0.0714221
GxE_00586	CFAP100	-1.50312	0.36508	-2.9807	0.0376876
GxE_00587	CFAP157	-0.676699	0.34923	3.10575	0.0203504
GxE_00588	CFAP157	-4.89129	2.18e-06	-2.25487	0.131228
GxE_00589	CFAP206	1.86807	0.401694	-0.14998	0.940381
GxE_00590	CFAP206	2.84343	0.036966	0.180049	0.890044
GxE_00591	CFAP299	0.561538	0.647697	7.04824	0.00158077
GxE_00592	CFAP299	3.16932	0.0644384	2.38717	0.101868
GxE_00593	CFAP43	-2.80249	0.000659874	-1.33762	0.495084
GxE_00594	CFAP43	-3.73869	8.58e-06	1.11777	0.304007
GxE_00595	CFAP46	3.82286	0.0228073	2.20246	0.066752
GxE_00596	CFAP46	3.06109	0.0515403	0.637073	0.567108
GxE_00597	CFAP58	5.644	0.00947675	-0.879367	0.619507
GxE_00598	CFAP58	-0.190102	0.874089	3.56544	0.0699885
GxE_00599	CFAP61	-7.86823	1.83e-05	-3.50675	0.0583103
GxE_00600	CFAP61	-5.17476	8.22e-06	-1.73427	0.339924
GxE_00601	CFAP65	2.3527	0.263928	0.0126097	0.993095
GxE_00602	CFAP65	-0.764354	0.553366	4.12169	0.015638
GxE_00603	CFAP74	1.93481	0.289416	3.73612	0.0568132
GxE_00604	CFAP74	-2.30859	0.0114068	0.948861	0.49969
GxE_00605	CFHR1	-1.90354	0.118769	8.42238	0.000349791
GxE_00606	CFHR1	-0.849351	0.383677	-0.122152	0.915209
GxE_00607	CFHR2	0.774292	0.267253	-2.62995	0.0725396
GxE_00608	CFHR2	-1.3455	0.0857612	-3.25616	0.0596431
GxE_00609	CFHR3	1.25172	0.0788779	2.84731	0.00866882
GxE_00610	CFHR3	-0.108864	0.912564	0.521346	0.75409
GxE_00611	CFHR4	-0.997795	0.448958	0.455453	0.703561
GxE_00612	CFHR4	0.569194	0.528036	1.46378	0.168734
GxE_00613	CFHR5	-4.28636	4.33e-05	-1.22557	0.683446
GxE_00614	CFHR5	-4.1311	8.87e-07	3.73482	0.0630743
GxE_00615	CFTR	3.0014	0.146627	2.9728	0.117619
GxE_00616	CFTR	2.25596	0.122022	-1.49066	0.339924
GxE_00617	CGN	1.25473	0.34923	3.75854	0.00317705
GxE_00618	CGN	2.03647	0.00591227	6.94774	0.00220956	4.91127
GxE_00619	CHD1L	3.25752	0.128915	-1.39788	0.402868
GxE_00620	CHD1L	0.326646	0.726546	3.94368	0.00161709
GxE_00621	CHEK2	0.618054	0.605405	-1.73096	0.220151
GxE_00622	CHEK2	2.98492	0.165577	3.94902	0.0334234
GxE_00623	CHIA	1.60849	0.338199	4.89976	0.0078231
GxE_00624	CHIA	2.06371	0.00630307	7.22023	0.00111033	5.15652
GxE_00625	CHIT1	-5.12222	2.42e-08	0.841743	0.538162
GxE_00626	CHIT1	1.9213	0.00955181	3.83449	0.00312544	1.91319
GxE_00627	CHMP4A	1.49566	0.0372065	3.87581	0.0226459	2.38015
GxE_00628	CHMP4A	-1.73203	0.0505368	8.1455	0.000976455
GxE_00629	CHMP4C	0.393615	0.785654	5.16242	0.00715605
GxE_00630	CHMP4C	0.573962	0.789212	4.06817	0.0135541
GxE_00631	CHPF2	-0.403872	0.695626	1.76979	0.110538
GxE_00632	CHPF2	4.48585	0.0259863	4.71595	0.00150536	0.230093
GxE_00633	CHRFAM7A	2.77071	0.00124709	4.44838	0.00160342	1.67767
GxE_00634	CHRFAM7A	2.00862	0.00846629	5.66446	0.00715605	3.65584
GxE_00635	CHRNG	1.13044	0.545432	-2.15974	0.16109
GxE_00636	CHRNG	2.48518	0.094412	2.40893	0.179864
GxE_00637	CIDEB	0.516973	0.630205	-0.644996	0.57526
GxE_00638	CIDEB	-1.8815	0.326335	6.40558	0.00395378
GxE_00639	CILP	4.09911	0.0036332	7.89698	0.00135811	3.79787
GxE_00640	CILP	3.26778	0.0196218	3.55808	0.0730054
GxE_00641	CLCA4	3.0008	0.00184846	1.74846	0.110281
GxE_00642	CLCA4	-0.60743	0.43901	6.15883	0.00056639
GxE_00643	CLCN1	-0.481433	0.552179	0.86369	0.580359
GxE_00644	CLCN1	2.33392	0.0691888	1.00201	0.336625
GxE_00645	CLCNKA	0.368055	0.796027	7.18483	0.000259135
GxE_00646	CLCNKA	-1.14263	0.317179	6.64105	0.00417726
GxE_00647	CLDN20	2.80866	0.00338154	0.138951	0.914212
GxE_00648	CLDN20	-1.50343	0.288062	-2.39139	0.123836
GxE_00649	CLEC11A	0.346458	0.825209	9.45425	0.000385268
GxE_00650	CLEC11A	1.59911	0.0288905	-0.488038	0.65218
GxE_00651	CLEC12A	1.24643	0.268827	7.52035	0.00126862
GxE_00652	CLEC12A	-1.48779	0.297136	-2.39923	0.0953717
GxE_00653	CLEC17A	-3.699	8.97e-08	2.38673	0.146104
GxE_00654	CLEC17A	1.20449	0.158826	-0.304178	0.790884
GxE_00655	CLEC18B	2.15772	0.161613	5.23442	0.00342891
GxE_00656	CLEC18B	1.36174	0.310266	-1.67931	0.482946
GxE_00657	CLHC1	-1.80965	0.0432537	-0.9912	0.364646
GxE_00658	CLHC1	1.48743	0.505636	0.379624	0.827675
GxE_00659	CLTCL1	-0.213839	0.922013	1.92239	0.160737
GxE_00660	CLTCL1	0.623968	0.390065	6.66838	0.00144314
GxE_00661	CLYBL	2.46886	0.000449695	1.23878	0.344244
GxE_00662	CLYBL	-2.71402	0.0505373	3.16571	0.00736564
GxE_00663	CMA1	1.27706	0.205629	-0.0558817	0.975537
GxE_00664	CMA1	0.485489	0.653436	-0.699839	0.539427
GxE_00665	CMYA5	2.55735	0.00336287	3.38857	0.0194454	0.831218
GxE_00666	CMYA5	-2.02955	0.178749	-2.15047	0.209993
GxE_00667	CNDP1	3.18455	0.108068	-2.7282	0.0544904
GxE_00668	CNDP1	1.12465	0.151436	5.02779	0.00753388
GxE_00669	CNGA4	1.31157	0.240582	7.11389	0.00236084
GxE_00670	CNGA4	2.69586	0.00977429	2.85023	0.0646167
GxE_00671	CNGB3	0.655323	0.712143	-1.20903	0.514055
GxE_00672	CNGB3	0.745268	0.347341	3.04958	0.015638
GxE_00673	CNKSR1	1.98059	0.232993	3.89001	0.0649112
GxE_00674	CNKSR1	-0.434031	0.637495	0.749055	0.494822
GxE_00675	CNTLN	2.84607	0.0265362	4.34744	0.0172364	1.50137
GxE_00676	CNTLN	3.29386	0.115419	5.07918	0.0067735
GxE_00677	CNTN5	3.33941	1.61e-07	8.18647	5.26e-05	4.84706
GxE_00678	CNTN5	-0.282138	0.76114	2.91985	0.00775588
GxE_00679	CNTN6	1.09344	0.143966	1.27524	0.362904
GxE_00680	CNTN6	1.94314	0.121956	4.43745	0.0191783
GxE_00681	CNTRL	-4.72397	4.71e-07	5.17913	0.0173407
GxE_00682	CNTRL	1.27864	0.093573	-1.65844	0.312742
GxE_00683	COL15A1	1.7491	0.157997	1.43277	0.257234
GxE_00684	COL15A1	3.77961	0.111103	7.22379	0.00112461
GxE_00685	COL16A1	2.65329	0.000109519	2.4302	0.0376978	-0.223089
GxE_00686	COL16A1	1.67035	0.0263064	0.0195274	0.985758
GxE_00687	COL20A1	1.31405	0.508471	-2.27207	0.139201
GxE_00688	COL20A1	-0.145791	0.888709	7.99033	0.00140647
GxE_00689	COL21A1	1.96567	0.0123451	3.07286	0.00457219	1.10719
GxE_00690	COL21A1	3.21938	1.61e-06	8.73349	0.000294376	5.51411
GxE_00691	COL26A1	0.435145	0.735656	0.646975	0.59997
GxE_00692	COL26A1	1.3449	0.0354728	6.79581	0.00160342	5.45091
GxE_00693	COL28A1	-4.94648	1.19e-07	4.29352	0.0267877
GxE_00694	COL28A1	2.19468	0.00816377	4.04842	0.0420236	1.85374
GxE_00695	COL6A5	2.61078	0.0360999	0.730483	0.567569
GxE_00696	COL6A5	5.87195	0.0179697	-1.27605	0.424246
GxE_00697	COL6A6	3.57839	1.19e-07	-1.43741	0.338392
GxE_00698	COL6A6	-5.79107	1.08e-11	-2.59474	0.103385
GxE_00699	COL7A1	-2.3968	0.00518668	-0.45253	0.791347
GxE_00700	COL7A1	0.074986	0.934956	2.36451	0.197602
GxE_00701	COL9A2	2.62138	0.14115	1.9358	0.0996227
GxE_00702	COL9A2	4.07947	0.000133347	1.31251	0.208444
GxE_00703	CORIN	1.27458	0.0702799	-1.84906	0.221856
GxE_00704	CORIN	2.83557	0.0269757	4.61344	0.0258571	1.77788
GxE_00705	CORO7	2.59189	6.08e-05	5.99145	0.00652765	3.39956
GxE_00706	CORO7	0.723539	0.457935	3.88321	0.0383282
GxE_00707	CP	-4.4352	3.95e-10	-2.40142	0.289696
GxE_00708	CP	1.64277	0.43901	2.32869	0.102261
GxE_00709	CPA4	0.774171	0.44872	-0.997621	0.41922
GxE_00710	CPA4	1.47781	0.0958149	-2.24771	0.132081
GxE_00711	CPNE1	2.47503	0.0315147	3.01373	0.0346363	0.538703
GxE_00712	CPNE1	4.66265	0.0569882	-1.29328	0.400837
GxE_00713	CPNE3	0.88174	0.263459	7.14356	0.000690814
GxE_00714	CPNE3	-0.570664	0.468157	10.6721	0.000239138
GxE_00715	CPZ	2.098	0.00221622	-1.84744	0.203129
GxE_00716	CPZ	3.75856	0.039638	4.01044	0.026534	0.251879
GxE_00717	CR1	1.98225	0.102685	4.45737	0.0114394
GxE_00718	CR1	4.96205	5.11e-06	0.100158	0.943487
GxE_00719	CRELD2	3.39163	0.0841119	4.80571	0.0316309
GxE_00720	CRELD2	0.585526	0.492143	0.389579	0.823631
GxE_00721	CRHR2	-1.30913	0.178452	0.231266	0.861339
GxE_00722	CRHR2	1.0371	0.24035	5.08277	0.00626367
GxE_00723	CRISP1	-2.47341	0.00746659	-2.16989	0.191864
GxE_00724	CRISP1	3.10656	2.31e-05	5.64928	0.00765534	2.54272
GxE_00725	CROCC	1.86863	0.0268987	-2.44764	0.114029
GxE_00726	CROCC	-5.2931	7.14e-06	-2.96728	0.0602769
GxE_00727	CROT	0.495221	0.571827	1.78423	0.104429
GxE_00728	CROT	3.81798	2.79e-05	1.8287	0.103385
GxE_00729	CRYBA4	-2.70093	0.00109915	2.01765	0.0660338
GxE_00730	CRYBA4	-2.36659	0.00162959	3.88784	0.00201587
GxE_00731	CRYBB3	3.66047	0.0367789	5.76832	0.0032628	2.10785
GxE_00732	CRYBB3	2.36012	0.00430374	4.18726	0.0474493	1.82714
GxE_00733	CRYBG1	2.13609	0.0145421	-1.09419	0.326763
GxE_00734	CRYBG1	0.0604519	0.973462	0.618929	0.610156
GxE_00735	CRYGA	2.76304	7.88e-05	0.569465	0.746063
GxE_00736	CRYGA	-4.62128	7.19e-09	6.92818	0.00116449
GxE_00737	CRYGD	0.014315	0.987542	-1.34516	0.407926
GxE_00738	CRYGD	1.09383	0.312744	2.159	0.162801
GxE_00739	CRYZ	1.59295	0.233915	2.69012	0.0451662
GxE_00740	CRYZ	0.240386	0.917824	3.11948	0.112103
GxE_00741	CSF2RA	3.58567	0.00189952	4.92452	0.00428089	1.33885
GxE_00742	CSF2RA	-0.258988	0.86349	2.20081	0.0728168
GxE_00743	CSF2RB	4.34407	0.0243331	4.5954	0.00509785	0.251332
GxE_00744	CSF2RB	-0.086393	0.932178	3.78463	0.00310791
GxE_00745	CSHL1	-4.9338	9.02e-10	-2.35554	0.185994
GxE_00746	CSHL1	2.83798	0.100693	1.26335	0.352646
GxE_00747	CSKMT	2.6338	0.00284257	-2.23105	0.149289
GxE_00748	CSKMT	1.19919	0.55953	2.45876	0.0227386
GxE_00749	CST11	0.160307	0.924717	1.18907	0.523042
GxE_00750	CST11	0.729322	0.341566	2.03437	0.263051
GxE_00751	CST2	-0.316011	0.845367	1.27879	0.352441
GxE_00752	CST2	-1.55071	0.223377	-0.34828	0.848565
GxE_00753	CSTL1	2.81043	0.000506309	-1.00376	0.553057
GxE_00754	CSTL1	1.24957	0.211222	1.01105	0.457326
GxE_00755	CTBP2	0.99133	0.258544	3.48722	0.0451767
GxE_00756	CTBP2	2.33685	0.00527698	8.0352	0.00127675	5.69835
GxE_00757	CTC1	0.0914515	0.962046	-1.6351	0.158026
GxE_00758	CTC1	-0.335763	0.80346	6.17452	0.000320735
GxE_00759	CTSA	0.205826	0.917162	2.96222	0.11632
GxE_00760	CTSA	0.193166	0.930317	2.11818	0.251782
GxE_00761	CTSE	2.66579	0.0213322	2.28396	0.118352
GxE_00762	CTSE	2.27378	0.000189877	8.617	0.000553549	6.34322
GxE_00763	CTSW	3.16248	0.000471007	1.86399	0.233727
GxE_00764	CTSW	0.186784	0.845367	0.233343	0.832124
GxE_00765	CTU2	1.86614	0.346092	-1.06318	0.366212
GxE_00766	CTU2	3.3485	0.0345586	0.169075	0.92672
GxE_00767	CUBN	2.62735	0.0112148	2.14486	0.047472	-0.482485
GxE_00768	CUBN	-2.50552	0.0623409	-1.28827	0.489139
GxE_00769	CUL9	-1.27004	0.213558	4.09419	0.0410402
GxE_00770	CUL9	-1.73017	0.220843	2.5269	0.179972
GxE_00771	CWH43	1.4486	0.196382	4.07631	0.00120648
GxE_00772	CWH43	0.241166	0.84889	2.55217	0.047472
GxE_00773	CXCL6	1.17033	0.134689	7.5448	0.0023304
GxE_00774	CXCL6	3.24111	0.00361093	4.72831	0.00126992	1.4872
GxE_00775	CXCL8	4.41448	0.0440716	1.51106	0.397467
GxE_00776	CXCL8	4.62989	0.0123451	2.47146	0.0590375
GxE_00777	CXorf58	-4.37898	4.67e-05	4.1605	0.000320735
GxE_00778	CXorf58	2.87789	0.00076125	-2.52966	0.13468
GxE_00779	CYP1A1	0.502769	0.628146	-2.28909	0.211211
GxE_00780	CYP1A1	1.59217	0.0584764	4.80723	0.0144226
GxE_00781	CYP26C1	2.16779	0.233915	6.94232	0.0022711
GxE_00782	CYP26C1	3.32328	0.00120664	-1.46547	0.235877
GxE_00783	CYP2A13	0.274482	0.788146	8.74101	0.000789928
GxE_00784	CYP2A13	2.80348	0.00138258	3.21761	0.0675193
GxE_00785	CYP2A6	0.553003	0.706258	8.02817	0.00111337
GxE_00786	CYP2A6	1.84956	0.102341	2.75573	0.042649
GxE_00787	CYP2B6	-4.51401	1.84e-05	4.24553	0.0456512
GxE_00788	CYP2B6	-2.22526	0.0101984	-1.64013	0.259683
GxE_00789	CYP2C18	-4.72362	2.33e-07	-1.45765	0.458446
GxE_00790	CYP2C18	0.929067	0.297927	0.586067	0.668524
GxE_00791	CYP2C19	1.48193	0.0358187	4.77303	0.0136949	3.2911
GxE_00792	CYP2C19	-4.59007	8.69e-08	-2.05163	0.222397
GxE_00793	CYP2C8	5.57258	0.00243086	5.53927	0.0001492	-0.0333041
GxE_00794	CYP2C8	3.63929	0.000584718	4.78737	0.00421146	1.14807
GxE_00795	CYP2D6	1.34902	0.468157	6.57307	0.00408099
GxE_00796	CYP2D6	2.63842	0.027758	0.920198	0.601155
GxE_00797	CYP2F1	-1.69069	0.220438	2.78905	0.0119684
GxE_00798	CYP2F1	1.6416	0.0182835	3.27673	0.00493283	1.63513
GxE_00799	CYP3A43	-3.31005	0.000645419	3.59117	0.00190194
GxE_00800	CYP3A43	2.50522	0.00948464	0.195455	0.888363
GxE_00801	CYP3A5	2.49279	0.0432009	2.52131	0.0738556
GxE_00802	CYP3A5	-4.52558	1.09e-09	3.3967	0.0806107
GxE_00803	CYP4A22	3.05272	0.0037924	-1.01167	0.629818
GxE_00804	CYP4A22	2.53016	0.000279893	4.61781	0.000855708	2.08765
GxE_00805	CYP4B1	-5.44642	6.66e-09	1.43901	0.428188
GxE_00806	CYP4B1	1.97357	0.382994	2.64078	0.0145827
GxE_00807	CYP4F12	-4.80114	1.69e-07	-1.7315	0.291069
GxE_00808	CYP4F12	2.68479	0.000350433	5.24965	0.0085145	2.56486
GxE_00809	CYP4F2	0.0470912	0.98442	-1.68263	0.107051
GxE_00810	CYP4F2	2.4762	0.0702799	-1.00863	0.453603
GxE_00811	CYP4F3	0.775224	0.722389	-2.84049	0.0755021
GxE_00812	CYP4F3	3.31804	0.00791449	-2.07727	0.0973933
GxE_00813	CYP4Z1	-0.661321	0.648717	-2.26341	0.33854
GxE_00814	CYP4Z1	2.2105	0.107671	-1.87104	0.226461
GxE_00815	CYYR1	0.753453	0.444411	2.8283	0.024112
GxE_00816	CYYR1	1.01377	0.146341	-1.3186	0.216203
GxE_00817	DAOA	0.223663	0.860182	-2.02733	0.174076
GxE_00818	DAOA	-3.04341	0.000497874	4.4813	0.012702
GxE_00819	DCAF11	1.29636	0.463809	-1.73948	0.204338
GxE_00820	DCAF11	-1.0622	0.285497	6.71736	0.00287806
GxE_00821	DCAKD	2.21278	0.0121172	2.49309	0.172509
GxE_00822	DCAKD	3.21419	0.0277856	2.58285	0.0751955
GxE_00823	DCDC2B	-5.27644	2.58e-07	2.48758	0.075622
GxE_00824	DCDC2B	2.6378	0.102341	8.39281	0.00105817
GxE_00825	DCHS2	2.00797	0.043116	1.0399	0.517803
GxE_00826	DCHS2	1.23015	0.415275	7.81868	0.00101574
GxE_00827	DCLRE1A	-5.0037	1.05e-06	3.24278	0.00528059
GxE_00828	DCLRE1A	1.54814	0.410741	3.50832	0.00926052
GxE_00829	DDIAS	-5.14158	1.2e-08	-2.25007	0.262656
GxE_00830	DDIAS	-2.09696	0.0382581	1.77577	0.11173
GxE_00831	DDX11	-1.61655	0.284479	3.52705	0.0880232
GxE_00832	DDX11	2.41633	0.0505373	0.0985902	0.957818
GxE_00833	DDX52	-2.08567	0.11299	-1.51203	0.362407
GxE_00834	DDX52	-5.26754	7.67e-11	-2.69665	0.0493609		CCDC63		-0.210598
GxE_00835	DDX58	-1.15716	0.124444	-1.96525	0.184574
GxE_00836	DDX58	0.0808087	0.922013	0.780791	0.645754
GxE_00837	DDX60L	1.66156	0.110045	-1.47529	0.417311
GxE_00838	DDX60L	2.6487	0.146174	-1.86601	0.233815
GxE_00839	DECR2	1.41205	0.110323	1.81294	0.187248
GxE_00840	DECR2	2.00154	0.00106154	6.05346	0.0017295	4.05192
GxE_00841	DEFA4	1.27671	0.245356	-2.05065	0.258255
GxE_00842	DEFA4	3.29134	0.00613831	6.90611	0.00242687	3.61477
GxE_00843	DEFB105A	-0.557869	0.56701	3.65377	0.059079
GxE_00844	DEFB105A	-4.17131	1.22e-07	3.39274	0.0700485
GxE_00845	DENND2D	2.48621	0.0110429	-0.20386	0.904559
GxE_00846	DENND2D	-5.23798	8.53e-08	6.76284	0.00078002
GxE_00847	DERL3	2.01182	0.0432009	6.85405	0.00269174	4.84223
GxE_00848	DERL3	-1.19425	0.450007	-2.96764	0.0690636
GxE_00849	DEUP1	6.84328	0.00505988	-0.550893	0.753123
GxE_00850	DEUP1	3.89968	0.0949362	-1.67903	0.489129
GxE_00851	DHCR7	-1.21744	0.519354	1.76619	0.0891929
GxE_00852	DHCR7	3.55519	0.00235985	3.30744	0.0053348	-0.24774
GxE_00853	DHDH	-0.668974	0.378873	2.06593	0.153538
GxE_00854	DHDH	0.939067	0.64223	5.28903	0.0119684
GxE_00855	DHRS4L2	2.85023	0.00213203	-1.98102	0.151552
GxE_00856	DHRS4L2	1.89312	0.0108476	3.92759	0.0286299	2.03447
GxE_00857	DHRS7B	1.57872	0.187397	7.78772	0.00126992
GxE_00858	DHRS7B	1.45806	0.0214075	1.67172	0.359727
GxE_00859	DHRS9	1.84795	0.0525375	0.28626	0.832649
GxE_00860	DHRS9	2.20085	0.0413607	5.99195	0.00056639	3.79111
GxE_00861	DHX58	1.30741	0.0528707	2.6016	0.104429
GxE_00862	DHX58	-2.32954	0.0500452	-1.04824	0.502383
GxE_00863	DIAPH3	-1.44871	0.340752	4.99045	0.0219941
GxE_00864	DIAPH3	4.02836	0.0103261	7.33485	0.00251443	3.30649
GxE_00865	DIS3	-5.91739	3.59e-12	2.45423	0.124751
GxE_00866	DIS3	-4.28835	8.76e-06	-2.8415	0.0509962
GxE_00867	DIXDC1	0.162968	0.944009	0.131992	0.930053
GxE_00868	DIXDC1	2.25638	0.220482	3.23381	0.00760714
GxE_00869	DLEC1	1.99766	0.0830649	-1.33994	0.405113
GxE_00870	DLEC1	1.41956	0.488255	6.22896	0.000245828
GxE_00871	DMBT1	-0.419172	0.737129	-1.48301	0.336414
GxE_00872	DMBT1	-2.86057	2.17e-05	0.190028	0.915687
GxE_00873	DMGDH	1.00013	0.253265	0.0425044	0.973633
GxE_00874	DMGDH	-4.98828	5.52e-06	1.79055	0.338392
GxE_00875	DMRT1	2.5029	0.00580185	5.36488	0.0011919	2.86199
GxE_00876	DMRT1	2.39192	0.00304671	-2.21722	0.127169
GxE_00877	DNA2	4.80972	0.000471007	-0.62145	0.699828
GxE_00878	DNA2	4.44863	0.0555283	4.93214	0.00441221
GxE_00879	DNAH1	2.08323	0.00185762	1.89945	0.273264
GxE_00880	DNAH1	-3.8779	5.78e-06	3.90246	0.0137309
GxE_00881	DNAH10	3.30041	0.0992639	8.00029	4.33e-05
GxE_00882	DNAH10	-1.44572	0.0432514	1.78124	0.330696
GxE_00883	DNAH11	1.98514	0.00274652	4.59913	0.0155259	2.614
GxE_00884	DNAH11	0.816699	0.609102	1.57365	0.167875
GxE_00885	DNAH14	0.474049	0.8214	-2.80536	0.220151
GxE_00886	DNAH14	1.66754	0.440212	-2.02275	0.192544
GxE_00887	DNAH17	1.75838	0.0804466	-1.39091	0.260084
GxE_00888	DNAH17	-5.59236	2.59e-09	3.89853	0.00220956
GxE_00889	DNAH2	0.344031	0.670322	-1.66005	0.265804
GxE_00890	DNAH2	0.650948	0.422822	0.176755	0.87877
GxE_00891	DNAH3	1.61379	0.400514	4.40317	0.0113934
GxE_00892	DNAH3	0.74373	0.345838	6.14212	0.00417726
GxE_00893	DNAH5	-2.40573	0.125724	4.5486	0.0177758
GxE_00894	DNAH5	2.26029	0.0128774	4.05334	0.0406824	1.79305
GxE_00895	DNAH7	0.205431	0.808599	6.28928	0.00444385
GxE_00896	DNAH7	-0.758209	0.476075	-1.56726	0.161805
GxE_00897	DNAH8	3.61991	3.96e-09	4.86894	0.000879441	1.24903
GxE_00898	DNAH8	0.570048	0.484357	2.00793	0.0505289
GxE_00899	DNAH9	-4.3877	7.43e-09	-0.806815	0.621191
GxE_00900	DNAH9	2.89183	5.56e-06	4.36916	0.000854839	1.47733
GxE_00901	DNAI1	-2.12201	0.184668	0.825711	0.497019
GxE_00902	DNAI1	2.96989	0.0235945	3.38152	0.00934954	0.411637
GxE_00903	DNAJC28	3.35216	0.134545	0.0547592	0.975537
GxE_00904	DNAJC28	-1.50928	0.115619	-1.641	0.351876
GxE_00905	DNASE2B	4.32712	0.0103786	3.20978	0.0136821	-1.11734
GxE_00906	DNASE2B	-1.95021	0.228866	2.17488	0.154066
GxE_00907	DNHD1	1.24174	0.571191	3.92542	0.0428556
GxE_00908	DNHD1	4.01865	0.00016663	1.61293	0.367353
GxE_00909	DOCK1	1.4048	0.245068	-1.40978	0.366066
GxE_00910	DOCK1	1.36101	0.260029	3.84912	0.0173407
GxE_00911	DOCK6	1.50326	0.0845194	3.69221	0.0438848
GxE_00912	DOCK6	2.40171	0.0301765	5.28805	0.000690814	2.88634
GxE_00913	DOK3	3.62655	0.00154833	3.60603	0.00292749	-0.0205197
GxE_00914	DOK3	2.32189	0.141103	6.43185	0.00702893
GxE_00915	DPEP2	0.0145359	0.993572	4.11069	0.00482975
GxE_00916	DPEP2	2.53975	0.00288038	2.46172	0.0807306
GxE_00917	DPY19L2	0.560833	0.529716	8.69411	0.000535683
GxE_00918	DPY19L2	2.54586	0.000706874	4.70906	0.0103074	2.1632
GxE_00919	DPY19L4	-3.91743	1.38e-07	3.01107	0.108419
GxE_00920	DPY19L4	3.00686	0.163894	10.0713	5.74e-05
GxE_00921	DPYD	2.50756	0.000127807	-2.19193	0.169364
GxE_00922	DPYD	2.64438	0.064661	2.42909	0.186642
GxE_00923	DPYS	2.27947	0.000297876	-1.12679	0.47563
GxE_00924	DPYS	-2.34459	0.0285209	1.12685	0.412626
GxE_00925	DQX1	1.6353	0.462207	-2.49562	0.1017
GxE_00926	DQX1	-0.946194	0.253291	2.44424	0.197319
GxE_00927	DSC3	0.930055	0.464585	-0.808525	0.453603
GxE_00928	DSC3	3.33507	0.00681503	6.95458	0.00101718	3.61951
GxE_00929	DUOX1	2.05389	0.00612933	1.24907	0.47092
GxE_00930	DUOX1	2.56136	0.00525262	-1.21672	0.284366
GxE_00931	DUOX2	4.50433	0.00127197	1.09523	0.480558
GxE_00932	DUOX2	-0.161934	0.888709	-0.696997	0.672122
GxE_00933	DUOXA2	-0.403181	0.670976	1.51011	0.159842
GxE_00934	DUOXA2	1.93381	0.0115166	8.40381	0.0011573	6.47
GxE_00935	DUSP16	1.03385	0.378154	6.49007	0.00482352
GxE_00936	DUSP16	-1.40658	0.043006	3.42436	0.0479538
GxE_00937	DUSP27	3.46492	0.0472517	-0.676461	0.665112
GxE_00938	DUSP27	-1.94047	0.00931768	3.56374	0.0903879
GxE_00939	DYDC2	2.9669	4.51e-06	-1.5642	0.284366
GxE_00940	DYDC2	-2.57702	0.00115042	5.02805	0.0218941
GxE_00941	DYNC2H1	-0.510098	0.664215	3.44937	0.0349721
GxE_00942	DYNC2H1	0.857742	0.311297	2.8263	0.0788987
GxE_00943	DYSF	3.17069	0.0606021	3.43341	0.00670123
GxE_00944	DYSF	2.65155	0.038443	-3.2493	0.0161857
GxE_00945	DYTN	1.09866	0.361313	-1.82707	0.226321
GxE_00946	DYTN	3.85745	2.7e-05	6.73719	0.00117424	2.87975
GxE_00947	ECHDC2	-0.741743	0.582974	8.03197	0.00101282
GxE_00948	ECHDC2	-0.231995	0.856793	-1.77619	0.252805
GxE_00949	ECHDC3	2.92707	0.0608931	-2.23578	0.128734
GxE_00950	ECHDC3	3.13548	0.0429043	5.28389	0.0103074	2.1484
GxE_00951	ECRG4	1.56383	0.173024	4.52312	0.00158695
GxE_00952	ECRG4	0.507186	0.611238	1.82916	0.195989
GxE_00953	ECT2L	-1.1804	0.150217	3.62452	0.00406613
GxE_00954	ECT2L	1.44033	0.490663	3.50259	0.00701871
GxE_00955	EEF2K	2.35042	0.0193392	3.41432	0.0699885
GxE_00956	EEF2K	3.58406	0.00673736	-0.499999	0.700904
GxE_00957	EFCAB13	2.69456	0.011898	-3.47147	0.0163765
GxE_00958	EFCAB13	1.09523	0.600844	7.0465	0.00226925
GxE_00959	EFCAB3	1.18277	0.118156	1.58278	0.274511
GxE_00960	EFCAB3	3.57304	0.00237721	3.81915	0.0170115	0.246109
GxE_00961	EFCAB5	1.41643	0.40081	2.99759	0.0846064
GxE_00962	EFCAB5	2.8251	0.00142837	0.16457	0.899929
GxE_00963	EFCAB6	0.811293	0.616161	5.84271	0.00375224
GxE_00964	EFCAB6	1.60081	0.444581	1.84677	0.0988368
GxE_00965	EFHB	3.36445	0.0484728	1.42196	0.264878
GxE_00966	EFHB	-0.328232	0.735568	-0.521974	0.746656
GxE_00967	EGFL8	0.501162	0.485876	-3.65934	0.0073346
GxE_00968	EGFL8	2.24719	0.00328833	8.4363	0.000816876	6.18911
GxE_00969	ELAC2	2.16379	0.0626978	4.36839	0.00118526
GxE_00970	ELAC2	-6.41865	1.87e-10	-3.00904	0.0685121
GxE_00971	ELMO3	0.313192	0.745329	6.82601	0.003699
GxE_00972	ELMO3	0.0450387	0.969872	2.24289	0.232254
GxE_00973	ELMOD3	1.98701	0.00673736	5.47596	0.00128867	3.48895
GxE_00974	ELMOD3	-5.2646	1.15e-08	3.44406	0.0142123
GxE_00975	ENDOU	1.6578	0.422192	-2.31076	0.117526
GxE_00976	ENDOU	3.72189	1.48e-06	3.38521	0.00297503	-0.336676
GxE_00977	ENDOV	2.60202	0.0011401	5.92722	0.0080845	3.32519
GxE_00978	ENDOV	0.877206	0.201332	-1.0116	0.366537
GxE_00979	ENGASE	2.67847	0.0223255	-1.23402	0.437814
GxE_00980	ENGASE	1.94502	0.0225939	-1.23881	0.397215
GxE_00981	ENOSF1	2.94779	0.0704258	5.20353	0.00350245
GxE_00982	ENOSF1	1.8444	0.0699542	-0.290408	0.863754
GxE_00983	ENPEP	0.294523	0.76198	0.0835137	0.944948
GxE_00984	ENPEP	-1.1229	0.552179	0.951097	0.540971
GxE_00985	ENPP3	0.934261	0.300373	3.62243	0.0639527
GxE_00986	ENPP3	-2.86081	0.000211824	-2.23196	0.219989
GxE_00987	ENPP7	0.787919	0.710011	5.56953	0.000411938
GxE_00988	ENPP7	2.24221	0.0554181	7.2437	0.00201658
GxE_00989	ENTHD1	1.83625	0.0780779	-2.11307	0.158113
GxE_00990	ENTHD1	1.51534	0.469314	-0.417113	0.810172
GxE_00991	ENTPD7	1.49635	0.237486	-0.0705231	0.969962
GxE_00992	ENTPD7	-2.84959	0.0747654	1.17019	0.341176
GxE_00993	EOGT	2.19368	0.0494572	3.27148	0.0759237
GxE_00994	EOGT	-4.01115	1.23e-08	-1.38775	0.400523
GxE_00995	EPN3	-1.3908	0.225875	-2.48119	0.0943907
GxE_00996	EPN3	0.975542	0.568078	-2.29905	0.119396
GxE_00997	EPPK1	3.62338	7.28e-08	0.836832	0.489129
GxE_00998	EPPK1	3.03157	0.00332443	4.54251	0.0112593	1.51093
GxE_00999	EPSTI1	0.240167	0.806938	1.99538	0.077813
GxE_01000	EPSTI1	3.72643	0.00196452	1.91993	0.295356
GxE_01001	EPX	4.56927	0.00276889	-1.72093	0.227232
GxE_01002	EPX	6.55142	0.00403961	8.96116	0.000492652	2.40974
GxE_01003	EPYC	2.53402	2.62e-05	5.45925	0.00366753	2.92522
GxE_01004	EPYC	-0.0732081	0.942654	3.21311	0.0387023
GxE_01005	ERAP1	1.36386	0.313353	2.66971	0.0519826
GxE_01006	ERAP1	-0.773285	0.613038	3.5674	0.0560781
GxE_01007	ERAP2	1.74741	0.0197234	4.74145	0.00661908	2.99404
GxE_01008	ERAP2	0.152809	0.860144	2.33023	0.0916314
GxE_01009	ERCC3	1.05363	0.630205	3.49605	0.0799343
GxE_01010	ERCC3	-6.46422	9.61e-12	-3.14884	0.0248852		FDXACB1		0.00699463
GxE_01011	ERICH6	2.52715	0.0173836	5.81802	0.00494383	3.29087	MYH7B
GxE_01012	ERICH6	0.333896	0.853128	0.997062	0.475257		NBPF9
GxE_01013	ERMARD	0.850141	0.671613	-0.844705	0.458227
GxE_01014	ERMARD	3.53804	0.000983568	1.77261	0.178888
GxE_01015	ERN2	0.596562	0.711802	2.1655	0.109391
GxE_01016	ERN2	2.13833	0.0259536	0.993717	0.499864
GxE_01017	ESYT3	0.277478	0.800223	1.44523	0.407387
GxE_01018	ESYT3	3.5046	0.112953	-0.539449	0.629556
GxE_01019	ETFBKMT	-3.54312	6.93e-06	9.37226	0.000261037
GxE_01020	ETFBKMT	1.16465	0.217012	-0.246791	0.827675
GxE_01021	EVPL	2.99025	0.00701798	0.119383	0.918544
GxE_01022	EVPL	1.34153	0.186859	5.94353	0.00411056
GxE_01023	EXO1	-1.30517	0.484132	-1.87716	0.170778
GxE_01024	EXO1	-0.19258	0.894915	-0.422345	0.803585
GxE_01025	EXO5	2.01512	0.0071546	-1.97629	0.11671
GxE_01026	EXO5	3.92743	0.000351302	-0.50893	0.757288
GxE_01027	EXTL1	-2.25775	0.0085349	-2.06583	0.0759237
GxE_01028	EXTL1	1.22202	0.329583	3.03687	0.0330119
GxE_01029	F11	0.129356	0.895526	5.7832	0.00219743
GxE_01030	F11	2.31806	0.000381351	2.07282	0.0955233
GxE_01031	FAAH2	1.65994	0.181032	-1.17749	0.438447
GxE_01032	FAAH2	-1.67305	0.115658	4.70025	0.00703706
GxE_01033	FAHD2B	2.5863	0.00267843	4.5177	0.0104673	1.93141
GxE_01034	FAHD2B	4.01599	0.0261438	2.37116	0.0817407
GxE_01035	FAM13A	0.799453	0.73135	-1.0478	0.562908
GxE_01036	FAM13A	-0.71907	0.338454	-1.90651	0.243403
GxE_01037	FAM151A	1.47906	0.100693	2.05115	0.284131
GxE_01038	FAM151A	2.38021	0.0214465	2.48736	0.0485519	0.10715
GxE_01039	FAM166A	-0.266006	0.771065	4.08989	0.0448224
GxE_01040	FAM166A	0.335953	0.77232	7.51229	0.00200819
GxE_01041	FAM187B	2.26556	0.0771128	2.93527	0.0329042
GxE_01042	FAM187B	1.18419	0.0983096	3.09112	0.107544
GxE_01043	FAM189B	0.233815	0.795305	3.12007	0.047472
GxE_01044	FAM189B	3.57952	0.0821164	0.933899	0.458653
GxE_01045	FAM193A	-0.0696186	0.943334	0.663647	0.712195
GxE_01046	FAM193A	3.23123	1.57e-05	2.72785	0.0254457	-0.503378
GxE_01047	FAM209A	0.992064	0.238179	-0.194736	0.873448
GxE_01048	FAM209A	0.0403851	0.985828	3.50675	0.0507717
GxE_01049	FAM209B	2.17089	0.0560312	-1.74178	0.140454
GxE_01050	FAM209B	3.07758	0.0162596	1.9191	0.0875087
GxE_01051	FAM221A	2.44723	0.112835	1.84801	0.0953717
GxE_01052	FAM221A	0.221195	0.79749	-1.57146	0.302616
GxE_01053	FAM71F1	3.23251	0.000160589	0.208121	0.860791
GxE_01054	FAM71F1	0.417418	0.807983	1.22232	0.34623
GxE_01055	FAM81B	-0.5549	0.695664	1.28716	0.360435
GxE_01056	FAM81B	3.00705	0.000563144	5.81263	0.000103183	2.80558
GxE_01057	FAM83A	1.63129	0.0738165	5.42891	0.000385268
GxE_01058	FAM83A	1.18816	0.140713	2.08477	0.205685
GxE_01059	FAM83H	1.15661	0.340255	2.82336	0.075622
GxE_01060	FAM83H	0.795988	0.507112	6.72864	0.00354188
GxE_01061	FAM90A1	-2.92612	0.00332443	-1.31075	0.404843
GxE_01062	FAM90A1	-0.676396	0.496768	-2.09937	0.235877
GxE_01063	FAM98C	1.03611	0.102922	4.82531	0.00219269
GxE_01064	FAM98C	1.62907	0.0136734	0.540235	0.673216
GxE_01065	FAN1	-5.27368	1.81e-07	4.29106	0.000905712
GxE_01066	FAN1	1.71156	0.147989	-3.67401	0.082392
GxE_01067	FANCA	3.0869	0.0302773	0.445371	0.739346
GxE_01068	FANCA	1.56155	0.016694	0.779092	0.546527
GxE_01069	FANCM	2.98427	0.000399194	0.589358	0.758699
GxE_01070	FANCM	-2.11593	0.243306	4.80865	0.013094
GxE_01071	FANK1	-2.62044	0.000117228	-2.11167	0.15843
GxE_01072	FANK1	3.43863	0.0148067	0.101624	0.932999
GxE_01073	FARP2	0.0408055	0.973462	4.80144	0.00708928
GxE_01074	FARP2	3.53084	2.42e-08	2.25881	0.029216	-1.27203
GxE_01075	FASTKD1	3.30374	0.0167282	1.31962	0.46072
GxE_01076	FASTKD1	-1.9503	0.0830649	-0.895395	0.408609
GxE_01077	FBN3	0.376082	0.785654	-0.279837	0.83197
GxE_01078	FBN3	2.2797	0.156486	4.48689	0.027472
GxE_01079	FBXL8	2.22638	0.00211377	1.36169	0.254751
GxE_01080	FBXL8	2.09183	0.00308231	-0.619986	0.595617
GxE_01081	FBXO27	4.13874	0.00406267	7.72417	0.00109127	3.58543
GxE_01082	FBXO27	1.29904	0.237194	5.76743	0.00423999
GxE_01083	FBXO40	-1.60786	0.085139	3.8751	0.00586301
GxE_01084	FBXO40	0.483698	0.823164	2.00178	0.0841348
GxE_01085	FBXW10	-0.238322	0.917635	3.11154	0.115688
GxE_01086	FBXW10	1.30845	0.211469	0.436736	0.812087
GxE_01087	FBXW8	0.501307	0.631503	6.41013	0.0032746
GxE_01088	FBXW8	0.61622	0.555863	2.54748	0.119254
GxE_01089	FCGBP	1.16759	0.0817708	2.81018	0.0387688
GxE_01090	FCGBP	0.457791	0.606766	2.92526	0.0733617
GxE_01091	FCGR1A	2.6051	0.107671	-1.76138	0.225534
GxE_01092	FCGR1A	0.71906	0.647697	1.9074	0.0938729
GxE_01093	FCGR2A	2.5071	0.233657	4.368	0.0325441
GxE_01094	FCGR2A	-1.41406	0.0948585	5.13355	0.00924688
GxE_01095	FCHSD1	3.54744	0.0444791	1.82882	0.0772946
GxE_01096	FCHSD1	-0.491614	0.598909	8.20896	0.000816876
GxE_01097	FCN1	2.50757	0.000706874	4.79069	0.0351538	2.28313
GxE_01098	FCN1	5.01792	7.93e-07	-1.58362	0.271779
GxE_01099	FCN2	3.75382	0.00414033	-1.3566	0.355884
GxE_01100	FCN2	0.685651	0.391738	0.00335506	0.998302
GxE_01101	FCN3	1.9092	0.0121453	2.66325	0.112618
GxE_01102	FCN3	0.148601	0.872995	1.42087	0.452152
GxE_01103	FCRLB	2.35215	0.00198514	2.33969	0.226321
GxE_01104	FCRLB	0.361453	0.683321	4.12584	0.00522652
GxE_01105	FCSK	3.56894	0.000632532	2.95258	0.140675
GxE_01106	FCSK	1.43951	0.482037	-1.81746	0.191985
GxE_01107	FDXACB1	-3.16959	0.0263123	-3.5109	0.00941457		MYH7B		na
GxE_01108	FDXACB1	-1.41517	0.0985078	2.52593	0.183701
GxE_01109	FER1L6	1.75417	0.00977429	8.38639	0.000972972	6.63222
GxE_01110	FER1L6	3.02573	0.0156124	4.69419	0.0108471	1.66846
GxE_01111	FETUB	0.661803	0.65007	0.705662	0.699201
GxE_01112	FETUB	2.03875	0.00593536	0.104268	0.941386
GxE_01113	FGGY	1.34213	0.355925	5.02375	0.00889553
GxE_01114	FGGY	1.09473	0.149953	1.52263	0.393365
GxE_01115	FGL1	2.69107	0.0176417	3.41116	0.0103074	0.720094
GxE_01116	FGL1	2.47052	0.000192854	0.921496	0.523042
GxE_01117	FKBP7	-5.79115	3.38e-09	1.18243	0.502377
GxE_01118	FKBP7	1.05728	0.527109	5.31298	0.00312525
GxE_01119	FMN2	1.21049	0.079723	3.43878	0.0240479
GxE_01120	FMN2	2.58476	0.00411939	-1.86829	0.189664
GxE_01121	FMO2	2.77442	0.000192682	2.97474	0.0110296	0.20032
GxE_01122	FMO2	0.242636	0.784694	0.497986	0.68648
GxE_01123	FNDC7	3.77007	0.0115454	2.33256	0.101877
GxE_01124	FNDC7	-0.770703	0.302122	1.45966	0.171043
GxE_01125	FOLR1	-4.91206	5.31e-07	-1.94344	0.225366
GxE_01126	FOLR1	-4.8479	2.68e-07	3.41116	0.00231141
GxE_01127	FOLR3	-2.7207	0.00721558	-0.855765	0.479639
GxE_01128	FOLR3	-0.337515	0.843384	0.481251	0.704277
GxE_01129	FRAS1	2.7923	0.195776	4.16676	0.0112593
GxE_01130	FRAS1	0.97348	0.337178	1.37582	0.352646
GxE_01131	FRMPD2	1.6802	0.366056	5.15376	0.0174692
GxE_01132	FRMPD2	2.50045	0.0046827	-0.8999	0.569358
GxE_01133	FSCN2	2.21654	0.0071535	3.35765	0.00951852	1.1411
GxE_01134	FSCN2	1.64877	0.115785	2.80295	0.023389
GxE_01135	FSIP1	1.24551	0.195904	-1.7845	0.237
GxE_01136	FSIP1	-4.12896	0.000368338	-2.66444	0.0576772
GxE_01137	FUT2	3.56222	0.038194	5.60209	0.00056639	2.03987
GxE_01138	FUT2	-1.33796	0.144395	2.6236	0.07804
GxE_01139	FYB2	-1.41381	0.255044	1.101	0.523473
GxE_01140	FYB2	-0.0301126	0.985828	0.540716	0.686195
GxE_01141	G6PC2	2.10961	0.048316	0.894663	0.482171
GxE_01142	G6PC2	4.26807	0.00324833	-2.44936	0.0998192
GxE_01143	GAB4	3.73529	0.00979011	-0.442933	0.696911
GxE_01144	GAB4	3.28683	0.124881	-1.26824	0.489568
GxE_01145	GABPB1	0.684991	0.615473	0.831874	0.518917
GxE_01146	GABPB1	2.56504	0.0198097	-2.043	0.168102
GxE_01147	GADL1	-5.08344	1.09e-09	2.18855	0.168114
GxE_01148	GADL1	-4.42505	1.39e-10	2.36656	0.0201767
GxE_01149	GAL3ST2	3.43456	3.47e-05	4.01187	0.00253779	0.577314
GxE_01150	GAL3ST2	1.42781	0.254805	2.31279	0.175573
GxE_01151	GANC	-0.85209	0.666775	4.24893	0.00154197
GxE_01152	GANC	1.37226	0.532021	-2.39942	0.15952
GxE_01153	GASK1B	-2.11228	0.0771889	0.0667673	0.970113
GxE_01154	GASK1B	1.48034	0.0296365	6.30704	0.000877533	4.8267
GxE_01155	GBP1	1.7521	0.00588313	1.66745	0.341321
GxE_01156	GBP1	0.693546	0.606825	0.167494	0.90556
GxE_01157	GBP3	5.07606	0.000599708	0.782689	0.639497
GxE_01158	GBP3	2.68832	1.73e-05	2.72367	0.0836829
GxE_01159	GBP4	3.05395	0.153576	0.263768	0.828316
GxE_01160	GBP4	-5.00615	1.44e-05	-0.721141	0.678434
GxE_01161	GBP7	0.743373	0.448245	2.99459	0.0619029
GxE_01162	GBP7	1.79927	0.397422	3.07099	0.00967118
GxE_01163	GCA	1.9001	0.0328997	0.478839	0.785286
GxE_01164	GCA	-2.35284	0.130797	3.66033	0.265804
GxE_01165	GCFC2	2.08193	0.0243384	1.11395	0.293906
GxE_01166	GCFC2	1.43802	0.0791399	-2.45286	0.126635
GxE_01167	GCKR	-2.28721	0.143549	-0.570999	0.609013
GxE_01168	GCKR	1.08583	0.161553	-2.83668	0.0461163
GxE_01169	GCNT3	-2.10659	0.0146717	-2.42833	0.285105
GxE_01170	GCNT3	1.90747	0.0936922	-2.29955	0.106082
GxE_01171	GCSAML	-0.723257	0.709178	8.60241	0.000799397
GxE_01172	GCSAML	-1.24144	0.138034	7.40091	0.000957003
GxE_01173	GDPD4	-0.0515603	0.961479	-0.804344	0.502407
GxE_01174	GDPD4	0.10226	0.962353	-2.81075	0.124751
GxE_01175	GEN1	0.749885	0.362371	1.8652	0.115295
GxE_01176	GEN1	-5.64485	6.29e-10	-3.05897	0.102636
GxE_01177	GIGYF2	-1.52171	0.219623	-1.30771	0.220224
GxE_01178	GIGYF2	1.68154	0.0358746	2.29816	0.199813
GxE_01179	GIPR	3.85316	0.063727	3.71748	0.0125116
GxE_01180	GIPR	1.72301	0.3336	-1.84414	0.196726
GxE_01181	GJB4	1.18199	0.259581	3.29189	0.00399492
GxE_01182	GJB4	0.760394	0.473149	0.497556	0.772484
GxE_01183	GJB7	-1.68036	0.300274	3.39733	0.0291352
GxE_01184	GJB7	-0.164829	0.863614	-0.111948	0.93552
GxE_01185	GLB1L2	-4.43472	3.39e-08	-1.33798	0.278517
GxE_01186	GLB1L2	4.05538	0.019554	1.53414	0.160776
GxE_01187	GLG1	3.1525	0.037517	7.36025	0.00191465	4.20776
GxE_01188	GLG1	2.03872	0.198354	3.34522	0.00472962
GxE_01189	GLRA4	5.76194	0.00481768	3.05761	0.107051
GxE_01190	GLRA4	2.16341	0.000290722	4.98143	0.00888002	2.81802
GxE_01191	GML	-0.48752	0.754887	-1.73935	0.226461
GxE_01192	GML	1.37643	0.519547	4.09519	0.0271558
GxE_01193	GMPR	-0.425471	0.754281	6.26772	0.00399886
GxE_01194	GMPR	-4.70746	1.76e-10	0.534198	0.71345
GxE_01195	GNLY	0.845366	0.289416	6.36693	0.00452543
GxE_01196	GNLY	3.35125	0.0284484	2.88125	0.0112985	-0.469996
GxE_01197	GNPTAB	1.39713	0.0320128	1.58966	0.200426
GxE_01198	GNPTAB	0.730785	0.744768	5.82734	0.0109575
GxE_01199	GOLGA8H	-4.55319	2.58e-06	-2.05317	0.244121
GxE_01200	GOLGA8H	1.49009	0.119382	2.40451	0.0890535
GxE_01201	GPD2	0.903521	0.205259	2.80123	0.0705886
GxE_01202	GPD2	1.09323	0.296453	-1.20205	0.401038
GxE_01203	GPLD1	-0.132242	0.905824	0.216493	0.898172
GxE_01204	GPLD1	1.9851	0.226664	3.79117	0.0174432
GxE_01205	GPNMB	3.92381	0.0565831	6.27501	0.00466705
GxE_01206	GPNMB	1.12867	0.292407	-1.59943	0.289645
GxE_01207	GPR1	-1.33142	0.327494	-2.31142	0.0755021
GxE_01208	GPR1	2.74607	0.0712115	2.88966	0.120524
GxE_01209	GPR142	1.99788	0.0125899	-0.737099	0.49969
GxE_01210	GPR142	2.9892	0.000270953	1.80823	0.143079
GxE_01211	GPR179	0.112518	0.922013	-1.06081	0.480558
GxE_01212	GPR179	3.57399	0.000685711	-0.566925	0.730418
GxE_01213	GPR35	2.91887	0.0641017	-0.608066	0.61539
GxE_01214	GPR35	-0.26462	0.76134	7.48377	0.000259135
GxE_01215	GPR89B	-5.4723	7.93e-07	-3.15705	0.0788834
GxE_01216	GPR89B	2.04621	0.348923	-2.06545	0.174932
GxE_01217	GPRC5A	-5.26025	2.22e-08	1.42327	0.435038
GxE_01218	GPRC5A	1.4064	0.181032	1.09031	0.31566
GxE_01219	GPRC5D	2.1318	0.000632532	6.74421	0.00201658	4.61241
GxE_01220	GPRC5D	0.994565	0.404708	1.68924	0.262884
GxE_01221	GPRC6A	0.908763	0.211222	3.48916	0.0828052
GxE_01222	GPRC6A	1.31063	0.462639	7.88344	0.00093868
GxE_01223	GPRIN1	3.51279	0.0404037	3.41402	0.0821128
GxE_01224	GPRIN1	3.54299	3.28e-07	0.100841	0.930053
GxE_01225	GRAMD1A	0.336667	0.658266	0.917818	0.485028
GxE_01226	GRAMD1A	0.32653	0.882497	6.92334	0.0040257
GxE_01227	GRAMD2A	-5.26485	5.88e-10	-1.02316	0.528652
GxE_01228	GRAMD2A	4.03689	0.0830649	6.91236	0.00310791
GxE_01229	GRIN3B	2.10088	0.00182243	3.17077	0.0123494	1.0699
GxE_01230	GRIN3B	1.30293	0.112047	3.29414	0.0643799
GxE_01231	GSDME	-0.132385	0.893555	5.08109	0.00109782
GxE_01232	GSDME	-6.1935	6.74e-11	-2.57953	0.151572
GxE_01233	GSG1	0.641725	0.352003	-2.24496	0.117859
GxE_01234	GSG1	1.22321	0.5539	6.39191	0.00452543
GxE_01235	GSTA5	3.4159	0.000234707	5.29482	0.00736564	1.87892
GxE_01236	GSTA5	0.52494	0.708006	0.75237	0.562555
GxE_01237	GSTM4	0.666191	0.410741	2.32486	0.082392
GxE_01238	GSTM4	0.690577	0.620856	7.43972	0.00116449
GxE_01239	GSTT2	2.88399	3.24e-05	1.55063	0.16207
GxE_01240	GSTT2	2.97999	0.0832127	4.92677	0.0168156
GxE_01241	GUCA1C	1.34193	0.255913	4.47316	0.00680203
GxE_01242	GUCA1C	3.63307	0.0165995	2.10938	0.23756
GxE_01243	GUF1	1.20844	0.141373	1.04054	0.555506
GxE_01244	GUF1	1.57283	0.189934	2.78423	0.0161508
GxE_01245	GYS2	3.18011	0.000117228	-1.80242	0.189664
GxE_01246	GYS2	3.14487	0.0105019	5.83141	0.00375231	2.68654
GxE_01247	H2BW2	1.69937	0.201544	4.22729	0.00901828
GxE_01248	H2BW2	1.2	0.106736	5.64788	0.00530034
GxE_01249	HABP2	-3.39038	0.00166256	-1.30097	0.404317
GxE_01250	HABP2	1.69414	0.130374	-2.30146	0.132207
GxE_01251	HAL	-4.5419	0.000123479	1.90359	0.0982389
GxE_01252	HAL	3.13607	0.0206828	3.97658	0.0103074	0.840515
GxE_01253	HAO2	3.13133	0.135568	0.582318	0.73853
GxE_01254	HAO2	2.35545	0.150217	2.75259	0.0949268
GxE_01255	HAP1	3.68686	0.0189933	-1.48131	0.36268
GxE_01256	HAP1	0.889319	0.346092	0.927365	0.578391
GxE_01257	HBB	-3.29877	0.000188706	3.08742	0.0864732
GxE_01258	HBB	0.54149	0.530232	-2.11435	0.0720777
GxE_01259	HBM	3.15302	0.0817708	-0.157534	0.897255
GxE_01260	HBM	0.858419	0.299607	4.02178	0.00290632
GxE_01261	HDAC10	0.134535	0.951217	6.39325	0.000385268
GxE_01262	HDAC10	0.269575	0.734859	-1.01598	0.335025
GxE_01263	HEATR4	0.530062	0.652894	-0.778496	0.467656
GxE_01264	HEATR4	3.51976	0.0108476	6.14419	0.00511757	2.62443
GxE_01265	HELB	1.02734	0.160963	2.94504	0.00546321
GxE_01266	HELB	2.2204	0.00170845	4.92715	0.000690814	2.70675
GxE_01267	HEPHL1	-0.677772	0.458079	5.76263	0.00160342
GxE_01268	HEPHL1	2.76291	0.152291	-1.68265	0.29871
GxE_01269	HEXA	0.508929	0.814432	9.23778	0.000405524
GxE_01270	HEXA	-0.303477	0.856503	3.84886	0.0183197
GxE_01271	HGFAC	2.28398	0.00470245	5.17432	0.0145936	2.89033
GxE_01272	HGFAC	1.0923	0.220725	-1.09064	0.48284
GxE_01273	HHIPL2	0.31245	0.887257	-0.289698	0.819442
GxE_01274	HHIPL2	2.4661	0.0146931	3.50759	0.0861197
GxE_01275	HINT3	4.25444	0.000341941	0.97882	0.375396
GxE_01276	HINT3	-0.274699	0.771065	5.45368	0.00874932
GxE_01277	HLA-A	2.51494	0.0395053	4.89228	0.00453621	2.37734
GxE_01278	HLA-A	2.444	0.0146596	0.994866	0.352646
GxE_01279	HLA-B	1.43105	0.108755	1.27899	0.261107
GxE_01280	HLA-B	1.98659	0.0934053	2.6051	0.0303974
GxE_01281	HLA-C	2.22011	0.00291687	1.32385	0.296173
GxE_01282	HLA-C	-0.168585	0.941658	2.47485	0.181753
GxE_01283	HLA-DPA1	-1.33427	0.355897	3.66254	0.04819
GxE_01284	HLA-DPA1	4.08893	0.00818429	7.58503	0.000866247	3.4961
GxE_01285	HLA-DPB1	1.74738	0.0976938	6.34003	0.00134644
GxE_01286	HLA-DPB1	0.911696	0.382631	2.56118	0.171043
GxE_01287	HLA-G	2.94608	0.0286212	1.50508	0.147995
GxE_01288	HLA-G	-1.03216	0.410772	6.52782	0.0045185
GxE_01289	HLTF	3.23539	4.64e-05	3.27125	0.0175935	0.0358608
GxE_01290	HLTF	0.859079	0.587795	2.44983	0.0391519
GxE_01291	HMCN1	3.91106	0.0294251	4.42241	0.0139211	0.511346
GxE_01292	HMCN1	-4.45646	8.69e-08	2.85032	0.122386
GxE_01293	HMMR	5.06821	0.0301911	2.80168	0.121337
GxE_01294	HMMR	3.37133	0.128636	-1.38388	0.527008
GxE_01295	HNRNPA1L2	-0.162611	0.845267	0.0119048	0.991702
GxE_01296	HNRNPA1L2	2.84258	0.191583	-1.82045	0.284366
GxE_01297	HORMAD2	2.06716	0.00678155	-0.323603	0.804953
GxE_01298	HORMAD2	-4.36517	2.06e-10	-0.903882	0.530756
GxE_01299	HPF1	2.89141	0.0100043	-1.70794	0.226499
GxE_01300	HPF1	-2.22659	0.0737652	5.58942	0.005091
GxE_01301	HPSE	2.82744	0.0119319	3.74241	0.0172746	0.914967
GxE_01302	HPSE	2.82494	0.0666573	3.99379	0.00399492
GxE_01303	HRC	-0.733758	0.395158	4.13811	0.00661908
GxE_01304	HRC	1.48243	0.0343839	4.22245	0.0278452	2.74002
GxE_01305	HRG	-0.404823	0.818674	4.13598	0.0101104
GxE_01306	HRG	4.02891	0.000895681	-1.25516	0.424563
GxE_01307	HS6ST1	-4.84402	4.44e-08	-2.70859	0.085857
GxE_01308	HS6ST1	-5.40826	3.95e-10	8.02566	0.00134644
GxE_01309	HSD17B13	2.59793	0.00263019	3.53931	0.00880626	0.941382
GxE_01310	HSD17B13	1.8358	0.120602	9.9394	0.000180007
GxE_01311	HSD17B8	1.75913	0.253721	3.28962	0.00481006
GxE_01312	HSD17B8	0.943949	0.353288	0.603688	0.726954
GxE_01313	HTN3	-0.345425	0.833428	-1.59433	0.265804
GxE_01314	HTN3	-1.48686	0.092402	-3.07792	0.0425423
GxE_01315	HTR2B	0.340003	0.891605	-2.88015	0.108761
GxE_01316	HTR2B	0.89448	0.316666	-0.0429041	0.97707
GxE_01317	HTR3D	2.90046	0.00102004	2.49371	0.0297812	-0.406758
GxE_01318	HTR3D	0.75221	0.619815	2.994	0.0156702
GxE_01319	HTR3E	3.47161	0.00147128	-1.55447	0.364646
GxE_01320	HTR3E	5.7316	0.00628704	-1.45105	0.323437
GxE_01321	HTRA4	2.81897	0.00171194	0.744381	0.5682
GxE_01322	HTRA4	1.78556	0.0274818	2.78125	0.0291103	0.995691
GxE_01323	HYAL4	1.46631	0.221669	4.13993	0.000877533
GxE_01324	HYAL4	-4.25852	1.69e-05	2.45242	0.168419
GxE_01325	HYKK	-0.101277	0.920781	3.47028	0.00332657
GxE_01326	HYKK	-3.73326	0.000165986	5.76789	0.00656817
GxE_01327	ICA1L	3.71505	0.0206053	-0.765234	0.576469
GxE_01328	ICA1L	2.8319	0.0437912	3.11595	0.00708928	0.284052
GxE_01329	ICAM3	0.962368	0.276053	1.60903	0.134765
GxE_01330	ICAM3	3.16867	2.96e-05	-0.95279	0.404031
GxE_01331	IDI2	1.5645	0.197572	4.86719	0.0118166
GxE_01332	IDI2	2.30476	0.064315	5.30401	0.00128566
GxE_01333	IDO2	1.46869	0.245929	-2.28441	0.181753
GxE_01334	IDO2	0.452599	0.788146	-0.127998	0.948266
GxE_01335	IFI27L1	2.56989	0.0221458	3.64732	0.00366403	1.07743
GxE_01336	IFI27L1	0.28319	0.847472	-1.18439	0.271779
GxE_01337	IFI35	0.75944	0.531494	4.43691	0.0032746
GxE_01338	IFI35	0.601126	0.492804	7.24782	0.00313608
GxE_01339	IFIH1	1.24433	0.295353	0.857026	0.610299
GxE_01340	IFIH1	1.04742	0.144155	-2.34249	0.0976329
GxE_01341	IFNK	-6.22409	2.4e-12	-2.10018	0.232128
GxE_01342	IFNK	2.60895	0.0209784	-1.11318	0.512877
GxE_01343	IGFBPL1	1.47361	0.220627	6.67729	0.000385268
GxE_01344	IGFBPL1	1.31952	0.141536	8.77846	0.00056639
GxE_01345	IGFLR1	0.341066	0.743079	4.94744	0.00613891
GxE_01346	IGFLR1	-0.362539	0.774095	0.455793	0.709753
GxE_01347	IGFN1	-0.171271	0.903797	0.671449	0.583634
GxE_01348	IGFN1	1.8177	0.00810043	0.909294	0.599727
GxE_01349	IGSF10	0.229217	0.840709	9.28423	0.000331218
GxE_01350	IGSF10	0.870623	0.259165	2.27781	0.191864
GxE_01351	IGSF22	2.37835	0.00146143	2.81314	0.139551
GxE_01352	IGSF22	2.08601	0.0696598	5.08423	0.0131421
GxE_01353	IL17F	-0.48955	0.784694	5.2108	0.0023304
GxE_01354	IL17F	2.47261	0.0494103	7.98689	0.00093868	5.51427
GxE_01355	IL17RB	-0.861682	0.33942	1.19628	0.496783
GxE_01356	IL17RB	-5.57283	1.22e-10	-1.3029	0.466054
GxE_01357	IL17RC	2.53083	0.0167282	1.31064	0.474169
GxE_01358	IL17RC	0.983866	0.442418	5.82562	0.00201245
GxE_01359	IL20	0.545677	0.574031	5.7152	0.00846022
GxE_01360	IL20	1.95108	0.00137682	6.79124	0.0040688	4.84016
GxE_01361	IL33	1.42192	0.144461	-3.11109	0.0312572
GxE_01362	IL33	3.04517	0.027021	-1.32021	0.362636
GxE_01363	IL3RA	-2.05918	0.100107	0.512359	0.764375
GxE_01364	IL3RA	1.01413	0.312096	4.2906	0.00141899
GxE_01365	IL9R	1.00341	0.267952	2.26573	0.225608
GxE_01366	IL9R	-3.40224	0.00110336	3.61609	0.0469575
GxE_01367	INPP5B	0.533037	0.651184	3.12023	0.1052
GxE_01368	INPP5B	1.95568	0.0255229	1.29604	0.424262
GxE_01369	INSL6	1.05296	0.412508	5.26369	0.000259135
GxE_01370	INSL6	1.74581	0.0960506	1.24447	0.509919
GxE_01371	IQCA1	3.53159	0.0779418	7.12115	0.00128867
GxE_01372	IQCA1	3.77414	0.0106522	1.70725	0.340476
GxE_01373	IQCE	-5.0684	4.69e-07	-2.66438	0.206847
GxE_01374	IQCE	1.84388	0.0358187	-1.58389	0.295356
GxE_01375	IQCH	1.25381	0.289056	0.0510479	0.969029
GxE_01376	IQCH	-3.81923	4.06e-08	-1.65454	0.449139
GxE_01377	IQGAP2	2.18628	0.00378447	5.96649	0.00967118	3.7802
GxE_01378	IQGAP2	-2.62228	0.0212658	-1.73376	0.116388
GxE_01379	IQGAP3	-2.52019	0.0440716	-1.55147	0.226499
GxE_01380	IQGAP3	2.43786	0.0777905	5.07539	0.00227125
GxE_01381	IQSEC3	3.06318	0.0102048	-1.17574	0.47659
GxE_01382	IQSEC3	2.68278	2.84e-05	4.32391	0.0261679	1.64113
GxE_01383	IRAK3	5.05801	0.00022561	3.00964	0.0661922
GxE_01384	IRAK3	1.8875	0.00255706	0.95689	0.411378
GxE_01385	ITGAD	1.42148	0.501925	0.77235	0.662495
GxE_01386	ITGAD	2.57313	0.0494572	3.27099	0.0192041	0.697855
GxE_01387	ITIH1	1.55782	0.343452	-1.65814	0.272847
GxE_01388	ITIH1	0.353233	0.74778	-2.65496	0.0623571
GxE_01389	ITIH2	-0.469082	0.744768	-1.71852	0.361564
GxE_01390	ITIH2	3.15299	3.43e-07	4.5397	0.0249095	1.38671
GxE_01391	JAML	2.39627	0.00357398	4.15896	0.00137503	1.76269
GxE_01392	JAML	2.34051	0.021177	2.65491	0.156688
GxE_01393	KANK4	1.67732	0.255652	7.2134	0.00200819
GxE_01394	KANK4	1.41231	0.269839	4.46637	0.00106076
GxE_01395	KBTBD12	1.77229	0.0247641	-1.69252	0.327072
GxE_01396	KBTBD12	1.42533	0.0672169	2.11211	0.221856
GxE_01397	KCNH6	3.60978	0.0265669	6.56156	0.00299377	2.95178
GxE_01398	KCNH6	0.81527	0.265936	5.64017	0.000775053
GxE_01399	KCNJ12	0.879412	0.285838	1.43535	0.419867
GxE_01400	KCNJ12	4.32911	0.000109119	1.57264	0.333534
GxE_01401	KCNK15	2.86873	0.0212658	2.36239	0.156688
GxE_01402	KCNK15	2.89931	0.0343839	2.80549	0.0599674
GxE_01403	KCNK18	2.72349	0.000127413	8.92979	0.000385268	6.20631
GxE_01404	KCNK18	-4.17038	1.56e-07	2.02924	0.224441
GxE_01405	KCNN4	2.56672	0.070079	5.12893	0.00833731
GxE_01406	KCNN4	-0.673527	0.347341	1.87721	0.309853
GxE_01407	KCNRG	-0.137641	0.94015	1.23985	0.308495
GxE_01408	KCNRG	2.65566	0.173422	6.55049	0.00797043
GxE_01409	KCNU1	-5.49717	3.61e-09	0.575126	0.626793
GxE_01410	KCNU1	2.02607	0.232993	-2.57865	0.0492674
GxE_01411	KCTD19	0.788132	0.420333	6.45204	0.00249226
GxE_01412	KCTD19	3.68296	0.000567675	8.13037	0.000905712	4.44741
GxE_01413	KIAA0556	-4.84794	1.27e-07	-0.332626	0.801293
GxE_01414	KIAA0556	1.60156	0.452316	2.15106	0.226628
GxE_01415	KIAA0586	-4.846	1.81e-07	-0.931255	0.518917
GxE_01416	KIAA0586	2.52661	0.0532247	-0.772838	0.5709
GxE_01417	KIAA0753	3.47787	5.89e-06	4.27248	0.023791	0.794602
GxE_01418	KIAA0753	-0.00195424	0.997607	2.0477	0.195309
GxE_01419	KIAA0930	-1.47945	0.10046	8.08814	0.00160342
GxE_01420	KIAA0930	1.98995	0.0125899	2.85074	0.0118548	0.860791
GxE_01421	KIAA1586	-0.130913	0.922013	1.96227	0.0940557
GxE_01422	KIAA1586	1.02195	0.334249	-0.31275	0.826383
GxE_01423	KIF16B	-3.16039	0.000290722	2.46142	0.0754805
GxE_01424	KIF16B	1.46856	0.0304295	-2.13248	0.112103
GxE_01425	KIF17	2.19984	0.0272274	2.01873	0.135946
GxE_01426	KIF17	-0.814703	0.56259	4.5571	0.0163765
GxE_01427	KIF19	0.112	0.919978	-2.10289	0.16548
GxE_01428	KIF19	-3.35302	0.0125899	4.35481	0.00103987
GxE_01429	KIF24	3.551	0.000190582	3.21089	0.00423999	-0.34011
GxE_01430	KIF24	-0.0031176	0.997607	3.57032	0.079628
GxE_01431	KIF27	-4.96055	6.97e-07	-2.29501	0.192544
GxE_01432	KIF27	0.587431	0.574534	2.12459	0.0699986
GxE_01433	KIF2C	-5.31026	1.16e-11	-2.46699	0.112103
GxE_01434	KIF2C	0.693795	0.344218	1.92875	0.300501
GxE_01435	KIRREL2	2.0653	0.000546066	5.21714	0.00488648	3.15183
GxE_01436	KIRREL2	2.41682	0.0193392	3.14923	0.00858211	0.732408
GxE_01437	KLC3	3.49822	5.36e-06	4.69216	0.00269656	1.19395
GxE_01438	KLC3	-2.58213	0.104523	-1.5644	0.295413
GxE_01439	KLHDC4	4.67993	0.000255148	3.76393	0.00426961	-0.915999
GxE_01440	KLHDC4	2.22684	0.0552277	6.3825	0.000926677
GxE_01441	KLK12	3.07911	0.002367	2.14763	0.0597595
GxE_01442	KLK12	3.73472	0.0167511	3.41754	0.0489808	-0.317188
GxE_01443	KLK14	0.424628	0.788146	8.04732	0.000313551
GxE_01444	KLK14	2.33268	0.121162	-0.397516	0.803872
GxE_01445	KLKB1	1.40547	0.0845194	9.80078	0.000259135
GxE_01446	KLKB1	3.33224	0.0996594	9.65485	0.000383832
GxE_01447	KLRC3	0.918387	0.50615	0.87577	0.404317
GxE_01448	KLRC3	0.969675	0.299412	-0.47626	0.776208
GxE_01449	KLRG2	-0.345452	0.708654	-0.425204	0.759485
GxE_01450	KLRG2	2.02038	0.0167282	3.47177	0.0474493	1.45139
GxE_01451	KMT2C	1.16116	0.104925	3.64788	0.00448547
GxE_01452	KMT2C	1.78999	0.0151106	8.20479	0.000960153	6.4148
GxE_01453	KNTC1	-3.70528	5.74e-08	5.7122	0.000768526
GxE_01454	KNTC1	-3.96622	0.000497874	-1.68146	0.243403
GxE_01455	KRBA2	1.35772	0.219818	9.37652	0.000439236
GxE_01456	KRBA2	3.36753	1.38e-06	1.61171	0.341747
GxE_01457	KRT24	-1.52195	0.135299	1.24965	0.37507
GxE_01458	KRT24	1.63321	0.104972	-0.0581927	0.962911
GxE_01459	KRT26	1.65645	0.0594249	-0.51486	0.742526
GxE_01460	KRT26	-0.360483	0.735036	1.68315	0.302616
GxE_01461	KRT27	0.954269	0.647697	2.97516	0.128379
GxE_01462	KRT27	-1.75559	0.0623409	3.03174	0.109903
GxE_01463	KRT31	2.27917	0.129876	3.24002	0.0800335
GxE_01464	KRT31	2.03885	0.290779	4.68916	0.000313551
GxE_01465	KRT36	-0.28839	0.745009	6.47941	0.000311299
GxE_01466	KRT36	1.37503	0.086667	0.363693	0.805074
GxE_01467	KRT37	0.645721	0.746978	3.75595	0.00618931
GxE_01468	KRT37	-0.0462897	0.974612	1.31724	0.440375
GxE_01469	KRT74	2.82309	0.00508088	1.93569	0.119361
GxE_01470	KRT74	1.66371	0.129124	6.03081	0.0032628
GxE_01471	KRT76	1.20131	0.347268	2.8681	0.0275363
GxE_01472	KRT76	2.51612	0.00858075	5.17365	0.0126087	2.65753
GxE_01473	KRT77	-0.448615	0.764522	1.86374	0.122777
GxE_01474	KRT77	0.783237	0.385494	3.1851	0.0799343
GxE_01475	KRT81	2.00466	0.00094485	1.93381	0.0884442
GxE_01476	KRT81	-0.319949	0.698141	0.871028	0.608513
GxE_01477	KRT82	1.2892	0.230925	0.475543	0.704449
GxE_01478	KRT82	2.39486	0.0664421	8.86838	0.000905712
GxE_01479	KRT83	3.57303	1.04e-05	6.7515	0.000818684	3.17847
GxE_01480	KRT83	0.0750041	0.973462	1.32509	0.452152
GxE_01481	L1TD1	0.910923	0.392385	3.51949	0.0536083
GxE_01482	L1TD1	1.13986	0.432393	4.13989	0.010955
GxE_01483	L3MBTL3	2.75662	1.02e-05	8.26727	0.000768526	5.51065
GxE_01484	L3MBTL3	-4.73808	5.28e-10	-2.62122	0.108566
GxE_01485	LAMA2	1.47945	0.111397	0.288418	0.860679
GxE_01486	LAMA2	-1.41549	0.128847	-1.53677	0.290487
GxE_01487	LAMA3	4.7891	0.00421706	6.42792	0.00426961	1.63882
GxE_01488	LAMA3	0.475553	0.644039	-0.351262	0.84488
GxE_01489	LAMB3	-4.7062	6.73e-06	4.57347	0.00957923
GxE_01490	LAMB3	-1.66581	0.128391	2.96479	0.0141663
GxE_01491	LAMB4	-0.605815	0.771071	-2.23763	0.157163
GxE_01492	LAMB4	-0.412376	0.762878	3.16036	0.016042
GxE_01493	LAMC3	-0.125517	0.939202	3.06798	0.0757224
GxE_01494	LAMC3	2.77443	4.89e-05	2.54979	0.0329819	-0.224633
GxE_01495	LAMP1	-2.66247	0.00977429	6.89733	0.00227125
GxE_01496	LAMP1	2.88502	0.0674926	3.10357	0.0854962
GxE_01497	LBP	1.55339	0.188859	1.74654	0.175258
GxE_01498	LBP	2.27896	0.213522	4.43037	0.0145936
GxE_01499	LCN10	2.24231	0.106444	5.85025	0.000960153
GxE_01500	LCN10	-4.11021	0.000706874	1.37826	0.303349
GxE_01501	LCT	2.05606	0.00283518	5.73874	0.00534292	3.68269
GxE_01502	LCT	1.82004	0.264391	1.07693	0.309712
GxE_01503	LDHAL6A	1.27077	0.0580794	1.19719	0.363992
GxE_01504	LDHAL6A	-4.27458	2.45e-06	-0.0115664	0.995031
GxE_01505	LDHB	2.4252	0.0514748	4.77675	0.000180007
GxE_01506	LDHB	4.41565	0.0357296	0.271762	0.809666
GxE_01507	LDLRAD1	-1.60254	0.135453	0.0912719	0.939032
GxE_01508	LDLRAD1	1.57196	0.163603	3.51088	0.0539813
GxE_01509	LETM2	2.98191	0.0257203	1.21737	0.395491
GxE_01510	LETM2	-0.320977	0.854964	-1.79091	0.147683
GxE_01511	LEXM	1.41699	0.0446887	0.0115972	0.993095
GxE_01512	LEXM	0.00936609	0.994438	1.42731	0.395871
GxE_01513	LGALS13	-3.72173	2.19e-05	-0.144548	0.91179
GxE_01514	LGALS13	-5.17982	5.16e-11	1.38193	0.220151
GxE_01515	LIMS1	-5.17532	2.3e-11	0.964587	0.434621
GxE_01516	LIMS1	2.4344	0.00353271	5.35964	0.0128758	2.92524
GxE_01517	LIPK	2.12671	0.0366531	1.64034	0.358934
GxE_01518	LIPK	-6.66303	8.04e-10	-3.08035	0.147683
GxE_01519	LIPT1	-4.58142	3.14e-08	-0.495845	0.838803
GxE_01520	LIPT1	2.62255	0.195441	10.3817	0.000180007
GxE_01521	LLPH	-1.56865	0.231301	9.25836	0.000311299
GxE_01522	LLPH	-4.90958	1.09e-09	2.85194	0.0681601
GxE_01523	LMAN1L	1.53264	0.0656093	6.52214	0.000845494
GxE_01524	LMAN1L	-2.29683	0.0594249	5.40711	0.000879441
GxE_01525	LONP2	2.723	0.000638074	4.82586	0.0206257	2.10287
GxE_01526	LONP2	1.16347	0.160891	0.476773	0.800699
GxE_01527	LOXL4	1.50245	0.40204	-1.15854	0.480558
GxE_01528	LOXL4	3.23952	0.00945999	3.90229	0.0225615	0.662779
GxE_01529	LPA	-5.54129	1.12e-10	-0.726738	0.665112
GxE_01530	LPA	1.33206	0.475899	-2.02595	0.275386
GxE_01531	LPIN3	-0.11402	0.922013	-1.30077	0.259338
GxE_01532	LPIN3	0.573041	0.578726	1.57916	0.152498
GxE_01533	LPL	2.16543	0.0135504	-0.0750329	0.951394
GxE_01534	LPL	0.954718	0.457638	7.00451	0.000488802
GxE_01535	LPO	-0.986896	0.232998	-1.05654	0.355212
GxE_01536	LPO	-0.646381	0.723979	-3.81088	0.0322511
GxE_01537	LRBA	-0.475921	0.758016	-2.16261	0.147995
GxE_01538	LRBA	-2.31659	0.0355029	-1.84197	0.453603
GxE_01539	LRIG1	0.225376	0.797666	5.28225	0.0011832
GxE_01540	LRIG1	1.6636	0.00663202	4.33721	0.0467788	2.67361
GxE_01541	LRIT1	0.488354	0.584861	-2.08268	0.138215
GxE_01542	LRIT1	2.06705	0.0534778	4.16624	0.0200502
GxE_01543	LRP5L	-5.5071	4.39e-07	-2.43984	0.110647
GxE_01544	LRP5L	1.28615	0.198634	5.81337	0.00271928
GxE_01545	LRRC27	4.99066	0.000389474	-2.3012	0.18272
GxE_01546	LRRC27	1.91598	0.0531132	2.05618	0.11632
GxE_01547	LRRC31	2.75652	0.0014475	2.14088	0.187831
GxE_01548	LRRC31	-0.28772	0.820003	3.89567	0.0172364
GxE_01549	LRRC34	2.08158	0.0930704	2.41821	0.0184951
GxE_01550	LRRC34	-1.3107	0.140789	-0.367414	0.797635
GxE_01551	LRRC39	-5.67303	8.27e-12	-1.6927	0.368958
GxE_01552	LRRC39	-0.282064	0.871771	-3.60286	0.0387023
GxE_01553	LRRC55	0.72628	0.423452	0.757818	0.503642
GxE_01554	LRRC55	0.659759	0.661847	4.03796	0.0117105
GxE_01555	LRRIQ1	3.21525	0.109085	0.215396	0.904225
GxE_01556	LRRIQ1	1.34378	0.0872214	4.77284	0.00297602
GxE_01557	LRRK2	-4.66372	2.65e-08	0.987877	0.460786
GxE_01558	LRRK2	-1.88308	0.038194	2.80352	0.0619029
GxE_01559	LRTM1	-0.167275	0.869331	3.02507	0.00706626
GxE_01560	LRTM1	0.934488	0.483679	-1.80591	0.285105
GxE_01561	LTB4R2	2.74085	0.171436	-1.42448	0.321269
GxE_01562	LTB4R2	0.0768611	0.945861	0.19596	0.881889
GxE_01563	LTBP4	1.01845	0.129548	1.23914	0.483601
GxE_01564	LTBP4	2.3469	0.00588347	2.76106	0.163748
GxE_01565	LTC4S	2.95265	0.0551108	0.178299	0.884224
GxE_01566	LTC4S	-2.6954	0.000274538	-0.348384	0.783746
GxE_01567	LTF	-0.423944	0.833799	0.0351448	0.98557
GxE_01568	LTF	-0.903391	0.471331	8.93571	0.000370224
GxE_01569	LTK	3.0094	0.00504064	-1.098	0.463662
GxE_01570	LTK	0.263845	0.821339	-1.60702	0.311375
GxE_01571	LVRN	-0.749942	0.541165	-0.608268	0.567225
GxE_01572	LVRN	2.82276	0.0343968	6.61638	0.00378497	3.79362
GxE_01573	LY75	2.3574	0.000252875	1.77341	0.145208
GxE_01574	LY75	0.113625	0.921076	3.00028	0.0646167
GxE_01575	LYG1	-3.4522	2.58e-05	-2.24054	0.189664
GxE_01576	LYG1	0.0624029	0.944628	6.32271	0.00332657
GxE_01577	LYZL2	1.64951	0.432393	4.31398	0.00197601
GxE_01578	LYZL2	1.11683	0.344157	1.86896	0.125847
GxE_01579	LZTR1	1.67932	0.442136	-1.93512	0.197802
GxE_01580	LZTR1	3.23651	0.000177384	6.42173	0.00227968	3.18522
GxE_01581	MACC1	2.40527	0.0341639	-0.627168	0.647066
GxE_01582	MACC1	-0.164644	0.926134	4.51626	0.00227125
GxE_01583	MADCAM1	3.19056	0.0741339	1.34481	0.341321
GxE_01584	MADCAM1	1.72004	0.0737652	-2.56888	0.0534957
GxE_01585	MADD	0.931777	0.31796	1.30104	0.449054
GxE_01586	MADD	1.14349	0.207291	0.5935	0.72973
GxE_01587	MAIP1	1.66853	0.109067	-0.836039	0.636818
GxE_01588	MAIP1	0.633957	0.574534	4.47924	0.0218863
GxE_01589	MAMDC4	-1.08956	0.128847	-1.57838	0.307264
GxE_01590	MAMDC4	2.99725	0.00274652	0.304693	0.860791
GxE_01591	MAML3	2.94205	0.0299386	-0.348601	0.756291
GxE_01592	MAML3	2.47356	0.000488914	3.17404	0.00948983	0.700487
GxE_01593	MAN2A2	2.92957	0.00357328	5.65297	0.00502335	2.7234
GxE_01594	MAN2A2	2.76251	3.81e-05	-0.726087	0.645737
GxE_01595	MAN2B2	0.34849	0.784694	3.10988	0.0479637
GxE_01596	MAN2B2	0.681857	0.745329	4.57858	0.00882923
GxE_01597	MAN2C1	4.32643	0.00776129	-1.6117	0.272096
GxE_01598	MAN2C1	3.51155	0.00420408	2.65457	0.0211717	-0.856981
GxE_01599	MAP3K6	0.233396	0.754887	0.221265	0.84488
GxE_01600	MAP3K6	-0.376217	0.75797	-1.51764	0.335728
GxE_01601	MAP9	1.95274	0.332597	0.155635	0.901694
GxE_01602	MAP9	3.39346	0.0177758	1.1642	0.342908
GxE_01603	MAPK12	-0.361477	0.77706	2.34052	0.201159
GxE_01604	MAPK12	-0.304316	0.788146	0.703285	0.601155
GxE_01605	MAPK13	-1.12995	0.291212	0.915017	0.488952
GxE_01606	MAPK13	-0.0465451	0.963761	-0.250513	0.823
GxE_01607	MATN4	0.874667	0.527597	8.1723	0.000735817
GxE_01608	MATN4	-0.38422	0.648717	1.02807	0.491695
GxE_01609	MCC	2.67933	0.0748628	3.02261	0.0575183
GxE_01610	MCC	2.80457	0.000758405	7.70722	0.00111033	4.90265
GxE_01611	MCTP2	0.455684	0.574031	-2.49368	0.136059
GxE_01612	MCTP2	-3.31254	5.44e-05	0.172594	0.894529
GxE_01613	ME1	2.12938	0.161369	-2.09946	0.271568
GxE_01614	ME1	-3.07977	0.0212658	0.32957	0.82111
GxE_01615	MEAK7	0.794615	0.508167	-0.155111	0.930053
GxE_01616	MEAK7	-5.05262	7.26e-09	6.95397	0.00142423
GxE_01617	MEGF6	-4.87489	9.94e-10	-1.65927	0.273186
GxE_01618	MEGF6	4.35411	0.0096913	1.31227	0.233727
GxE_01619	MELTF	1.54288	0.0175874	3.89923	0.0163459	2.35636
GxE_01620	MELTF	-4.72326	2.59e-09	-2.06293	0.155237
GxE_01621	MEOX2	1.75929	0.00842944	4.67591	0.00472962	2.91662
GxE_01622	MEOX2	3.30145	0.0032679	-0.101814	0.929664
GxE_01623	MEP1B	-1.20285	0.12405	1.30728	0.466248
GxE_01624	MEP1B	2.68999	0.0237435	-0.40989	0.713369
GxE_01625	METTL27	3.45701	0.102341	-0.845033	0.500779
GxE_01626	METTL27	1.20094	0.464585	3.14329	0.120629
GxE_01627	METTL2A	1.91904	0.064315	10.3943	0.000259135
GxE_01628	METTL2A	1.25062	0.317179	5.83958	0.00711612
GxE_01629	MFSD10	1.75368	0.0974827	7.09406	0.00114549
GxE_01630	MFSD10	3.73251	0.00106064	5.73164	0.00521871	1.99913
GxE_01631	MFSD4B	0.290079	0.818674	3.10773	0.0474493
GxE_01632	MFSD4B	-0.972766	0.609102	2.0531	0.277276
GxE_01633	MFSD9	2.85505	0.000775883	0.309235	0.86392
GxE_01634	MFSD9	2.534	0.0331703	2.90588	0.0372059	0.371877
GxE_01635	MGAM	1.45445	0.119478	0.441258	0.800313
GxE_01636	MGAM	6.61418	0.010728	7.68485	0.00111337	1.07066
GxE_01637	MGST1	-1.75739	0.180349	1.49409	0.321755
GxE_01638	MGST1	0.0422018	0.973462	7.49427	0.00137254
GxE_01639	MIA2	2.80853	0.181437	5.37221	0.0149916
GxE_01640	MIA2	0.963635	0.644039	7.83725	0.000789364
GxE_01641	MIB1	-3.07589	0.044652	2.7521	0.0110725
GxE_01642	MIB1	2.31447	0.012736	-2.21928	0.120013
GxE_01643	MIB2	-4.58962	0.000328811	-1.72203	0.28386
GxE_01644	MIB2	1.81317	0.00687977	0.69677	0.602376
GxE_01645	MICAL1	-0.0432818	0.964705	0.501707	0.700291
GxE_01646	MICAL1	-1.54626	0.0331108	1.44191	0.4331
GxE_01647	MICAL2	2.50718	0.085139	-1.5606	0.310661
GxE_01648	MICAL2	-3.01007	0.0247895	0.382549	0.832733
GxE_01649	MICU2	4.44335	0.000573801	5.10633	0.00314924	0.662981
GxE_01650	MICU2	-0.181564	0.937039	-2.39206	0.158307
GxE_01651	MILR1	-1.74544	0.0939967	2.56598	0.0653407
GxE_01652	MILR1	-5.05479	3.02e-05	-2.38162	0.251782
GxE_01653	MLANA	0.0656766	0.961805	6.25101	0.000553549
GxE_01654	MLANA	-0.0792915	0.961479	3.74081	0.059079
GxE_01655	MLH3	4.23595	0.0645016	2.1718	0.226321
GxE_01656	MLH3	2.88206	0.0682387	4.07878	0.000960153
GxE_01657	MMACHC	3.25222	0.14459	-3.03613	0.0320712
GxE_01658	MMACHC	3.1986	2.92e-05	3.5717	0.0668604
GxE_01659	MMP1	0.680091	0.526626	-1.38348	0.366537
GxE_01660	MMP1	5.10503	0.00462187	-1.66814	0.237134
GxE_01661	MMP10	3.02161	0.0035305	13.579	6.43e-06	10.5574
GxE_01662	MMP10	2.12255	0.013357	7.15484	0.000690814	5.03228
GxE_01663	MMP14	4.01227	4.78e-05	6.72294	0.00410563	2.71066
GxE_01664	MMP14	2.37419	0.000547073	0.347252	0.773079
GxE_01665	MMP19	3.01476	0.064315	7.94434	0.00137508
GxE_01666	MMP19	0.801777	0.492143	3.18383	0.00583889
GxE_01667	MMP20	2.85804	0.0282516	3.83106	0.0360064	0.973023
GxE_01668	MMP20	-2.35627	0.0567578	-1.79039	0.265804
GxE_01669	MMP8	3.18901	0.0058963	1.55772	0.35317
GxE_01670	MMP8	-1.36453	0.355242	-2.759	0.0759237
GxE_01671	MOCOS	1.38079	0.0578715	-1.19308	0.284016
GxE_01672	MOCOS	1.60764	0.214037	6.36124	8.02e-05
GxE_01673	MOGAT1	-1.74458	0.217428	0.0606185	0.967122
GxE_01674	MOGAT1	2.021	0.107671	4.63054	0.00186405
GxE_01675	MOK	1.62288	0.265022	-0.153637	0.922913
GxE_01676	MOK	-2.27215	0.00329528	-1.01604	0.611789
GxE_01677	MPDZ	-4.80417	2.35e-09	-1.31911	0.400837
GxE_01678	MPDZ	2.18977	0.00232979	4.89341	0.0017295	2.70365
GxE_01679	MPG	2.09017	0.00427849	2.226	0.085857
GxE_01680	MPG	0.733402	0.289416	-1.28257	0.249114
GxE_01681	MPO	-2.0527	0.119382	-0.224926	0.899929
GxE_01682	MPO	1.86096	0.0825334	-0.493356	0.754299
GxE_01683	MPRIP	3.27154	0.000215793	2.8226	0.0653407
GxE_01684	MPRIP	-0.735428	0.508167	-2.34191	0.193303
GxE_01685	MPZL2	1.93569	0.0431086	2.61716	0.0653407
GxE_01686	MPZL2	1.21245	0.593287	4.68222	0.0174432
GxE_01687	MRNIP	0.642428	0.526626	0.745192	0.493483
GxE_01688	MRNIP	-0.0655389	0.974288	4.12057	0.00403523
GxE_01689	MRO	-0.953443	0.281638	5.03247	0.00610543
GxE_01690	MRO	1.43005	0.0471031	1.13541	0.303021
GxE_01691	MROH2B	1.90079	0.223282	5.31971	0.000412238
GxE_01692	MROH2B	2.02344	0.106395	3.6059	0.0262722
GxE_01693	MROH6	-4.94447	1.08e-07	-0.904972	0.567471
GxE_01694	MROH6	2.62812	0.107671	0.738671	0.541273
GxE_01695	MROH7	-0.661421	0.672144	6.75933	0.0011573
GxE_01696	MROH7	-0.329563	0.78096	-1.17138	0.320804
GxE_01697	MROH8	-1.79486	0.279529	5.06276	0.00711612
GxE_01698	MROH8	-5.04305	1.26e-10	4.94357	0.024688
GxE_01699	MS4A12	-1.54582	0.213656	5.3855	0.000586588
GxE_01700	MS4A12	1.209	0.211222	-2.14472	0.140969
GxE_01701	MS4A2	3.50735	1.39e-06	-1.394	0.364898
GxE_01702	MS4A2	4.29576	0.0559416	-1.36222	0.488909
GxE_01703	MS4A6A	1.52381	0.47806	-1.80726	0.262884
GxE_01704	MS4A6A	1.51042	0.509921	-1.52542	0.383343
GxE_01705	MSH6	2.80604	0.0199512	-2.93711	0.0560781
GxE_01706	MSH6	-0.394605	0.852398	1.88803	0.241628
GxE_01707	MSS51	1.11522	0.397577	-1.92517	0.341321
GxE_01708	MSS51	3.02353	0.000139957	2.8019	0.0284824	-0.221624
GxE_01709	MST1	3.25676	0.0299942	2.46687	0.087273
GxE_01710	MST1	3.40577	0.000668165	1.7058	0.110281
GxE_01711	MST1R	0.95563	0.131598	-0.809542	0.453793
GxE_01712	MST1R	3.81045	0.0494103	2.21195	0.140969
GxE_01713	MTERF1	0.0320871	0.98789	-4.02401	0.0149916
GxE_01714	MTERF1	3.71066	0.000114652	-0.515141	0.756943
GxE_01715	MTG2	1.47181	0.0930687	0.623314	0.56443
GxE_01716	MTG2	3.32271	0.01805	-1.21782	0.251782
GxE_01717	MTMR11	0.100674	0.917162	0.697441	0.507034
GxE_01718	MTMR11	0.858027	0.344218	-0.138529	0.932748
GxE_01719	MUC16	-5.02063	1.26e-08	-1.00534	0.538802
GxE_01720	MUC16	2.71971	0.0947943	-1.53321	0.310222
GxE_01721	MUC17	0.786682	0.30495	0.727533	0.673216
GxE_01722	MUC17	0.877803	0.27106	-0.251749	0.84029
GxE_01723	MUC2	1.12297	0.0852677	3.21757	0.0560781
GxE_01724	MUC2	2.96096	6.83e-06	-1.48617	0.35244
GxE_01725	MUC4	3.55267	0.00397266	2.9918	0.0794043
GxE_01726	MUC4	-0.162244	0.840162	-1.79507	0.166137
GxE_01727	MUC6	0.859443	0.366938	5.12337	0.0188078
GxE_01728	MUC6	1.48392	0.0401475	5.25463	0.00338062	3.77072
GxE_01729	MUCL1	3.01594	0.104925	-2.70853	0.0754805
GxE_01730	MUCL1	3.47961	0.000639556	0.561924	0.627146
GxE_01731	MUTYH	0.162831	0.892027	3.32032	0.0114174
GxE_01732	MUTYH	2.00397	0.313053	1.94876	0.21573
GxE_01733	MYBBP1A	-4.98499	7.26e-09	4.40639	0.0278452
GxE_01734	MYBBP1A	-2.52781	0.000963138	-2.58482	0.066752
GxE_01735	MYBPC2	4.06123	0.00628704	5.89638	0.00239551	1.83515
GxE_01736	MYBPC2	0.618843	0.69204	0.946503	0.541274
GxE_01737	MYBPHL	2.3074	0.0119605	-1.04509	0.505043
GxE_01738	MYBPHL	2.87377	0.0505373	0.774992	0.524107
GxE_01739	MYEF2	2.68687	0.00932579	2.43535	0.0846796
GxE_01740	MYEF2	2.10655	0.0422669	0.447203	0.675076
GxE_01741	MYH1	2.05665	0.302122	4.37714	0.00142818
GxE_01742	MYH1	3.98167	5.76e-07	4.01331	0.0218863	0.0316402
GxE_01743	MYH13	2.02612	0.00578145	-1.77058	0.170305
GxE_01744	MYH13	0.93522	0.235201	5.7572	0.00158077
GxE_01745	MYH4	2.18748	0.0542493	-2.18767	0.182026
GxE_01746	MYH4	3.66626	0.000835062	2.46903	0.0619656
GxE_01747	MYH7B	-3.09835	0.00396923	-3.61924	0.0129186		NBPF9		na
GxE_01748	MYH7B	0.84313	0.428738	5.57008	0.00545597
GxE_01749	MYH8	-5.08305	1.19e-09	-2.14742	0.17935
GxE_01750	MYH8	0.810422	0.2912	4.31221	0.0232748
GxE_01751	MYL5	1.34834	0.537974	-0.100249	0.932748
GxE_01752	MYL5	2.3054	0.000282571	5.70114	0.00624255	3.39574
GxE_01753	MYLK4	2.37915	0.0061462	3.36755	0.00775588	0.988403
GxE_01754	MYLK4	0.532864	0.805833	-0.639107	0.595897
GxE_01755	MYO15A	3.25025	0.0177758	2.02599	0.221866
GxE_01756	MYO15A	3.30354	0.010075	7.03021	0.0033938	3.72667
GxE_01757	MYO19	-1.20104	0.449458	-0.656858	0.610826
GxE_01758	MYO19	1.83206	0.174582	8.4031	0.00056639
GxE_01759	MYO1A	-5.07284	1.46e-08	5.08105	0.0101969
GxE_01760	MYO1A	3.56622	4.98e-06	-1.89643	0.194404
GxE_01761	MYO1H	1.0125	0.189686	3.99031	0.0149762
GxE_01762	MYO1H	0.87848	0.528036	1.42417	0.204168
GxE_01763	MYO3A	-3.33748	6.56e-06	-2.3322	0.113352
GxE_01764	MYO3A	-2.15529	0.187484	-1.9087	0.203994
GxE_01765	MYO5C	0.186527	0.895526	5.34119	0.00695611
GxE_01766	MYO5C	-0.295817	0.784774	3.79286	0.0451564
GxE_01767	MYOC	3.52605	0.0998158	0.0856675	0.953489
GxE_01768	MYOC	-0.118222	0.917254	-2.21107	0.21573
GxE_01769	MYOF	1.00052	0.173422	1.9364	0.236742
GxE_01770	MYOF	2.18497	0.308883	-0.637598	0.59335
GxE_01771	MYOM1	3.232	0.0939967	3.12251	0.0237662
GxE_01772	MYOM1	-3.68289	0.000211824	1.0814	0.400569
GxE_01773	MYOM2	0.731445	0.645742	5.73961	0.000866247
GxE_01774	MYOM2	1.83307	0.00578145	3.05897	0.0187868	1.2259
GxE_01775	MYOM3	2.35926	0.265314	-2.01918	0.214546
GxE_01776	MYOM3	0.732459	0.43322	5.54881	0.000385268
GxE_01777	N6AMT1	3.53115	0.054128	1.44179	0.291056
GxE_01778	N6AMT1	-0.592322	0.777163	-2.50677	0.0592787
GxE_01779	NAA38	0.88446	0.51218	-1.23924	0.42287
GxE_01780	NAA38	2.09672	0.00957598	-0.432124	0.734415
GxE_01781	NAAA	1.58619	0.129548	-0.285541	0.816423
GxE_01782	NAAA	2.14729	0.0732391	1.7766	0.232265
GxE_01783	NAT1	3.79199	1.15e-06	-1.42046	0.209328
GxE_01784	NAT1	-5.28009	7.74e-09	3.42626	0.0700929
GxE_01785	NBAS	1.10717	0.101778	5.33118	0.00569535
GxE_01786	NBAS	-2.29344	0.024777	3.08829	0.0943175
GxE_01787	NBEAL1	1.94202	0.187528	2.41758	0.112497
GxE_01788	NBEAL1	2.17858	0.00411191	-2.6503	0.0868252
GxE_01789	NBEAL2	3.92736	0.00414734	-0.261922	0.821285
GxE_01790	NBEAL2	0.863629	0.297927	-0.429853	0.742169
GxE_01791	NBPF14	0.99482	0.41712	1.19036	0.387963
GxE_01792	NBPF14	-0.0178273	0.991188	-2.18178	0.250976
GxE_01793	NBPF9	0.29875	0.741027	0.896686	0.489273
GxE_01794	NBPF9	-3.42686	0.0220268	-3.73393	0.0223639		TAF6		-1.65406
GxE_01795	NCOA3	1.58952	0.121121	-1.85321	0.244742
GxE_01796	NCOA3	0.00857446	0.992223	-2.7319	0.0822968
GxE_01797	NEB	0.280556	0.78096	1.08186	0.526703
GxE_01798	NEB	-3.55865	0.0167282	2.22235	0.214546
GxE_01799	NEBL	1.96002	0.00246602	2.54944	0.0586612
GxE_01800	NEBL	1.83898	0.0324982	3.63805	0.0608588
GxE_01801	NEIL1	1.96257	0.0254708	1.9662	0.0753449
GxE_01802	NEIL1	-2.39268	0.0173063	0.1872	0.918397
GxE_01803	NEURL2	2.96734	0.147672	1.69873	0.160575
GxE_01804	NEURL2	-0.74977	0.609407	1.03858	0.562273
GxE_01805	NFE2L3	0.556026	0.473149	1.62822	0.262014
GxE_01806	NFE2L3	-5.09337	3.92e-07	-2.66957	0.161964
GxE_01807	NIBAN3	0.81603	0.625421	3.06933	0.0113942
GxE_01808	NIBAN3	0.229789	0.785654	1.86304	0.0814303
GxE_01809	NIPAL2	1.60478	0.361313	6.97802	0.000770075
GxE_01810	NIPAL2	-4.29642	3.11e-07	5.06193	0.000192869
GxE_01811	NIPSNAP3A	3.58322	0.0948585	-1.44565	0.379256
GxE_01812	NIPSNAP3A	0.462057	0.680128	-1.89014	0.175258
GxE_01813	NIPSNAP3B	0.960526	0.267428	0.552526	0.672122
GxE_01814	NIPSNAP3B	2.88894	4.72e-05	-0.0409173	0.978423
GxE_01815	NLRP12	1.21204	0.28906	4.95361	0.00580094
GxE_01816	NLRP12	1.06018	0.218094	-0.283963	0.811882
GxE_01817	NLRP13	-5.00459	8.04e-10	6.13579	0.00191542
GxE_01818	NLRP13	2.61865	0.000190936	2.61434	0.0485578	-0.00430796
GxE_01819	NLRP14	2.25092	0.0917866	0.496622	0.718645
GxE_01820	NLRP14	-5.83013	5.52e-12	7.30077	0.00078002
GxE_01821	NLRP2	1.33671	0.488595	6.02513	0.00500579
GxE_01822	NLRP2	0.661588	0.581433	7.32217	0.00086581
GxE_01823	NLRP4	0.255796	0.776208	-0.856139	0.449256
GxE_01824	NLRP4	2.54821	0.0528151	-1.82792	0.175258
GxE_01825	NLRP8	-0.130966	0.953298	7.66763	4.33e-05
GxE_01826	NLRP8	4.85048	0.00635467	1.63768	0.124781
GxE_01827	NLRP9	1.70365	0.0211492	0.568829	0.75409
GxE_01828	NLRP9	2.77838	0.00316363	5.86847	0.000390449	3.09008
GxE_01829	NLRX1	-0.455598	0.821241	6.28701	0.00545597
GxE_01830	NLRX1	3.42305	0.000309645	4.40095	0.0155933	0.977894
GxE_01831	NMRK2	-1.94155	0.0696598	-1.27969	0.342277
GxE_01832	NMRK2	2.42142	0.026741	0.125466	0.918464
GxE_01833	NMUR2	-0.801444	0.463814	-1.59379	0.184865
GxE_01834	NMUR2	0.731407	0.470545	1.54408	0.285066
GxE_01835	NOC3L	-5.21022	9.55e-07	-2.20879	0.107051
GxE_01836	NOC3L	-4.57985	7.14e-11	-2.39739	0.103745
GxE_01837	NOD1	-4.35351	5.69e-08	3.37196	0.0635801
GxE_01838	NOD1	-4.97981	4.06e-08	6.7229	0.00174628
GxE_01839	NOD2	3.05575	0.000324092	-0.288444	0.821691
GxE_01840	NOD2	1.42385	0.0715248	-1.86925	0.197825
GxE_01841	NOX3	4.50155	0.0193392	-1.68004	0.201878
GxE_01842	NOX3	-0.638129	0.706258	5.75771	0.00320247
GxE_01843	NOX5	3.84307	1.59e-07	2.72352	0.148883
GxE_01844	NOX5	2.34989	0.250703	2.45599	0.0297637
GxE_01845	NOXO1	1.94611	0.0984976	-1.29386	0.397063
GxE_01846	NOXO1	0.372233	0.637495	1.68558	0.22169
GxE_01847	NPC1L1	0.879192	0.462207	-1.67854	0.231356
GxE_01848	NPC1L1	0.658575	0.689798	4.34629	0.00080401
GxE_01849	NPC2	2.31963	0.00226689	4.30669	0.0329244	1.98706
GxE_01850	NPC2	-4.70878	2.32e-05	0.0456801	0.977851
GxE_01851	NPFFR1	1.53394	0.187484	2.50573	0.0502093
GxE_01852	NPFFR1	1.58868	0.466292	3.62799	0.0599709
GxE_01853	NPHS1	0.612474	0.616911	1.40522	0.417204
GxE_01854	NPHS1	1.13418	0.490663	4.0934	0.0364355
GxE_01855	NPRL3	0.904755	0.333595	-0.807244	0.506719
GxE_01856	NPRL3	0.600725	0.774846	2.18348	0.0799324
GxE_01857	NPSR1	0.402932	0.721806	1.76247	0.179739
GxE_01858	NPSR1	-5.91816	1.16e-11	3.92599	0.0459182
GxE_01859	NQO1	1.00285	0.233915	6.18659	0.00297602
GxE_01860	NQO1	1.02904	0.61422	1.9998	0.0542583
GxE_01861	NRAP	3.44066	3.61e-07	2.67008	0.124434
GxE_01862	NRAP	2.07058	0.168431	5.03326	0.0186192
GxE_01863	NRDE2	1.03894	0.230925	-2.95797	0.0344344
GxE_01864	NRDE2	2.49965	0.184637	2.92494	0.117657
GxE_01865	NT5C1B	2.6137	0.00184846	7.87087	0.000781607	5.25717
GxE_01866	NT5C1B	1.91274	0.0301764	1.78022	0.158861
GxE_01867	NTHL1	2.45841	0.0820485	1.39787	0.198895
GxE_01868	NTHL1	-2.92965	0.000513552	0.375283	0.72711
GxE_01869	NTN3	2.96363	0.00988621	6.35338	0.000768526	3.38975
GxE_01870	NTN3	2.81589	0.0214075	-0.222009	0.844668
GxE_01871	NUDT13	-1.60002	0.053244	4.68364	0.015638
GxE_01872	NUDT13	0.255506	0.774846	-0.787996	0.489129
GxE_01873	NUDT7	1.6989	0.300539	-0.833856	0.609416
GxE_01874	NUDT7	1.89577	0.127757	6.72566	0.000149569
GxE_01875	NWD1	1.99316	0.0374953	3.37894	0.00448049	1.38578
GxE_01876	NWD1	3.15106	0.137726	0.331125	0.859998
GxE_01877	OARD1	-1.20518	0.204093	3.55329	0.0805758
GxE_01878	OARD1	-4.15055	1.23e-08	-1.03908	0.504143
GxE_01879	OAS3	-0.047709	0.973462	-0.199002	0.860791
GxE_01880	OAS3	3.42529	0.0432537	7.06613	0.00226925	3.64084
GxE_01881	OBSCN	1.46147	0.0321832	2.04426	0.088635
GxE_01882	OBSCN	1.31219	0.202328	3.19013	0.0605206
GxE_01883	OBSL1	0.747871	0.731261	6.17868	0.00142423
GxE_01884	OBSL1	-0.425874	0.847181	2.26487	0.0413464
GxE_01885	OCEL1	0.248515	0.906765	1.03218	0.464946
GxE_01886	OCEL1	1.4692	0.144395	4.10879	0.0171698
GxE_01887	OCM	3.47862	0.00137504	3.25145	0.0382512	-0.227161
GxE_01888	OCM	-2.76569	0.0062675	0.97979	0.348044
GxE_01889	ODF1	0.451327	0.795966	6.3027	0.00297602
GxE_01890	ODF1	-4.60968	1.3e-07	-2.09347	0.212954
GxE_01891	ODF2L	0.755294	0.468101	6.43353	0.00160342
GxE_01892	ODF2L	0.279762	0.890864	-0.318917	0.904225
GxE_01893	ODF3L1	1.73741	0.0336227	-1.85239	0.18796
GxE_01894	ODF3L1	0.0963825	0.921076	3.70505	0.0675193
GxE_01895	OGFOD3	0.325873	0.878036	1.41361	0.209591
GxE_01896	OGFOD3	4.16754	0.027785	11.3485	5.5e-05	7.18097
GxE_01897	OLFM4	-0.908593	0.254805	2.06728	0.0700929
GxE_01898	OLFM4	-4.14099	2.97e-05	3.08876	0.0487999
GxE_01899	OPLAH	0.298948	0.785654	4.78347	0.0167702
[truncated: 1,212 more rows]
[truncated: 1 more columns]

## Sheet: Sheet3
	sgRNA	Gene.x	T20_log2FoldChange	padj	T30_log2FoldChange	padj	Delta
	GxE_00002	A2ML1	2.39379	0.00110328	3.78924	0.0233034	1.39545
	GxE_00008	ABCA10	1.98695	0.0371194	4.40046	0.0134757	2.41351
	GxE_00020	ABCB5	2.86056	3.44e-06	5.10514	0.019089	2.24458
	GxE_00032	ABCC3	3.89358	0.0135504	3.56343	0.0338954	-0.330148
	GxE_00053	ACBD7	2.15904	0.00324526	6.00164	0.00344975	3.8426
	GxE_00058	ACOT13	2.33589	0.0384826	2.64127	0.0216034	0.305376
	GxE_00061	ACOT8	3.69435	0.00273345	5.43695	0.0186379	1.7426
	GxE_00097	ADCK2	3.14269	0.000682784	4.66357	0.0229769	1.52088
	GxE_00100	ADCY10	2.83815	0.0207643	3.91707	0.0470555	1.07893
	GxE_00104	ADGRE2	1.84357	0.0200723	2.68469	0.0192004	0.841117
	GxE_00107	ADGRF3	2.06384	0.00255706	3.90529	0.0188921	1.84145
	GxE_00109	ADGRV1	3.30885	0.00359078	4.35073	0.00982829	1.04188
	GxE_00119	AEBP1	2.96571	0.026393	5.56379	0.00656817	2.59808
	GxE_00127	AGBL1	3.74185	0.00254007	6.02575	0.00403523	2.28389
	GxE_00121	AFM	4.13976	0.00271174	4.11729	0.00244625	-0.0224712
	GxE_00130	AGBL2	1.66961	0.014015	3.81443	0.0339153	2.14482
	GxE_00139	AKAP3	1.99948	0.0265669	3.66189	0.0174518	1.66241
	GxE_00137	AIRE	4.88064	0.0149085	3.24432	0.0310247	-1.63632
	GxE_00147	ALDH1B1	1.57673	0.0435504	4.13758	0.00579715	2.56084
	GxE_00150	ALDH1L2	2.18061	0.0114804	3.38351	0.044158	1.20289
	GxE_00152	ALDH3A1	1.78763	0.0108123	8.31663	0.000322198	6.529
	GxE_00167	ALPK1	3.84236	0.0326829	4.65453	0.00163304	0.812163
	GxE_00174	ANGEL1	4.07591	0.0332713	4.49875	0.0196947	0.422838
	GxE_00181	ANKK1	2.01651	0.0427267	4.91725	0.0110683	2.90074
	GxE_00201	AOX1	2.6121	0.00573224	8.22081	0.000405524	5.60872
	GxE_00217	APOBEC3G	2.76968	6.83e-05	5.42104	0.0100768	2.65136
	GxE_00178	ANGPTL5	3.55495	0.0395241	3.19501	0.030337	-0.359942
	GxE_00232	ARHGEF38	2.2946	0.0134547	5.31624	0.00341722	3.02164
	GxE_00233	ARID4A	3.26919	0.00266381	4.74943	0.000456951	1.48024
	GxE_00235	ARNTL2	3.63771	0.00578145	6.34964	0.00342891	2.71193
	GxE_00242	ASAH2	1.97838	0.00117646	4.4987	0.00271446	2.52032
	GxE_00250	ASIC3	4.9354	0.0181885	6.85367	0.00266511	1.91827
	GxE_00259	ASTL	2.76216	0.00113872	3.56353	0.00317835	0.801372
	GxE_00263	ATG9B	2.85572	0.000276052	5.15515	0.00536585	2.29943
	GxE_00276	ATP1A4	2.37735	0.0322866	5.95019	5.11e-05	3.57284
	GxE_00287	ATRN	4.31212	0.00549036	6.54604	0.000845494	2.23392
	GxE_00295	AXDND1	2.82128	0.0063467	6.26769	0.00227125	3.44641
	GxE_00303	BCAP29	1.90972	0.0315147	2.63504	0.014001	0.72532
	GxE_00310	BCO2	2.64032	0.00243086	2.65588	0.0240238	0.015568
	GxE_00319	BPHL	1.84819	0.0259536	4.06171	0.0325441	2.21351
	GxE_00322	BPIFA3	2.27865	0.0190582	4.04289	0.000735817	1.76423
	GxE_00329	BTN3A2	3.35346	5.27e-05	5.07574	0.00515955	1.72228
	GxE_00340	C11orf71	2.42577	0.000123948	9.1962	0.000349791	6.77043
	GxE_00341	C11orf94	1.74981	0.0362018	3.58781	0.0220295	1.83799
	GxE_00354	C1orf194	2.4708	0.00728275	5.51985	0.00515955	3.04905
	GxE_00367	C22orf23	3.14865	5.92e-06	3.52058	0.020473	0.371928
	GxE_00371	C3orf20	2.43549	0.00205971	9.25184	0.000349791	6.81635
	GxE_00375	C4orf33	4.14363	0.000117228	9.01831	0.000322198	4.87468
	GxE_00382	C4orf51	2.7725	0.0140725	3.70602	0.00690671	0.933523
	GxE_00392	C7orf50	3.5838	0.0168093	4.62693	0.00306974	1.04312
	GxE_00397	C9orf152	2.39125	0.0273429	2.39897	0.0429983	0.00772619
	GxE_00406	CABP2	2.75956	0.0201452	3.01828	0.0394483	0.258721
	GxE_00413	CACNA1E	2.91724	0.000510174	6.56128	0.00227968	3.64403
	GxE_00418	CALHM2	2.11547	0.0135504	3.58443	0.0289376	1.46896
	GxE_00437	CARS2	1.86887	0.0037748	3.80061	0.00426961	1.93174
	GxE_00442	CASQ1	1.95442	0.00994703	7.50141	0.000678555	5.54698
	GxE_00445	CBLC	3.47422	0.00256819	6.9923	0.00195193	3.51808
	GxE_00401	C9orf85	4.62426	6.29e-09	3.38313	0.0333499	-1.24113
	GxE_00451	CC2D2A	2.52699	0.00406267	3.05588	0.0445879	0.528889
	GxE_00461	CCDC13	2.23266	0.00232979	4.59567	0.0375415	2.363
	GxE_00475	CCDC18	2.01085	0.010728	3.66428	0.00708928	1.65343
	GxE_00424	CAPN12	6.25159	0.000903922	4.68949	0.000390617	-1.56211
	GxE_00503	CCL4	2.95624	0.00104579	6.66818	0.000854839	3.71194
	GxE_00509	CCR5	3.21245	0.00507534	4.81109	0.000866247	1.59864
	GxE_00530	CD5L	2.70099	0.00611919	4.4035	0.0106719	1.7025
	GxE_00532	CD96	2.87317	7.88e-05	11.3102	5.26e-05	8.43705
	GxE_00561	CENPF	2.46438	0.00520406	5.97502	0.00724462	3.51064
	GxE_00570	CEP164	3.09356	6.77e-06	8.79081	0.000768526	5.69725
	GxE_00483	CCDC38	3.04208	0.00172806	2.63767	0.013174	-0.404406
	GxE_00580	CEP95	2.11143	0.00638209	2.11211	0.0387688	0.000682764
	GxE_00618	CGN	2.03647	0.00591227	6.94774	0.00220956	4.91127
	GxE_00624	CHIA	2.06371	0.00630307	7.22023	0.00111033	5.15652
	GxE_00626	CHIT1	1.9213	0.00955181	3.83449	0.00312544	1.91319
	GxE_00627	CHMP4A	1.49566	0.0372065	3.87581	0.0226459	2.38015
	GxE_00547	CDKL4	3.4366	0.00605924	2.52155	0.0260335	-0.915046
	GxE_00632	CHPF2	4.48585	0.0259863	4.71595	0.00150536	0.230093
	GxE_00634	CHRFAM7A	2.00862	0.00846629	5.66446	0.00715605	3.65584
	GxE_00639	CILP	4.09911	0.0036332	7.89698	0.00135811	3.79787
	GxE_00665	CMYA5	2.55735	0.00336287	3.38857	0.0194454	0.831218
	GxE_00581	CES1	4.94269	0.00574611	4.06637	0.00816797	-0.87632
	GxE_00675	CNTLN	2.84607	0.0265362	4.34744	0.0172364	1.50137
	GxE_00677	CNTN5	3.33941	1.61e-07	8.18647	5.26e-05	4.84706
	GxE_00690	COL21A1	3.21938	1.61e-06	8.73349	0.000294376	5.51411
	GxE_00692	COL26A1	1.3449	0.0354728	6.79581	0.00160342	5.45091
	GxE_00694	COL28A1	2.19468	0.00816377	4.04842	0.0420236	1.85374
	GxE_00704	CORIN	2.83557	0.0269757	4.61344	0.0258571	1.77788
	GxE_00705	CORO7	2.59189	6.08e-05	5.99145	0.00652765	3.39956
	GxE_00711	CPNE1	2.47503	0.0315147	3.01373	0.0346363	0.538703
	GxE_00716	CPZ	3.75856	0.039638	4.01044	0.026534	0.251879
	GxE_00724	CRISP1	3.10656	2.31e-05	5.64928	0.00765534	2.54272
	GxE_00732	CRYBB3	2.36012	0.00430374	4.18726	0.0474493	1.82714
	GxE_00685	COL16A1	2.65329	0.000109519	2.4302	0.0376978	-0.223089
	GxE_00741	CSF2RA	3.58567	0.00189952	4.92452	0.00428089	1.33885
	GxE_00743	CSF2RB	4.34407	0.0243331	4.5954	0.00509785	0.251332
	GxE_00756	CTBP2	2.33685	0.00527698	8.0352	0.00127675	5.69835
	GxE_00762	CTSE	2.27378	0.000189877	8.617	0.000553549	6.34322
	GxE_00774	CXCL6	3.24111	0.00361093	4.72831	0.00126992	1.4872
	GxE_00791	CYP2C19	1.48193	0.0358187	4.77303	0.0136949	3.2911
	GxE_00798	CYP2F1	1.6416	0.0182835	3.27673	0.00493283	1.63513
	GxE_00804	CYP4A22	2.53016	0.000279893	4.61781	0.000855708	2.08765
	GxE_00808	CYP4F12	2.68479	0.000350433	5.24965	0.0085145	2.56486
	GxE_00840	DECR2	2.00154	0.00106154	6.05346	0.0017295	4.05192
	GxE_00842	DEFA4	3.29134	0.00613831	6.90611	0.00242687	3.61477
	GxE_00847	DERL3	2.01182	0.0432009	6.85405	0.00269174	4.84223
	GxE_00856	DHRS4L2	1.89312	0.0108476	3.92759	0.0286299	2.03447
	GxE_00860	DHRS9	2.20085	0.0413607	5.99195	0.00056639	3.79111
	GxE_00864	DIAPH3	4.02836	0.0103261	7.33485	0.00251443	3.30649
	GxE_00767	CUBN	2.62735	0.0112148	2.14486	0.047472	-0.482485
	GxE_00875	DMRT1	2.5029	0.00580185	5.36488	0.0011919	2.86199
	GxE_00883	DNAH11	1.98514	0.00274652	4.59913	0.0155259	2.614
	GxE_00793	CYP2C8	5.57258	0.00243086	5.53927	0.0001492	-0.0333041
	GxE_00894	DNAH5	2.26029	0.0128774	4.05334	0.0406824	1.79305
	GxE_00897	DNAH8	3.61991	3.96e-09	4.86894	0.000879441	1.24903
	GxE_00900	DNAH9	2.89183	5.56e-06	4.36916	0.000854839	1.47733
	GxE_00902	DNAI1	2.96989	0.0235945	3.38152	0.00934954	0.411637
	GxE_00912	DOCK6	2.40171	0.0301765	5.28805	0.000690814	2.88634
	GxE_00918	DPY19L2	2.54586	0.000706874	4.70906	0.0103074	2.1632
	GxE_00928	DSC3	3.33507	0.00681503	6.95458	0.00101718	3.61951
	GxE_00852	DHCR7	3.55519	0.00235985	3.30744	0.0053348	-0.24774
	GxE_00934	DUOXA2	1.93381	0.0115166	8.40381	0.0011573	6.47
	GxE_00946	DYTN	3.85745	2.7e-05	6.73719	0.00117424	2.87975
	GxE_00950	ECHDC3	3.13548	0.0429043	5.28389	0.0103074	2.1484
	GxE_00960	EFCAB3	3.57304	0.00237721	3.81915	0.0170115	0.246109
	GxE_00968	EGFL8	2.24719	0.00328833	8.4363	0.000816876	6.18911
	GxE_00973	ELMOD3	1.98701	0.00673736	5.47596	0.00128867	3.48895
	GxE_00977	ENDOV	2.60202	0.0011401	5.92722	0.0080845	3.32519
	GxE_00998	EPPK1	3.03157	0.00332443	4.54251	0.0112593	1.51093
	GxE_01002	EPX	6.55142	0.00403961	8.96116	0.000492652	2.40974
	GxE_00905	DNASE2B	4.32712	0.0103786	3.20978	0.0136821	-1.11734
	GxE_01003	EPYC	2.53402	2.62e-05	5.45925	0.00366753	2.92522
	GxE_00913	DOK3	3.62655	0.00154833	3.60603	0.00292749	-0.0205197
	GxE_01007	ERAP2	1.74741	0.0197234	4.74145	0.00661908	2.99404
	GxE_01011	ERICH6	2.52715	0.0173836	5.81802	0.00494383	3.29087
	GxE_01033	FAHD2B	2.5863	0.00267843	4.5177	0.0104673	1.93141
	GxE_01038	FAM151A	2.38021	0.0214465	2.48736	0.0485519	0.10715
	GxE_01056	FAM81B	3.00705	0.000563144	5.81263	0.000103183	2.80558
	GxE_01081	FBXO27	4.13874	0.00406267	7.72417	0.00109127	3.58543
	GxE_01097	FCN1	2.50757	0.000706874	4.79069	0.0351538	2.28313
	GxE_01110	FER1L6	3.02573	0.0156124	4.69419	0.0108471	1.66846
	GxE_00976	ENDOU	3.72189	1.48e-06	3.38521	0.00297503	-0.336676
	GxE_01115	FGL1	2.69107	0.0176417	3.41116	0.0103074	0.720094
	GxE_01121	FMO2	2.77442	0.000192682	2.97474	0.0110296	0.20032
	GxE_01133	FSCN2	2.21654	0.0071535	3.35765	0.00951852	1.1411
	GxE_01137	FUT2	3.56222	0.038194	5.60209	0.00056639	2.03987
	GxE_01149	GAL3ST2	3.43456	3.47e-05	4.01187	0.00253779	0.577314
	GxE_01154	GASK1B	1.48034	0.0296365	6.30704	0.000877533	4.8267
	GxE_01187	GLG1	3.1525	0.037517	7.36025	0.00191465	4.20776
	GxE_01190	GLRA4	2.16341	0.000290722	4.98143	0.00888002	2.81802
	GxE_01046	FAM193A	3.23123	1.57e-05	2.72785	0.0254457	-0.503378
	GxE_01219	GPRC5D	2.1318	0.000632532	6.74421	0.00201658	4.61241
	GxE_01074	FARP2	3.53084	2.42e-08	2.25881	0.029216	-1.27203
	GxE_01229	GRIN3B	2.10088	0.00182243	3.17077	0.0123494	1.0699
	GxE_01235	GSTA5	3.4159	0.000234707	5.29482	0.00736564	1.87892
	GxE_01246	GYS2	3.14487	0.0105019	5.83141	0.00375231	2.68654
	GxE_01252	HAL	3.13607	0.0206828	3.97658	0.0103074	0.840515
	GxE_01264	HEATR4	3.51976	0.0108476	6.14419	0.00511757	2.62443
	GxE_01266	HELB	2.2204	0.00170845	4.92715	0.000690814	2.70675
	GxE_01271	HGFAC	2.28398	0.00470245	5.17432	0.0145936	2.89033
	GxE_01277	HLA-A	2.51494	0.0395053	4.89228	0.00453621	2.37734
	GxE_01284	HLA-DPA1	4.08893	0.00818429	7.58503	0.000866247	3.4961
	GxE_01289	HLTF	3.23539	4.64e-05	3.27125	0.0175935	0.0358608
	GxE_01291	HMCN1	3.91106	0.0294251	4.42241	0.0139211	0.511346
	GxE_01301	HPSE	2.82744	0.0119319	3.74241	0.0172746	0.914967
	GxE_01196	GNLY	3.35125	0.0284484	2.88125	0.0112985	-0.469996
	GxE_01304	HRC	1.48243	0.0343839	4.22245	0.0278452	2.74002
	GxE_01309	HSD17B13	2.59793	0.00263019	3.53931	0.00880626	0.941382
	GxE_01322	HTRA4	1.78556	0.0274818	2.78125	0.0291103	0.995691
	GxE_01328	ICA1L	2.8319	0.0437912	3.11595	0.00708928	0.284052
	GxE_01335	IFI27L1	2.56989	0.0221458	3.64732	0.00366403	1.07743
	GxE_01354	IL17F	2.47261	0.0494103	7.98689	0.00093868	5.51427
	GxE_01360	IL20	1.95108	0.00137682	6.79124	0.0040688	4.84016
	GxE_01377	IQGAP2	2.18628	0.00378447	5.96649	0.00967118	3.7802
	GxE_01382	IQSEC3	2.68278	2.84e-05	4.32391	0.0261679	1.64113
	GxE_01386	ITGAD	2.57313	0.0494572	3.27099	0.0192041	0.697855
	GxE_01390	ITIH2	3.15299	3.43e-07	4.5397	0.0249095	1.38671
	GxE_01391	JAML	2.39627	0.00357398	4.15896	0.00137503	1.76269
	GxE_01397	KCNH6	3.60978	0.0265669	6.56156	0.00299377	2.95178
	GxE_01403	KCNK18	2.72349	0.000127413	8.92979	0.000385268	6.20631
	GxE_01412	KCTD19	3.68296	0.000567675	8.13037	0.000905712	4.44741
	GxE_01317	HTR3D	2.90046	0.00102004	2.49371	0.0297812	-0.406758
	GxE_01417	KIAA0753	3.47787	5.89e-06	4.27248	0.023791	0.794602
	GxE_01420	KIAA0930	1.98995	0.0125899	2.85074	0.0118548	0.860791
	GxE_01436	KIRREL2	2.41682	0.0193392	3.14923	0.00858211	0.732408
	GxE_01437	KLC3	3.49822	5.36e-06	4.69216	0.00269656	1.19395
	GxE_01450	KLRG2	2.02038	0.0167282	3.47177	0.0474493	1.45139
	GxE_01452	KMT2C	1.78999	0.0151106	8.20479	0.000960153	6.4148
	GxE_01472	KRT76	2.51612	0.00858075	5.17365	0.0126087	2.65753
	GxE_01479	KRT83	3.57303	1.04e-05	6.7515	0.000818684	3.17847
	GxE_01483	L3MBTL3	2.75662	1.02e-05	8.26727	0.000768526	5.51065
	GxE_01487	LAMA3	4.7891	0.00421706	6.42792	0.00426961	1.63882
	GxE_01501	LCT	2.05606	0.00283518	5.73874	0.00534292	3.68269
	GxE_01516	LIMS1	2.4344	0.00353271	5.35964	0.0128758	2.92524
	GxE_01525	LONP2	2.723	0.000638074	4.82586	0.0206257	2.10287
	GxE_01528	LOXL4	3.23952	0.00945999	3.90229	0.0225615	0.662779
	GxE_01540	LRIG1	1.6636	0.00663202	4.33721	0.0467788	2.67361
	GxE_01429	KIF24	3.551	0.000190582	3.21089	0.00423999	-0.34011
	GxE_01572	LVRN	2.82276	0.0343968	6.61638	0.00378497	3.79362
	GxE_01580	LZTR1	3.23651	0.000177384	6.42173	0.00227968	3.18522
	GxE_01592	MAML3	2.47356	0.000488914	3.17404	0.00948983	0.700487
	GxE_01439	KLHDC4	4.67993	0.000255148	3.76393	0.00426961	-0.915999
	GxE_01442	KLK12	3.73472	0.0167511	3.41754	0.0489808	-0.317188
	GxE_01593	MAN2A2	2.92957	0.00357328	5.65297	0.00502335	2.7234
	GxE_01610	MCC	2.80457	0.000758405	7.70722	0.00111033	4.90265
	GxE_01619	MELTF	1.54288	0.0175874	3.89923	0.0163459	2.35636
	GxE_01621	MEOX2	1.75929	0.00842944	4.67591	0.00472962	2.91662
	GxE_01630	MFSD10	3.73251	0.00106064	5.73164	0.00521871	1.99913
	GxE_01634	MFSD9	2.534	0.0331703	2.90588	0.0372059	0.371877
	GxE_01494	LAMC3	2.77443	4.89e-05	2.54979	0.0329819	-0.224633
	GxE_01636	MGAM	6.61418	0.010728	7.68485	0.00111337	1.07066
	GxE_01649	MICU2	4.44335	0.000573801	5.10633	0.00314924	0.662981
	GxE_01662	MMP10	2.12255	0.013357	7.15484	0.000690814	5.03228
	GxE_01663	MMP14	4.01227	4.78e-05	6.72294	0.00410563	2.71066
	GxE_01667	MMP20	2.85804	0.0282516	3.83106	0.0360064	0.973023
	GxE_01678	MPDZ	2.18977	0.00232979	4.89341	0.0017295	2.70365
	GxE_01728	MUC6	1.48392	0.0401475	5.25463	0.00338062	3.77072
	GxE_01735	MYBPC2	4.06123	0.00628704	5.89638	0.00239551	1.83515
	GxE_01742	MYH1	3.98167	5.76e-07	4.01331	0.0218863	0.0316402
	GxE_01598	MAN2C1	3.51155	0.00420408	2.65457	0.0211717	-0.856981
	GxE_01752	MYL5	2.3054	0.000282571	5.70114	0.00624255	3.39574
	GxE_01753	MYLK4	2.37915	0.0061462	3.36755	0.00775588	0.988403
	GxE_01756	MYO15A	3.30354	0.010075	7.03021	0.0033938	3.72667
	GxE_01774	MYOM2	1.83307	0.00578145	3.05897	0.0187868	1.2259
	GxE_01828	NLRP9	2.77838	0.00316363	5.86847	0.000390449	3.09008
	GxE_01830	NLRX1	3.42305	0.000309645	4.40095	0.0155933	0.977894
	GxE_01849	NPC2	2.31963	0.00226689	4.30669	0.0329244	1.98706
	GxE_01865	NT5C1B	2.6137	0.00184846	7.87087	0.000781607	5.25717
	GxE_01869	NTN3	2.96363	0.00988621	6.35338	0.000768526	3.38975
	GxE_01875	NWD1	1.99316	0.0374953	3.37894	0.00448049	1.38578
	GxE_01880	OAS3	3.42529	0.0432537	7.06613	0.00226925	3.64084
	GxE_01896	OGFOD3	4.16754	0.027785	11.3485	5.5e-05	7.18097
	GxE_01708	MSS51	3.02353	0.000139957	2.8019	0.0284824	-0.221624
	GxE_01902	OPN4	2.68401	0.0324583	3.91283	0.0160988	1.22882
	GxE_01903	OR13A1	1.95616	0.0265669	2.7907	0.0137454	0.834541
	GxE_01908	OR51E1	3.54747	0.00293472	4.18549	0.00483555	0.638021
	GxE_01938	PACC1	2.34826	0.000341941	8.52977	0.000704991	6.1815
	GxE_01942	PADI2	2.0826	0.00212563	3.68469	0.00459767	1.60208
	GxE_01945	PAICS	3.97389	0.037705	5.28512	0.0104358	1.31124
	GxE_01951	PARP4	4.65534	0.000546066	4.94325	0.00295041	0.287904
	GxE_01818	NLRP13	2.61865	0.000190936	2.61434	0.0485578	-0.00430796
	GxE_01953	PARPBP	3.74395	6.4e-05	7.62159	0.00056639	3.87764
	GxE_01960	PCDH15	2.95335	7.93e-07	5.07064	0.00056639	2.11729
	GxE_01974	PDE6B	2.03426	0.0347304	3.98793	0.00732824	1.95367
	GxE_01977	PDPR	3.46701	0.014015	5.6552	0.0179467	2.1882
	GxE_01990	PGM1	2.47028	0.000976515	8.9168	0.000553549	6.44652
	GxE_01993	PHLDB3	3.16526	0.032221	4.15076	0.0261901	0.985507
	GxE_02008	PIWIL3	4.35518	2.04e-05	7.57841	0.00124141	3.22323
	GxE_01887	OCM	3.47862	0.00137504	3.25145	0.0382512	-0.227161
	GxE_02011	PKD2L1	1.67171	0.0182319	6.00006	0.00338472	4.32835
	GxE_02017	PKP4	2.81459	0.00703405	5.14581	0.00923866	2.33123
	GxE_02031	PLAAT1	4.00982	0.000652364	5.69892	0.00494383	1.6891
	GxE_02034	PLAUR	2.74499	0.00409839	3.69064	0.00502335	0.945657
	GxE_02051	PLEKHG5	3.15744	0.0108499	8.02035	0.0011425	4.86291
	GxE_02059	PLSCR5	3.50474	0.0437725	4.09795	0.0452735	0.593211
	GxE_02070	POGLUT3	4.07962	3.97e-07	4.28729	0.0204567	0.207668
	GxE_02083	POTEH	2.50841	0.00246602	4.02619	0.0369501	1.51778
	GxE_02088	POU5F1B	3.49816	2.33e-07	5.62935	0.00318263	2.1312
	GxE_02091	PPEF2	1.72599	0.0206828	3.24385	0.00941457	1.51786
	GxE_02097	PPID	2.88803	0.00467918	3.80574	0.0224957	0.917709
	GxE_01967	PCSK7	4.34422	6.25e-05	3.71539	0.014001	-0.628828
	GxE_02107	PPP2R1B	2.64102	0.0169226	6.6922	0.000258845	4.05118
	GxE_02111	PPY	3.43167	0.0114221	3.81078	0.00335693	0.379111
	GxE_02114	PRAMEF2	4.09658	0.00676399	5.33181	0.00635177	1.23523
	GxE_02118	PRDM12	2.58432	0.0323091	8.53571	0.000313551	5.9514
	GxE_02126	PRKDC	1.8483	0.033863	3.83222	0.00967118	1.98392
	GxE_02140	PRSS48	3.65493	0.000376371	6.20638	0.000905712	2.55146
	GxE_02160	PTGDR	3.48647	0.000211665	7.19139	0.00191542	3.70492
	GxE_02162	PTGDR2	2.14089	0.00653726	5.59476	0.00265371	3.45387
	GxE_02169	PUS10	3.01974	0.0112333	7.86578	0.00056639	4.84604
	GxE_02186	R3HDML	3.95822	0.0163487	7.06862	0.000388754	3.11041
	GxE_02037	PLCB2	4.10631	0.0101675	3.008	0.0100474	-1.09831
	GxE_02192	RABL2A	1.48272	0.0446887	5.34791	0.000385268	3.86519
	GxE_02196	RAD54L	2.66179	0.012736	4.31816	0.0196947	1.65637
	GxE_02067	PNPLA7	3.86936	0.000103231	3.32327	0.00331452	-0.546093
	GxE_02202	RBKS	2.54204	0.00637701	2.63708	0.0112817	0.0950458
	GxE_02218	RGPD3	3.44676	0.000758389	6.61314	0.000259135	3.16637
	GxE_02225	RHBDL2	4.54328	5.49e-10	7.23452	0.000509182	2.69124
	GxE_02237	RNASEL	3.87553	1.48e-07	7.15565	0.000553549	3.28012
	GxE_02241	RNF175	2.66571	0.012958	3.21373	0.0294354	0.548022
	GxE_02244	RNF213	2.00886	0.00102004	5.39686	0.00797043	3.38799
	GxE_02250	ROBO4	2.7299	0.00359078	4.26576	0.0223811	1.53586
	GxE_02260	RP1L1	2.14965	0.00498314	5.73006	0.00603957	3.58041
	GxE_02272	RTKN2	4.39955	1.43e-07	5.87355	0.00346664	1.47401
	GxE_02286	SAMD3	3.70512	1.2e-05	6.63547	0.00218104	2.93035
	GxE_02299	SAXO2	2.20771	0.00250285	5.76644	0.000964039	3.55872
	GxE_02303	SCEL	2.37118	0.0447294	4.88278	0.0113226	2.5116
	GxE_02137	PRSS36	3.81713	0.011898	3.75598	0.0136409	-0.0611509
	GxE_02305	SCGN	3.97957	1.09e-08	6.3382	0.00174185	2.35862
	GxE_02309	SCN4A	2.61722	0.0235688	4.66513	0.000960153	2.04791
	GxE_02319	SDHAF4	2.72453	0.00142837	6.89667	0.00128883	4.17214
	GxE_02334	SELENOH	2.49889	7.52e-05	4.06316	0.00269656	1.56426
	GxE_02336	SELENOO	2.74853	0.00793502	5.8136	0.00515955	3.06507
	GxE_02357	SERPINB3	3.87763	0.000370077	5.31794	0.00126992	1.44031
	GxE_02370	SH2D3A	4.0189	0.000809502	5.89097	0.000768526	1.87207
	GxE_02372	SH2D4A	4.71374	0.00262039	6.972	0.000972972	2.25826
	GxE_02377	SH3YL1	3.05167	0.000278158	6.87373	0.00303024	3.82206
	GxE_02382	SHPK	1.47262	0.0362354	4.13799	0.0257084	2.66537
	GxE_02386	SHROOM3	3.94382	0.00214103	5.20217	0.00116449	1.25835
	GxE_02221	RGS11	4.32985	1.07e-05	2.68672	0.0174846	-1.64314
	GxE_02387	SHROOM4	3.69396	0.00421292	4.85485	0.0015192	1.16089
	GxE_02392	SIGLEC1	2.00758	0.0414491	2.39696	0.0348362	0.389386
	GxE_02394	SIRPG	1.67507	0.0275189	6.61083	0.00309062	4.93576
	GxE_02398	SLAMF8	3.52755	2.28e-06	9.81702	0.000192869	6.28947
	GxE_02403	SLC14A1	2.4815	0.00465114	6.40163	0.00281826	3.92012
	GxE_02414	SLC22A11	1.72913	0.00739552	2.90367	0.0477454	1.17454
	GxE_02426	SLC27A3	2.13081	0.00130212	2.9862	0.047472	0.855392
	GxE_02427	SLC27A6	2.01033	0.00143996	6.5595	0.00271702	4.54917
	GxE_02430	SLC28A1	2.80384	0.0002934	2.99466	0.0179104	0.19082
	GxE_02437	SLC2A8	2.45684	0.00245399	5.39524	0.00413059	2.93839
	GxE_02442	SLC37A4	2.61027	0.0458165	9.23697	0.000509182	6.6267
	GxE_02454	SLC4A9	1.991	0.00816647	8.6596	0.000784456	6.6686
	GxE_02456	SLC5A10	2.45848	0.00075173	6.58986	0.00170064	4.13138
	GxE_02460	SLC5A4	2.87344	0.0183665	4.14734	0.0227911	1.2739
	GxE_02464	SLC6A18	2.03647	0.00239913	2.49645	0.0209462	0.459979
	GxE_02332	SEC31B	3.42419	0.000981907	3.18257	0.0110683	-0.241625
	GxE_02466	SLC6A20	1.36523	0.0412025	4.53708	0.0104711	3.17185
	GxE_02473	SLCO1B7	2.06926	0.0020277	6.73874	0.000933555	4.66948
	GxE_02476	SLFNL1	1.9201	0.0062675	5.36308	0.0129175	3.44298
	GxE_02489	SOAT2	2.52789	0.000509215	5.88771	0.00700171	3.35982
	GxE_02506	SPATA4	2.98647	0.000690197	4.0127	0.00211125	1.02624
	GxE_02512	SPDL1	1.97647	0.010979	3.35797	0.00445705	1.3815
	GxE_02516	SPG7	3.04559	0.000876664	4.49263	0.0437804	1.44705
	GxE_02518	SPHK1	1.5725	0.0128284	3.55566	0.0201218	1.98316
	GxE_02528	STAP2	1.43542	0.0327922	6.28587	0.00321286	4.85045
	GxE_02530	STATH	5.22172	1.19e-06	7.56714	0.000690814	2.34541
	GxE_02537	SULT1A2	2.41097	0.00381834	4.76035	0.0128328	2.34938
	GxE_02539	SUMF2	2.81727	0.00390543	4.61922	0.0318102	1.80195
	GxE_02541	SUPT3H	1.92879	0.00423216	5.20665	0.00446476	3.27786
	GxE_02564	TAC4	3.59918	0.000396563	5.31241	0.00310791	1.71323
	GxE_02567	TAS1R1	2.18238	0.00454774	3.01538	0.0145827	0.833001
	GxE_02572	TBC1D28	3.06346	0.0181372	6.41192	0.00293056	3.34846
	GxE_02580	TCHP	1.601	0.018471	4.75229	0.00126992	3.15129
	GxE_02587	TEKT3	4.07506	2.42e-08	4.20448	0.0132479	0.129417
	GxE_02597	TEX33	2.94777	1.95e-05	5.70574	0.00579715	2.75798
	GxE_02609	THNSL1	3.61144	0.00948464	4.81761	7.47e-05	1.20617
	GxE_02637	TMEM134	4.11357	0.0402649	6.74629	0.0028078	2.63272
	GxE_02650	TMEM270	2.42664	0.0195349	3.73604	0.00515864	1.30939
	GxE_02653	TMPRSS13	1.82364	0.0220268	3.50598	0.00727639	1.68234
	GxE_02656	TMPRSS15	1.77512	0.0480952	6.87984	3.8e-05	5.10472
	GxE_02659	TMPRSS9	2.54072	0.0360078	8.66134	0.000690814	6.12062
	GxE_02670	TOGARAM2	2.86371	0.0162066	4.82086	0.00205301	1.95715
	GxE_02676	TOR3A	3.68829	0.00402526	8.19544	0.000267678	4.50715
	GxE_02680	TPRG1L	3.97342	0.0190276	5.7413	0.00290805	1.76787
	GxE_02692	TRIM22	1.67394	0.0168093	5.15285	0.01471	3.4789
	GxE_02712	TRMT10B	3.73214	9.5e-09	3.89315	0.00158599	0.16101
	GxE_02720	TRPM1	2.65743	0.000160606	7.49785	0.000477357	4.84042
	GxE_02730	TSC2	4.25475	0.00402862	9.56832	0.000349791	5.31357
	GxE_02741	TTC16	2.77154	0.00289312	6.35669	0.00457219	3.58515
	GxE_02757	TTLL10	1.49396	0.0432009	3.37466	0.031999	1.8807
	GxE_02759	TTLL3	2.6701	0.00155464	8.50534	0.000686746	5.83524
	GxE_02763	TTLL6	3.14567	0.0134759	5.37836	0.00093868	2.2327
	GxE_02778	TYRP1	3.24898	0.0443247	5.51252	0.00770463	2.26354
	GxE_02779	UACA	1.65848	0.0454604	3.58409	0.0337524	1.92561
	GxE_02552	SYNE2	3.91368	0.000309645	3.28668	0.00775588	-0.627001
	GxE_02781	UBA7	3.74429	4.93e-07	6.63917	0.000328935	2.89488
	GxE_02787	UBXN11	1.87281	0.00570419	2.95792	0.0153677	1.08512
	GxE_02789	UCP3	2.22914	0.0105501	5.224	0.00403523	2.99486
	GxE_02796	UGT2B11	3.72052	8.69e-08	6.25888	0.000311299	2.53835
	GxE_02814	UPK2	3.45565	2.32e-05	4.53192	0.0030804	1.07627
	GxE_02821	USF1	2.33218	0.00648612	6.28416	0.00432702	3.95198
	GxE_02824	USH1C	3.70627	7.19e-05	4.24819	0.00526674	0.541921
	GxE_02826	USH2A	2.04931	0.013357	2.63487	0.0149916	0.58556
	GxE_02833	USP6	2.75799	0.0100155	5.07286	0.0013942	2.31487
	GxE_02839	VPS11	2.93648	0.0385486	5.80057	0.00135783	2.86409
	GxE_02884	YIPF1	1.89366	0.0212252	2.2988	0.0280581	0.405141
	GxE_02888	ZAN	1.83233	0.0141174	2.39525	0.0254472	0.56292
	GxE_02903	ZNF154	3.4015	0.0182319	9.23038	0.000150102	5.82889
	GxE_02906	ZNF175	1.81511	0.042259	6.97475	0.00182941	5.15964
	GxE_02913	ZNF274	3.66523	0.0071416	6.38782	0.00406052	2.72259
	GxE_02919	ZNF334	3.60514	6.38e-08	4.32082	0.0331077	0.715684
	GxE_02926	ZNF432	2.65247	0.000255148	9.63266	0.000385268	6.98019
	GxE_02928	ZNF439	2.14924	0.000758389	5.89601	0.000423168	3.74678
	GxE_02930	ZNF488	4.03156	0.00473043	5.63291	0.0029462	1.60135
	GxE_02942	ZNF571	3.86437	8.14e-06	6.75818	0.00227125	2.89381
	GxE_02952	ZNF674	4.47502	5.05e-08	5.94056	1.52e-05	1.46554
	GxE_02954	ZNF677	5.33449	1.35e-05	7.85629	0.000746702	2.5218
	GxE_02748	TTC24	4.31758	2.53e-08	3.59399	0.00618479	-0.72359
	GxE_02958	ZNF77	5.61212	0.0358187	5.70599	0.00589426	0.0938767
	GxE_02970	ZRANB3	3.76374	0.0097363	3.98273	0.00231068	0.21899
	GxE_02972	ZSCAN16	2.85299	6.55e-05	3.8999	0.041438	1.04691
	GxE_03005	PCDHA9	3.64876	0.000768917	4.77391	0.0183762	1.12515
	GxE_03016	PRR5-ARHGAP8	3.73699	0.0115166	4.06212	0.0429983	0.325136
	GxE_03046	PCDHGA3	2.15266	0.00577401	8.99947	0.000816876	6.8468
	GxE_03049	RP11-113D6.6	1.88539	0.00304788	3.75592	0.0047168	1.87054
	GxE_03062	PCDHGB3	2.92579	4.2e-07	4.83858	0.00656384	1.91279
	GxE_03088	UGT1A10	3.50761	0.00143996	6.74971	0.00258701	3.2421
	GxE_03100	UGT2A1	2.8217	8.24e-05	5.8972	0.00728051	3.07549
	GxE_02918	ZNF302	4.46777	1.46e-08	4.37133	0.000412238	-0.0964327
	GxE_02947	ZNF660	2.69765	0.00742828	2.496	0.0297637	-0.201641
	GxE_02966	ZNF875	4.12209	4.53e-09	2.81226	0.0136821	-1.30983
	GxE_02975	ZSWIM1	2.88147	0.000858943	2.7442	0.0338954	-0.13727
	GxE_02977	CORO7-PAM16	3.90902	0.030479	3.25981	0.0215353	-0.649211
	GxE_02979	PTGES3L-AARSD1	4.17916	3.82e-06	2.73323	0.0190995	-1.44593
	GxE_03012	ZNF812	4.01858	4.05e-06	3.58893	0.00866882	-0.429654
	GxE_03030	CTD-2215E18.1	3.34513	7.3e-05	3.12729	0.023245	-0.217831
