# Supplementary material for: Physiologically relevant 3D CRISPR screening enhances mechanistic insight into chemical toxicity compared to 2D screening
Source: Toxicology. Author manuscript; Available in PMC 2026 May 19. (PMC13185028; doi:10.1016/j.tox.2026.154422)
Supplement: Supplemental Material [file NIHMS2174948-supplement-Supplemental_Material.zip › 1-s2.0-S0300483X26000296-mmc2.xlsx]

## Sheet: SET1 
Notes	gRNA source		gene name	ENSEMBL Transcript ID	gRNA_IDs numerical (homemade)	gRNA seq without PAM	Length
	MinLibCas9	gRNA 1	A2ML1	ENST00000299698	GxE_00001	ACAATCCGGGTGTCGGGAGT	20
	MinLibCas9	gRNA 1	A3GALT2	ENST00000442999	GxE_00003	ACACGTAGTACATCACGCTC	20
	MinLibCas9	gRNA 1	A4GNT	ENST00000236709	GxE_00005	CTTCTTTCAAGTCCCACCAG	20
	MinLibCas9	gRNA 1	ABCA10	ENST00000269081	GxE_00007	GAGACGACAAATCTATGCAG	20
	MinLibCas9	gRNA 1	ABCA13	ENST00000435803	GxE_00009	TGTCATGCGTACCCTTAAGA	20
	MinLibCas9	gRNA 1	ABCA6	ENST00000284425	GxE_00011	TGAATCTTAGATTATCAAAC	20
	MinLibCas9	gRNA 1	ABCA7	ENST00000263094	GxE_00013	GATTTTGATGCGCACGTGGC	20
	MinLibCas9	gRNA 1	ABCA8	ENST00000269080	GxE_00015	ATGAGATTTGAGCCGTCCGA	20
	MinLibCas9	gRNA 1	ABCA9	ENST00000340001	GxE_00017	GGAAGGTGTTCATATCCAAT	20
	MinLibCas9	gRNA 1	ABCB5	ENST00000404938	GxE_00019	GAAATTTAATACATTGGTAG	20
	MinLibCas9	gRNA 1	ABCB6	ENST00000265316	GxE_00021	GCACGTAGGGAGAGATGCGA	20
	MinLibCas9	gRNA 1	ABCB7	ENST00000253577	GxE_00023	TCACAGTTGCAGTCACACGG	20
	MinLibCas9	gRNA 1	ABCC11	ENST00000394747	GxE_00025	CTGTCCCGGGATCGTCAATG	20
	MinLibCas9	gRNA 1	ABCC12	ENST00000311303	GxE_00027	CAGGTTAGCACCCAACCCGG	20
	MinLibCas9	gRNA 1	ABCC2	ENST00000370449	GxE_00029	GGATTGGTATATCGAACAGC	20
	MinLibCas9	gRNA 1	ABCC3	ENST00000285238	GxE_00031	GATACAGTATGAGCGGCTGC	20
	MinLibCas9	gRNA 1	ABCC6	ENST00000205557	GxE_00033	ACTATGATCCAATCAGCCTG	20
	MinLibCas9	gRNA 1	ABCG2	ENST00000237612	GxE_00035	TACAGTGGGATCATGAAACC	20
	MinLibCas9	gRNA 1	ABCG8	ENST00000272286	GxE_00037	TGGGCAACATGTACGTGCGG	20
	MinLibCas9	gRNA 1	ABHD12B	ENST00000337334	GxE_00039	TAATTGGGTTCCCATCACGA	20
	MinLibCas9	gRNA 1	ABHD14B	ENST00000483233	GxE_00041	GATGGACTGATCACAACCGG	20
	MinLibCas9	gRNA 1	ABHD15	ENST00000307201	GxE_00043	CCGTCGCTGAACTGGTCCGC	20
	MinLibCas9	gRNA 1	ABTB1	ENST00000232744	GxE_00045	TGACTACTTCCGAGCCCTGC	20
	MinLibCas9	gRNA 1	ACACB	ENST00000338432	GxE_00047	CCGTGGAGCCACATACCGGG	20
	MinLibCas9	gRNA 1	ACAD10	ENST00000455480	GxE_00049	AGAGCGGTGATTTTCGACAT	20
	MinLibCas9	gRNA 1	ACAD11	ENST00000264990	GxE_00051	TCCGATAGCTGTTGCATGGC	20
	MinLibCas9	gRNA 1	ACBD7	ENST00000356189	GxE_00053	CTTCTTTTGCCAGCGTGTCC	20
	MinLibCas9	gRNA 1	ACE	ENST00000290866	GxE_00055	ATATGACCGGACATCCCAGG	20
	MinLibCas9	gRNA 1	ACOT13	ENST00000230048	GxE_00057	GCTCTGCTATGCACGGAAAG	20
	MinLibCas9	gRNA 1	ACOT4	ENST00000326303	GxE_00059	CTTCTTTTCTTCCAGGTAAA	20
	MinLibCas9	gRNA 1	ACOT8	ENST00000217455	GxE_00061	CAAGTGGAGCGGACACGAAC	20
	MinLibCas9	gRNA 1	ACOX2	ENST00000302819	GxE_00063	GTTATAAGGCTGCCATGCGG	20
	MinLibCas9	gRNA 1	ACOX3	ENST00000356406	GxE_00065	AAAACTCGGGCAGAACGGTC	20
	MinLibCas9	gRNA 1	ACOXL	ENST00000439055	GxE_00067	GGATGTTTGCAATGACCGAG	20
	MinLibCas9	gRNA 1	ACPP	ENST00000351273	GxE_00069	TACTTTCAGGTGTTTCGGCA	20
	MinLibCas9	gRNA 1	ACSBG2	ENST00000586696	GxE_00071	TCCGACAAGCCTCATAGTAC	20
	MinLibCas9	gRNA 1	ACSM2A	ENST00000573854	GxE_00073	TAGCAACATCCGGTAAACAA	20
	MinLibCas9	gRNA 1	ACSM2B	ENST00000329697	GxE_00075	CATCTACAGAACTGCCTCGC	20
	MinLibCas9	gRNA 1	ACSM3	ENST00000289416	GxE_00077	CGGATATCCACTTGTTCCAC	20
	MinLibCas9	gRNA 1	ACSM4	ENST00000399422	GxE_00079	AATGTAGCTTGCATACGAAC	20
	MinLibCas9	gRNA 1	ACSM5	ENST00000331849	GxE_00081	CTGGCCATCTACTTTACCAG	20
	MinLibCas9	gRNA 1	ACTR3C	ENST00000539352	GxE_00083	TGGGTGAACGTACATTAACG	20
	MinLibCas9	gRNA 1	ADAM18	ENST00000265707	GxE_00085	ATTTACATCATTACAATTGA	20
	MinLibCas9	gRNA 1	ADAM2	ENST00000265708	GxE_00087	TAACTCATTAGCTTCTCCAG	20
	MinLibCas9	gRNA 1	ADAM7	ENST00000175238	GxE_00089	GATGACCATTTCTGCGATAC	20
	MinLibCas9	gRNA 1	ADAM8	ENST00000445355	GxE_00091	AGTCCGGGTACCCCTCTACG	20
	MinLibCas9	gRNA 1	ADAMTS20	ENST00000389420	GxE_00093	GAAAGGATGCATCGGCGGTC	20
	MinLibCas9	gRNA 1	ADAMTSL4	ENST00000271643	GxE_00095	GAACGGGGGGGACTCCTCAC	20
	MinLibCas9	gRNA 1	ADCK2	ENST00000072869	GxE_00097	CCGAGTGCCCTCGCGATGCC	20
	MinLibCas9	gRNA 1	ADCY10	ENST00000367851	GxE_00099	CCTGTTCTTTATTACGGCCC	20
	MinLibCas9	gRNA 1	ADCY2	ENST00000338316	GxE_00101	ATATCGCAAAGAAAATCGCC	20
	MinLibCas9	gRNA 1	ADGRE2	ENST00000315576	GxE_00103	TGGAATCAGGCACAGAAATC	20
	MinLibCas9	gRNA 1	ADGRF2	ENST00000296862	GxE_00105	CAGACACTCAGGGAAATATG	20
	MinLibCas9	gRNA 1	ADGRF3	ENST00000311519	GxE_00107	GCCCTGCGTACCCTGGATGA	20
	MinLibCas9	gRNA 1	ADGRV1	ENST00000405460	GxE_00109	ATTCAAATACGCCATGAGCG	20
	MinLibCas9	gRNA 1	ADHFE1	ENST00000396623	GxE_00111	TGTCGGTGGTGGCTCTACCA	20
	MinLibCas9	gRNA 1	ADPRH	ENST00000478399	GxE_00113	GGCTTGGATGCCCTAGACGT	20
	MinLibCas9	gRNA 1	ADPRHL1	ENST00000375418	GxE_00115	TTTGTGTCGTTCGCCGCACA	20
	MinLibCas9	gRNA 1	ADRM1	ENST00000253003	GxE_00117	CCAGTTCGGTCTGCCTGCAG	20
	MinLibCas9	gRNA 1	AEBP1	ENST00000223357	GxE_00119	TGTGAACCGGGTAGTCCTCC	20
	MinLibCas9	gRNA 1	AFM	ENST00000226355	GxE_00121	TGTGCAGTGCATCCGTGACA	20
	MinLibCas9	gRNA 1	AFMID	ENST00000327898	GxE_00123	GCCGTAAGCCACTATTACCA	20
	MinLibCas9	gRNA 1	AGAP6	ENST00000412531	GxE_00125	GATGGCTCTACCGCTCCCGA	20
	MinLibCas9	gRNA 1	AGBL1	ENST00000441037	GxE_00127	TTTTCGTTCCAACATAGGCT	20
	MinLibCas9	gRNA 1	AGBL2	ENST00000525123	GxE_00129	AGCCCTTCTACTGTCTCACG	20
	MinLibCas9	gRNA 1	AGL	ENST00000294724	GxE_00131	ACGCTATGGGAATAAACCAG	20
	MinLibCas9	gRNA 1	AGMO	ENST00000342526	GxE_00133	GCTTTAACGTCAATCTCAGC	20
	MinLibCas9	gRNA 1	AGR3	ENST00000310398	GxE_00135	AATGGTTATTCATCACCTGG	20
	MinLibCas9	gRNA 1	AIRE	ENST00000291582	GxE_00137	TCAGGACCCACACACAGTAG	20
	MinLibCas9	gRNA 1	AKAP3	ENST00000545990	GxE_00139	GGTGGGGAAACGTCCAACTC	20
	MinLibCas9	gRNA 1	AKNAD1	ENST00000370001	GxE_00141	AACACAGTTTGACTCAGGCG	20
	MinLibCas9	gRNA 1	AKR1C3	ENST00000380554	GxE_00143	AATTTACTCCGGTTGAAATA	20
	MinLibCas9	gRNA 1	AKR1E2	ENST00000298375	GxE_00145	CTTACTTTTACCACAATGAG	20
	MinLibCas9	gRNA 1	ALDH1B1	ENST00000377698	GxE_00147	AGGCATCCATCCGGCGCCAT	20
	MinLibCas9	gRNA 1	ALDH1L2	ENST00000258494	GxE_00149	TCTTCTGGCTGGGGTATACG	20
	MinLibCas9	gRNA 1	ALDH3A1	ENST00000457500	GxE_00151	TCACGCACCTATGTAGCGAG	20
	MinLibCas9	gRNA 1	ALDH3B1	ENST00000539229	GxE_00153	CTATCCGCTGAACCTGACGC	20
	MinLibCas9	gRNA 1	ALG10B	ENST00000308742	GxE_00155	GTACCTGGTGTCAGTTGGAG	20
	MinLibCas9	gRNA 1	ALK	ENST00000389048	GxE_00157	GCTGCCGTGGAAAGCAGCAG	20
	MinLibCas9	gRNA 1	ALKBH3	ENST00000302708	GxE_00159	ATGATGAACCCTCACTAGGG	20
	MinLibCas9	gRNA 1	ALLC	ENST00000252505	GxE_00161	GCTAGCTAAAATCCGACGAC	20
	MinLibCas9	gRNA 1	ALOX15	ENST00000570836	GxE_00163	AAGCGACTGTGGCCCGCACG	20
	MinLibCas9	gRNA 1	ALOX15B	ENST00000380183	GxE_00165	AAGGGGTTGCTGGACCGCAA	20
	MinLibCas9	gRNA 1	ALPK1	ENST00000458497	GxE_00167	GTATACAGACCGACTGCACC	20
	MinLibCas9	gRNA 1	ALS2CL	ENST00000318962	GxE_00169	ATATTCTGCGCAGCGGCAGT	20
	MinLibCas9	gRNA 1	AMPD1	ENST00000520113	GxE_00171	GAAGGTTGTCTGTTCGGAAG	20
	MinLibCas9	gRNA 1	ANGEL1	ENST00000251089	GxE_00173	AGGACTGGGTGTAAAACCGA	20
	MinLibCas9	gRNA 1	ANGPT4	ENST00000381922	GxE_00175	GACGGCCCCCATGCTAGAGC	20
	MinLibCas9	gRNA 1	ANGPTL5	ENST00000334289	GxE_00177	TTATACATAATTCACCCAGA	20
	MinLibCas9	gRNA 1	ANKAR	ENST00000520309	GxE_00179	AGTGTGAAAGCTATAAACGA	20
	MinLibCas9	gRNA 1	ANKK1	ENST00000303941	GxE_00181	CAGTACCTGGCGGCGTCGGG	20
	MinLibCas9	gRNA 1	ANKMY1	ENST00000391987	GxE_00183	ATGGCCTGGGTACCTACATG	20
	MinLibCas9	gRNA 1	ANKRD30A	ENST00000361713	GxE_00185	TTCGTTATGGATAGTAAAAG	20
	MinLibCas9	gRNA 1	ANKRD35	ENST00000355594	GxE_00187	CAAGGCTCTAGTCTCCGGCC	20
	MinLibCas9	gRNA 1	ANKRD36	ENST00000420699	GxE_00189	GATGCGTTTCGAAAGATTGC	20
	MinLibCas9	gRNA 1	ANO2	ENST00000327087	GxE_00191	CTACCACTACCGGAAACGCG	20
	MinLibCas9	gRNA 1	ANO5	ENST00000324559	GxE_00193	TTACCATAAGCCGCCGCCTC	20
	MinLibCas9	gRNA 1	ANO7	ENST00000274979	GxE_00195	GTGCTGTTACCTCCGAGGCG	20
	MinLibCas9	gRNA 1	AOAH	ENST00000258749	GxE_00197	CTTAGTGCTTACCAGAATCG	20
	MinLibCas9	gRNA 1	AOC2	ENST00000253799	GxE_00199	CATAGGCTATTCGCTCACCC	20
	MinLibCas9	gRNA 1	AOX1	ENST00000374700	GxE_00201	TTAGTTCCTGTGAGTCGAAC	20
	MinLibCas9	gRNA 1	AP1G2	ENST00000308724	GxE_00203	TGGGTCCCCGTCGCGGAAGG	20
	MinLibCas9	gRNA 1	AP3S1	ENST00000316788	GxE_00205	CAAATAGTACCTTGTCTACA	20
	MinLibCas9	gRNA 1	APBA3	ENST00000316757	GxE_00207	GAGGATCAAGGTCTTGACAG	20
	MinLibCas9	gRNA 1	APH1A	ENST00000369109	GxE_00209	GCGTTATCATCCTGGTCGCA	20
	MinLibCas9	gRNA 1	APIP	ENST00000395787	GxE_00211	AAAATACCTATAATACCCTC	20
	MinLibCas9	gRNA 1	APOBEC1	ENST00000229304	GxE_00213	GAGTTTCTGAGTCGGCACCC	20
	MinLibCas9	gRNA 1	APOBEC3B	ENST00000333467	GxE_00215	GGCGCCGTCGAAGGACCAAA	20
	MinLibCas9	gRNA 1	APOBEC3G	ENST00000407997	GxE_00217	TTCTAGGCTCCACATAAACA	20
	MinLibCas9	gRNA 1	APOC3	ENST00000227667	GxE_00219	TGCATCCTTGGCGGTCTTGG	20
	MinLibCas9	gRNA 1	APOL3	ENST00000349314	GxE_00221	TACCTTCAATCGGTCAATGC	20
	MinLibCas9	gRNA 1	APPL2	ENST00000551662	GxE_00223	TGATCTGGAAGCAGTAGCGC	20
	MinLibCas9	gRNA 1	AQP7	ENST00000297988	GxE_00225	AGATCCAGGAAATACTGCAG	20
	MinLibCas9	gRNA 1	ARHGAP8	ENST00000389773	GxE_00227	ACACCTTAAATACGACCAGC	20
	MinLibCas9	gRNA 1	ARHGEF37	ENST00000333677	GxE_00229	CTACGACCAGGCCTTGCTAC	20
	MinLibCas9	gRNA 1	ARHGEF38	ENST00000420470	GxE_00231	GTTTCTTCAGACTGATAGGC	20
	MinLibCas9	gRNA 1	ARID4A	ENST00000355431	GxE_00233	CACTTTGGTTCCTGTTAGGC	20
	MinLibCas9	gRNA 1	ARNTL2	ENST00000266503	GxE_00235	CAACCCCATGGCGCGTAAAC	20
	MinLibCas9	gRNA 1	ARRB2	ENST00000412477	GxE_00237	CAGTTCGCCCCGGAGAAACC	20
	MinLibCas9	gRNA 1	ART1	ENST00000250693	GxE_00239	TGCCTTGGGGCCCCTATCAA	20
	MinLibCas9	gRNA 1	ASAH2	ENST00000395526	GxE_00241	CAAATCCGGCCAGAATGCAC	20
	MinLibCas9	gRNA 1	ASB15	ENST00000451558	GxE_00243	TTTGGCGGATGATGGGGCGT	20
	MinLibCas9	gRNA 1	ASB16	ENST00000293414	GxE_00245	TGCTCGACACCTGATCCGGC	20
	MinLibCas9	gRNA 1	ASCC3	ENST00000369162	GxE_00247	GAACTGATCCATGCCTGTGG	20
	MinLibCas9	gRNA 1	ASIC3	ENST00000297512	GxE_00249	ATAGAGTTGCGCCATGTCAA	20
	MinLibCas9	gRNA 1	ASMT	ENST00000381241	GxE_00251	ACGTCGGGCTGACCGTGGTC	20
	MinLibCas9	gRNA 1	ASPM	ENST00000367409	GxE_00253	AAGTGAGCCCGACCGAGCGG	20
	MinLibCas9	gRNA 1	ASPN	ENST00000375544	GxE_00255	TAACCACAAAGAAGTTGCGA	20
	MinLibCas9	gRNA 1	ASPSCR1	ENST00000306729	GxE_00257	CCGCGGCGACTTGAGCCGTC	20
	MinLibCas9	gRNA 1	ASTL	ENST00000342380	GxE_00259	ACCGCTATATCCGTGTCAAC	20
	MinLibCas9	gRNA 1	ATG4C	ENST00000317868	GxE_00261	GAACTACTATAGCTTGGACC	20
	MinLibCas9	gRNA 1	ATG9B	ENST00000377974	GxE_00263	TGTGCTCACCGTCTACGACG	20
	MinLibCas9	gRNA 1	ATM	ENST00000278616	GxE_00265	GCTTTGATGTTAACAATCGC	20
	MinLibCas9	gRNA 1	ATP10B	ENST00000327245	GxE_00267	TCTTGCTGCGTTTGTACCGG	20
	MinLibCas9	gRNA 1	ATP10D	ENST00000273859	GxE_00269	AATTTGCTGCGCTTATACCG	20
	MinLibCas9	gRNA 1	ATP12A	ENST00000218548	GxE_00271	GGATAACTCATCTCTCACGG	20
	MinLibCas9	gRNA 1	ATP13A5	ENST00000342358	GxE_00273	GCAATCGTAGCTGCGGTGCA	20
	MinLibCas9	gRNA 1	ATP1A4	ENST00000368081	GxE_00275	CAAGCTCTGGTAATTCGAGG	20
	MinLibCas9	gRNA 1	ATP2C2	ENST00000262429	GxE_00277	CCTGAGTATGTTCACGATCG	20
	MinLibCas9	gRNA 1	ATP6V0D2	ENST00000285393	GxE_00279	ATTTCTGTGAAACGGCCCAA	20
	MinLibCas9	gRNA 1	ATP7B	ENST00000242839	GxE_00281	ATCGGTTGTGTGCCTGCAAC	20
	MinLibCas9	gRNA 1	ATP8B3	ENST00000310127	GxE_00283	CGTCGGCGAACTTGTTCCAG	20
	MinLibCas9	gRNA 1	ATP8B4	ENST00000284509	GxE_00285	ATGTCAGAAGAGAATAGCGC	20
	MinLibCas9	gRNA 1	ATRN	ENST00000262919	GxE_00287	GTGTTTACGACCATAGGACC	20
	MinLibCas9	gRNA 1	ATXN3	ENST00000393287	GxE_00289	TACTTAGCTGAATAGCCCTG	20
	MinLibCas9	gRNA 1	AUNIP	ENST00000374298	GxE_00291	AGTGGTTGAAGTGGCTAAAG	20
	MinLibCas9	gRNA 1	AVIL	ENST00000257861	GxE_00293	ATCGTTGACGGTCTCCACAT	20
	MinLibCas9	gRNA 1	AXDND1	ENST00000367618	GxE_00295	GATACTATGCTAGAGAGGGC	20
	MinLibCas9	gRNA 1	B3GLCT	ENST00000343307	GxE_00297	TTGGTACAAAACTCAGGCAC	20
	MinLibCas9	gRNA 1	B4GALNT2	ENST00000300404	GxE_00299	TCACCGCTGGGAGGTCGCTC	20
	MinLibCas9	gRNA 1	BBS10	ENST00000393262	GxE_00301	GTGTACGAAGCCCACTGGCG	20
	MinLibCas9	gRNA 1	BCAP29	ENST00000379119	GxE_00303	TCTTAGAGTTTTGAGACGTC	20
	MinLibCas9	gRNA 1	BCHE	ENST00000264381	GxE_00305	TAAAGAGATGTTACCGCCCA	20
	MinLibCas9	gRNA 1	BCLAF1	ENST00000531224	GxE_00307	ATTCATCGATAGACTCAGAT	20
	MinLibCas9	gRNA 1	BCO2	ENST00000357685	GxE_00309	TATTCGGGTTCCTCCAGAGA	20
	MinLibCas9	gRNA 1	BDKRB1	ENST00000216629	GxE_00311	GCCCCGGCGGCAACTGAACG	20
	MinLibCas9	gRNA 1	BHMT2	ENST00000255192	GxE_00313	AAAAGAATCAGATAGACCCG	20
	MinLibCas9	gRNA 1	BOD1	ENST00000311086	GxE_00315	GGCAGCGACTGGCGCTACTG	20
	MinLibCas9	gRNA 1	BORA	ENST00000390667	GxE_00317	ATAAATAGTGACTCTCCAGT	20
	MinLibCas9	gRNA 1	BPHL	ENST00000380379	GxE_00319	TCTGCTGGGAAATCGCGATC	20
	MinLibCas9	gRNA 1	BPIFA3	ENST00000375454	GxE_00321	TGGGCTGGCTAATCAGCGGC	20
	MinLibCas9	gRNA 1	BPIFB3	ENST00000375494	GxE_00323	CAGCGCTTGAGGATAAGGAT	20
	MinLibCas9	gRNA 1	BPIFB6	ENST00000349552	GxE_00325	CCCTTGATAGGTTTCATCCC	20
	MinLibCas9	gRNA 1	BPIFC	ENST00000397452	GxE_00327	TCGGGTTAGGATAATGATAC	20
	MinLibCas9	gRNA 1	BTN3A2	ENST00000356386	GxE_00329	GATGCAGGATACACCCTCCC	20
	MinLibCas9	gRNA 1	BTN3A3	ENST00000244519	GxE_00331	TGCAGCGTGCTGAAGAGCCG	20
	MinLibCas9	gRNA 1	BTNL2	ENST00000454136	GxE_00333	GTGTATTGGGAAGACATCCG	20
	MinLibCas9	gRNA 1	BTNL9	ENST00000327705	GxE_00335	CAGACGATGGCTTCAAACTC	20
	MinLibCas9	gRNA 1	C11orf16	ENST00000326053	GxE_00337	GGCTTGTGCCCGGTGAGCCA	20
	MinLibCas9	gRNA 1	C11orf71	ENST00000325636	GxE_00339	AGCACACTTCTTAGGAGATC	20
	MinLibCas9	gRNA 1	C11orf94	ENST00000449465	GxE_00341	CCAAGCACCCAAGGCCGCGA	20
	MinLibCas9	gRNA 1	C12orf56	ENST00000333722	GxE_00343	CACTACCCGCCGGATGGACT	20
	MinLibCas9	gRNA 1	C15orf48	ENST00000344300	GxE_00345	AGAATACACAGCGAAAGATG	20
	MinLibCas9	gRNA 1	C17orf50	ENST00000285023	GxE_00347	AGGACACTGAGCGCCGCTCG	20
	MinLibCas9	gRNA 1	C17orf80	ENST00000359042	GxE_00349	AAATTACTAGATGTGCCTAC	20
	MinLibCas9	gRNA 1	C1orf105	ENST00000367727	GxE_00351	AGTACCTTAGATAAAACATC	20
	MinLibCas9	gRNA 1	C1orf194	ENST00000369949	GxE_00353	CACAATTACTTCCATGAGGC	20
	MinLibCas9	gRNA 1	C1orf216	ENST00000270815	GxE_00355	CTTGGCACTTGCCATGAAGT	20
	MinLibCas9	gRNA 1	C1orf56	ENST00000368926	GxE_00357	GAGGGGGTTGTGATTAATGC	20
	MinLibCas9	gRNA 1	C1orf87	ENST00000371201	GxE_00359	ATATTGGCCAGAGCCCAAGT	20
	MinLibCas9	gRNA 1	C1QTNF8	ENST00000328449	GxE_00361	CTCGCGCCGGCCCACGGAGA	20
	MinLibCas9	gRNA 1	C2	ENST00000299367	GxE_00363	CCAAATGCGACTCCTCGGCA	20
	MinLibCas9	gRNA 1	C20orf96	ENST00000360321	GxE_00365	CTGTTGGCTTGTTGGACTGG	20
	MinLibCas9	gRNA 1	C22orf23	ENST00000249079	GxE_00367	AAGCCAATGGGGCCTACAGC	20
	MinLibCas9	gRNA 1	C22orf39	ENST00000399562	GxE_00369	TCGGCGCGGTAGGCCTCGCA	20
	MinLibCas9	gRNA 1	C3orf20	ENST00000253697	GxE_00371	CTCGCAAACATGTCCGCCAT	20
	MinLibCas9	gRNA 1	C4orf17	ENST00000326581	GxE_00373	ACTTTGGCACCGTTTGGGGC	20
	MinLibCas9	gRNA 1	C4orf33	ENST00000281146	GxE_00375	CTGGACATTCTGAACGATAA	20
	MinLibCas9	gRNA 1	C4orf46	ENST00000379205	GxE_00377	TCTGCAGCATCTTCCCCGGG	20
	MinLibCas9	gRNA 1	C4orf50	ENST00000531445	GxE_00379	AGAGGCCGAGGTTACTGAGG	20
	MinLibCas9	gRNA 1	C4orf51	ENST00000438731	GxE_00381	CAGTTACCGGAAAAAACAAC	20
	MinLibCas9	gRNA 1	C5orf49	ENST00000399810	GxE_00383	CTACTACTACCGCCCGGCGC	20
	MinLibCas9	gRNA 1	C6	ENST00000263413	GxE_00385	ATACCGTGTTCCGGCCAATC	20
	MinLibCas9	gRNA 1	C7	ENST00000313164	GxE_00387	TTTGTGTTTAGACTCGCAGG	20
	MinLibCas9	gRNA 1	C7orf31	ENST00000409280	GxE_00389	AGTGTACGAAGTGAGCCAGT	20
	MinLibCas9	gRNA 1	C7orf50	ENST00000397098	GxE_00391	CAGTTCGGCCCCCGAGCGCC	20
	MinLibCas9	gRNA 1	C8B	ENST00000371237	GxE_00393	ATACTGGGGAATTGGCAGTC	20
	MinLibCas9	gRNA 1	C9	ENST00000263408	GxE_00395	GAAAAGATGCACCGACGCTG	20
	MinLibCas9	gRNA 1	C9orf152	ENST00000400613	GxE_00397	TTTGGTCCAAACCTCCCCCC	20
	MinLibCas9	gRNA 1	C9orf43	ENST00000288462	GxE_00399	TCAATCCGAAGCGTTACCTC	20
	MinLibCas9	gRNA 1	C9orf85	ENST00000334731	GxE_00401	ATTAATGCAAAACTTCATGA	20
	MinLibCas9	gRNA 1	CA12	ENST00000178638	GxE_00403	CCCTGGATGTGCATGTCCGA	20
	MinLibCas9	gRNA 1	CABP2	ENST00000294288	GxE_00405	CCCGGTCTCGGTCAAACTCC	20
	MinLibCas9	gRNA 1	CABYR	ENST00000399496	GxE_00407	TCCTTCAGGGAATACTACTA	20
	MinLibCas9	gRNA 1	CACNA1B	ENST00000371372	GxE_00409	CTAGGAGCCTTACGCGGCGA	20
	MinLibCas9	gRNA 1	CACNA1D	ENST00000288139	GxE_00411	GGGACTTACCGTGTTCCGGA	20
	MinLibCas9	gRNA 1	CACNA1E	ENST00000367573	GxE_00413	CATCGCCGCGTCAGGACAGA	20
	MinLibCas9	gRNA 1	CACNA2D4	ENST00000382722	GxE_00415	GCTCATCAGCGACGGCGCCG	20
	MinLibCas9	gRNA 1	CALHM2	ENST00000260743	GxE_00417	GGCGCAGTACCGCGCCAATG	20
	MinLibCas9	gRNA 1	CAPG	ENST00000263867	GxE_00419	GGGTTGCCCTCCTTCAGAGC	20
	MinLibCas9	gRNA 1	CAPN11	ENST00000398776	GxE_00421	AGTTCTGGGCGTTGTCGTGC	20
	MinLibCas9	gRNA 1	CAPN12	ENST00000328867	GxE_00423	GTGGATTTCACAGGCGGCGT	20
	MinLibCas9	gRNA 1	CAPN13	ENST00000295055	GxE_00425	CTGGCTTTTCCGCGGATCAC	20
	MinLibCas9	gRNA 1	CAPN15	ENST00000219611	GxE_00427	CAGTGCGTTGAGCAGGGTAC	20
	MinLibCas9	gRNA 1	CAPN9	ENST00000271971	GxE_00429	CAGTGTAACGGGAATTGACC	20
	MinLibCas9	gRNA 1	CARD17	ENST00000375707	GxE_00431	TTACTATCTCTATCTCTTCC	20
	MinLibCas9	gRNA 1	CARD6	ENST00000254691	GxE_00433	AGGCCATCAGAGATTTGCCG	20
	MinLibCas9	gRNA 1	CARD9	ENST00000371732	GxE_00435	CCGTTTGCGGATGACCAGGT	20
	MinLibCas9	gRNA 1	CARS2	ENST00000257347	GxE_00437	GTATGGCAAATTGGTCGGCG	20
	MinLibCas9	gRNA 1	CASP5	ENST00000393141	GxE_00439	ATGACATCGTGGGGATGAAA	20
	MinLibCas9	gRNA 1	CASQ1	ENST00000368078	GxE_00441	GCAGCTGTGGCCAAGAAACT	20
	MinLibCas9	gRNA 1	CATSPER2	ENST00000321596	GxE_00443	TGATCGTATTCAAAAAGACC	20
	MinLibCas9	gRNA 1	CBLC	ENST00000270279	GxE_00445	AACTTTCCCTCCAGAAGGTG	20
	MinLibCas9	gRNA 1	CBR3	ENST00000290354	GxE_00447	AAAAAATGAGGTGCATGAGA	20
	MinLibCas9	gRNA 1	CBY2	ENST00000310521	GxE_00449	CATTTACCCAGCGCCCGTCC	20
	MinLibCas9	gRNA 1	CC2D2A	ENST00000424120	GxE_00451	TCCGGACTGTCATACTCAGG	20
	MinLibCas9	gRNA 1	CCDC102B	ENST00000360242	GxE_00453	GTATTACAGGTATCCCTGGG	20
	MinLibCas9	gRNA 1	CCDC110	ENST00000307588	GxE_00455	CAACCATTTCTAGTAAAACA	20
	MinLibCas9	gRNA 1	CCDC113	ENST00000219299	GxE_00457	ACATTGAGGACATGAACCGC	20
	MinLibCas9	gRNA 1	CCDC125	ENST00000396496	GxE_00459	AATACCGTTGATTCAAAACT	20
	MinLibCas9	gRNA 1	CCDC13	ENST00000310232	GxE_00461	ACACCTTCGAAATGAGCTCA	20
	MinLibCas9	gRNA 1	CCDC146	ENST00000285871	GxE_00463	AGTTTGCCTAAGTGCATCCC	20
	MinLibCas9	gRNA 1	CCDC150	ENST00000389175	GxE_00465	CACTTCTGATTACCATGGGG	20
	MinLibCas9	gRNA 1	CCDC158	ENST00000388914	GxE_00467	TATGCGTCAGCTCAGCGATC	20
	MinLibCas9	gRNA 1	CCDC170	ENST00000239374	GxE_00469	CGAATTCATTTTCTTTGCGC	20
	MinLibCas9	gRNA 1	CCDC171	ENST00000380701	GxE_00471	TTATATCAGCACTTGGTAGC	20
	MinLibCas9	gRNA 1	CCDC178	ENST00000383096	GxE_00473	CACAGCTGTGACGTCGACAT	20
	MinLibCas9	gRNA 1	CCDC18	ENST00000370276	GxE_00475	ACAGAACCTGTAAAGCTAGG	20
	MinLibCas9	gRNA 1	CCDC180	ENST00000375202	GxE_00477	AGGTGACCCAGGTTCCGAAT	20
	MinLibCas9	gRNA 1	CCDC191	ENST00000295878	GxE_00479	TTGATCATAGGATTAAGCTG	20
	MinLibCas9	gRNA 1	CCDC27	ENST00000294600	GxE_00481	TCCGGACAAATCGGCCTCAG	20
	MinLibCas9	gRNA 1	CCDC38	ENST00000344280	GxE_00483	ATTTCATATACTCCCTGAGG	20
	MinLibCas9	gRNA 1	CCDC59	ENST00000256151	GxE_00485	ACATCTCTATTTAGCTGAAG	20
	MinLibCas9	gRNA 1	CCDC60	ENST00000327554	GxE_00487	AAAAGGACCTTATACGAAGC	20
	MinLibCas9	gRNA 1	CCDC63	ENST00000308208	GxE_00489	GAGTTTTGAGAGCTATGAGG	20
	MinLibCas9	gRNA 1	CCDC66	ENST00000394672	GxE_00491	AGAGTACTGAATATATCAGC	20
	MinLibCas9	gRNA 1	CCDC7	ENST00000362006	GxE_00493	AGACAACATGACTTTCACGG	20
	MinLibCas9	gRNA 1	CCDC74B	ENST00000310463	GxE_00495	GGAACTGTAGGCTCTTCTCC	20
	MinLibCas9	gRNA 1	CCDC78	ENST00000293889	GxE_00497	GAAGTGGGCGCTGGAGCATC	20
	MinLibCas9	gRNA 1	CCHCR1	ENST00000396268	GxE_00499	TAACCTGTCTTTGAAGGTCC	20
	MinLibCas9	gRNA 1	CCL26	ENST00000394905	GxE_00501	GAATTCATAGCTTCGCACCC	20
	MinLibCas9	gRNA 1	CCL4	ENST00000250151	GxE_00503	TTACTTGGTGCTGAGAGCGC	20
	MinLibCas9	gRNA 1	CCNI2	ENST00000378731	GxE_00505	AAAAGGTGTTCTGAAGCCGC	20
	MinLibCas9	gRNA 1	CCNL2	ENST00000400809	GxE_00507	AACGGAGCTTGTCGTCAGGC	20
	MinLibCas9	gRNA 1	CCR5	ENST00000343801	GxE_00509	TCACTATGCTGCCGCCCAGT	20
	MinLibCas9	gRNA 1	CD101	ENST00000256652	GxE_00511	TGCAAACCGCTCTGTATACA	20
	MinLibCas9	gRNA 1	CD109	ENST00000287097	GxE_00513	TGACACTTACTTTGCCGTGA	20
	MinLibCas9	gRNA 1	CD163L1	ENST00000313599	GxE_00515	AAAAGATTCATTACCGGAGC	20
	MinLibCas9	gRNA 1	CD180	ENST00000256447	GxE_00517	GGGTTACCCTCTGGGATGAA	20
	MinLibCas9	gRNA 1	CD1B	ENST00000368168	GxE_00519	CATGGCTGGGATAGCGACTC	20
	MinLibCas9	gRNA 1	CD1D	ENST00000368171	GxE_00521	CACGTTCAGCGACCAGCAGT	20
	MinLibCas9	gRNA 1	CD207	ENST00000410009	GxE_00523	GATATGGTGCCCATAAACCG	20
	MinLibCas9	gRNA 1	CD33	ENST00000262262	GxE_00525	ACCGAGGAGTGAGTAGTCCT	20
	MinLibCas9	gRNA 1	CD36	ENST00000435819	GxE_00527	TGATAGTGAAGGTTCGAAGA	20
	MinLibCas9	gRNA 1	CD5L	ENST00000368174	GxE_00529	CGGCTGGGACATTAAGGACG	20
	MinLibCas9	gRNA 1	CD96	ENST00000283285	GxE_00531	GTTCACCTATGCATGGTCGG	20
	MinLibCas9	gRNA 1	CDC20B	ENST00000381375	GxE_00533	AACGTGGTTCAGCAGGCTAA	20
	MinLibCas9	gRNA 1	CDC27	ENST00000531206	GxE_00535	GATGGCACATCAATTACAGG	20
	MinLibCas9	gRNA 1	CDH26	ENST00000348616	GxE_00537	ACGTTCTCCTGGGTAAATGC	20
	MinLibCas9	gRNA 1	CDHR3	ENST00000317716	GxE_00539	AATCCAAGTAACCTAGCAGC	20
	MinLibCas9	gRNA 1	CDK11A	ENST00000404249	GxE_00541	GGCGTCTTAGGAATACTCCA	20
	MinLibCas9	gRNA 1	CDK15	ENST00000450471	GxE_00543	TTTTATTTAGCACACAGACC	20
	MinLibCas9	gRNA 1	CDKL2	ENST00000429927	GxE_00545	CTGATTATGTGGCAACCCGA	20
	MinLibCas9	gRNA 1	CDKL4	ENST00000378803	GxE_00547	TAATCGGTGTAGGCATCTCC	20
	MinLibCas9	gRNA 1	CDRT15	ENST00000420162	GxE_00549	TGAGCCTTCTTCGGCATCGT	20
	MinLibCas9	gRNA 1	CEACAM4	ENST00000221954	GxE_00551	GTTATATAACCAGCAATGAG	20
	MinLibCas9	gRNA 1	CEACAM7	ENST00000006724	GxE_00553	GCACGACATCAATATTGGTC	20
	MinLibCas9	gRNA 1	CELA1	ENST00000293636	GxE_00555	ACGTTATCGCTGTTCCAGTA	20
	MinLibCas9	gRNA 1	CELA3B	ENST00000337107	GxE_00557	CAGGTGATCCCCATCAACTC	20
	MinLibCas9	gRNA 1	CELSR1	ENST00000262738	GxE_00559	CACCGGCGACTACTGCGAGA	20
	MinLibCas9	gRNA 1	CENPF	ENST00000366955	GxE_00561	AGATAGTTATAATGCGCAGT	20
	MinLibCas9	gRNA 1	CEP112	ENST00000392769	GxE_00563	CTGTATTTATAGAACGGCAG	20
	MinLibCas9	gRNA 1	CEP126	ENST00000263468	GxE_00565	GGAAATGGTATTCCGCTGGA	20
	MinLibCas9	gRNA 1	CEP152	ENST00000380950	GxE_00567	CCAGTATTCGGACTGCAGCG	20
	MinLibCas9	gRNA 1	CEP164	ENST00000278935	GxE_00569	GCTGTTGGCAAAGGGCGACA	20
	MinLibCas9	gRNA 1	CEP250	ENST00000397527	GxE_00571	TCTGAATTCGGTTATACTCC	20
	MinLibCas9	gRNA 1	CEP290	ENST00000552810	GxE_00573	CTAGATGGTGCTATCCCATC	20
	MinLibCas9	gRNA 1	CEP72	ENST00000264935	GxE_00575	CCACGAGCTCGGTTAAGGCG	20
	MinLibCas9	gRNA 1	CEP89	ENST00000305768	GxE_00577	GTATAGGGCCCTTGGATGGG	20
	MinLibCas9	gRNA 1	CEP95	ENST00000556440	GxE_00579	ATGTTGGGCCCCTCTTGGGA	20
	MinLibCas9	gRNA 1	CES1	ENST00000360526	GxE_00581	TGCCCAGAAGGGGTTGACTC	20
	MinLibCas9	gRNA 1	CES5A	ENST00000521992	GxE_00583	AGAAACACTTATGGCTCCCG	20
	MinLibCas9	gRNA 1	CFAP100	ENST00000352312	GxE_00585	GACGAACTCGTCGAACAAGG	20
	MinLibCas9	gRNA 1	CFAP157	ENST00000373295	GxE_00587	GATGATCTCTTTCCTCAGTC	20
	MinLibCas9	gRNA 1	CFAP206	ENST00000369562	GxE_00589	TGTAGAATGAAAGAACACAT	20
	MinLibCas9	gRNA 1	CFAP299	ENST00000508675	GxE_00591	TGAAACCCTGGCCCGCCAGT	20
	MinLibCas9	gRNA 1	CFAP43	ENST00000357060	GxE_00593	TGTCTTTTAACCCCATGAAC	20
	MinLibCas9	gRNA 1	CFAP46	ENST00000368586	GxE_00595	TTTAGGTTCGGAGGCATCGC	20
	MinLibCas9	gRNA 1	CFAP58	ENST00000369704	GxE_00597	TTACCACTTCTGATAAGAGC	20
	MinLibCas9	gRNA 1	CFAP61	ENST00000245957	GxE_00599	GGGCCTCTATTAGTTCGGCC	20
	MinLibCas9	gRNA 1	CFAP65	ENST00000341552	GxE_00601	TATCCTTACCTGGGCGCTGA	20
	MinLibCas9	gRNA 1	CFAP74	ENST00000493964	GxE_00603	GTACAAGAAAAAGATCACGT	20
	MinLibCas9	gRNA 1	CFHR1	ENST00000320493	GxE_00605	AACAGCATTGTACTTACCAG	20
	MinLibCas9	gRNA 1	CFHR2	ENST00000367415	GxE_00607	CTGTTGTCAGTATATGCTCC	20
	MinLibCas9	gRNA 1	CFHR3	ENST00000367425	GxE_00609	TTTCTCCGTACATGTAACTG	20
	MinLibCas9	gRNA 1	CFHR4	ENST00000367416	GxE_00611	CTATACTTTCCAGCAGCTGC	20
	MinLibCas9	gRNA 1	CFHR5	ENST00000256785	GxE_00613	ATTTATTTACCAACACAAGT	20
	MinLibCas9	gRNA 1	CFTR	ENST00000003084	GxE_00615	TTCCTATGACCCGGATAACA	20
	MinLibCas9	gRNA 1	CGN	ENST00000271636	GxE_00617	GTCGGACTGGCCGCCGAACA	20
	MinLibCas9	gRNA 1	CHD1L	ENST00000369258	GxE_00619	TCTGGGCTCCCAGAGTAAAA	20
	MinLibCas9	gRNA 1	CHEK2	ENST00000382580	GxE_00621	AGAGCTGTTTGACAAAGTGG	20
	MinLibCas9	gRNA 1	CHIA	ENST00000369740	GxE_00623	CCAGCTGAGAAGCTCATCGT	20
	MinLibCas9	gRNA 1	CHIT1	ENST00000367229	GxE_00625	AGTCTCGTCATTCCACTCAG	20
	MinLibCas9	gRNA 1	CHMP4A	ENST00000347519	GxE_00627	CTCGGCAGGCTCTTCGGGAA	20
	MinLibCas9	gRNA 1	CHMP4C	ENST00000297265	GxE_00629	GAAGCATTTTCTCAACGGGT	20
	MinLibCas9	gRNA 1	CHPF2	ENST00000035307	GxE_00631	ATGAGGGTACCTTCGGAGAC	20
	MinLibCas9	gRNA 1	CHRFAM7A	ENST00000299847	GxE_00633	GGGCCTCTCGGTGGTGGTGA	20
	MinLibCas9	gRNA 1	CHRNG	ENST00000389494	GxE_00635	GTGGCGGCCGGATATCGTGC	20
	MinLibCas9	gRNA 1	CIDEB	ENST00000336557	GxE_00637	CACAAGCGGACCATCCGGAA	20
	MinLibCas9	gRNA 1	CILP	ENST00000261883	GxE_00639	GAAGGGCGACTATGAGCGGC	20
	MinLibCas9	gRNA 1	CLCA4	ENST00000370563	GxE_00641	GTACTTCGGATCCATCGAGT	20
	MinLibCas9	gRNA 1	CLCN1	ENST00000343257	GxE_00643	GGCTTCGCGGGGCATCAACT	20
	MinLibCas9	gRNA 1	CLCNKA	ENST00000331433	GxE_00645	GACTCACCAAGGATAAAGAT	20
	MinLibCas9	gRNA 1	CLDN20	ENST00000367165	GxE_00647	TGGCTCTCGCAGCCTGCACG	20
	MinLibCas9	gRNA 1	CLEC11A	ENST00000250340	GxE_00649	CTGGGTCAGCTCGACCACGC	20
	MinLibCas9	gRNA 1	CLEC12A	ENST00000355690	GxE_00651	CAAGGCTTACATTTGTGCTC	20
	MinLibCas9	gRNA 1	CLEC17A	ENST00000417570	GxE_00653	TGCAAGCCCCGGAACATGAC	20
	MinLibCas9	gRNA 1	CLEC18B	ENST00000339953	GxE_00655	CAAAGGCTTCTATCGCTGTC	20
	MinLibCas9	gRNA 1	CLHC1	ENST00000401408	GxE_00657	AGGGTTAGAGCTGCATCAAC	20
	MinLibCas9	gRNA 1	CLTCL1	ENST00000263200	GxE_00659	CCGAGACCGCGGTCTACCAC	20
	MinLibCas9	gRNA 1	CLYBL	ENST00000376360	GxE_00661	CAGCCTGATGCTACCAAAGG	20
	MinLibCas9	gRNA 1	CMA1	ENST00000250378	GxE_00663	AAGAACAGGTGTGTTGAAGC	20
	MinLibCas9	gRNA 1	CMYA5	ENST00000446378	GxE_00665	TTGCCTTTCCGGCGTAATGA	20
	MinLibCas9	gRNA 1	CNDP1	ENST00000358821	GxE_00667	CAATCACTTACGGAACCCGG	20
	MinLibCas9	gRNA 1	CNGA4	ENST00000379936	GxE_00669	CGAGTCGCTACGTTCGCACC	20
	MinLibCas9	gRNA 1	CNGB3	ENST00000320005	GxE_00671	TCGGCATACTCATTTATAAC	20
	MinLibCas9	gRNA 1	CNKSR1	ENST00000361530	GxE_00673	CACGGCATGACACCCGCCGG	20
	MinLibCas9	gRNA 1	CNTLN	ENST00000380647	GxE_00675	AGTACACGCAATGCGCAGCG	20
	MinLibCas9	gRNA 1	CNTN5	ENST00000524871	GxE_00677	TTCCTAAGATGGCTTCGAAA	20
	MinLibCas9	gRNA 1	CNTN6	ENST00000446702	GxE_00679	CCATCAGTGCGCTGCACTAA	20
	MinLibCas9	gRNA 1	CNTRL	ENST00000373855	GxE_00681	GAGATTGACAGAAGTCGAGC	20
	MinLibCas9	gRNA 1	COL15A1	ENST00000375001	GxE_00683	AGACTTCAGTTGCTCACCGG	20
	MinLibCas9	gRNA 1	COL16A1	ENST00000373672	GxE_00685	AACTCCTCCGGGAGACCCCG	20
	MinLibCas9	gRNA 1	COL20A1	ENST00000358894	GxE_00687	GCGCTTCCTGCTAGCTCGGA	20
	MinLibCas9	gRNA 1	COL21A1	ENST00000244728	GxE_00689	GGGCCGAAGTTTATTCAAGT	20
	MinLibCas9	gRNA 1	COL26A1	ENST00000313669	GxE_00691	TTACCTTACGAGGTTGGCGC	20
	MinLibCas9	gRNA 1	COL28A1	ENST00000399429	GxE_00693	TTTATTCCACAGGGATCCCC	20
	MinLibCas9	gRNA 1	COL6A5	ENST00000265379	GxE_00695	GCCAGGACCACCAAAATTGG	20
	MinLibCas9	gRNA 1	COL6A6	ENST00000358511	GxE_00697	ACACCAATTTGCACCCGATC	20
	MinLibCas9	gRNA 1	COL7A1	ENST00000328333	GxE_00699	CCATTGTTGTCACTACGCGT	20
	MinLibCas9	gRNA 1	COL9A2	ENST00000372748	GxE_00701	ACGTCGATGCCGTCGGATCC	20
	MinLibCas9	gRNA 1	CORIN	ENST00000273857	GxE_00703	GTTGATAGCAACTGAGGCGA	20
	MinLibCas9	gRNA 1	CORO7	ENST00000251166	GxE_00705	ACGGGTGTCTCCATCACCGC	20
	MinLibCas9	gRNA 1	CP	ENST00000264613	GxE_00707	AGATTCAATAAGAACAACGA	20
	MinLibCas9	gRNA 1	CPA4	ENST00000222482	GxE_00709	CCGGCCGTTTGGCTGAATGC	20
	MinLibCas9	gRNA 1	CPNE1	ENST00000317677	GxE_00711	GGACAATCGTGTAGTAACCA	20
	MinLibCas9	gRNA 1	CPNE3	ENST00000521271	GxE_00713	CAAGAAGCTAACTCGACCAC	20
	MinLibCas9	gRNA 1	CPZ	ENST00000360986	GxE_00715	CCACCAGGTCGCCCCCATGA	20
	MinLibCas9	gRNA 1	CR1	ENST00000367049	GxE_00717	GTTCTTTAGGTTTCGCTTAA	20
	MinLibCas9	gRNA 1	CRELD2	ENST00000404488	GxE_00719	CGCTGTCCAAGTACGAGTCC	20
	MinLibCas9	gRNA 1	CRHR2	ENST00000348438	GxE_00721	TGGACCAGATCGGAACGTGC	20
	MinLibCas9	gRNA 1	CRISP1	ENST00000335847	GxE_00723	AACTACTGACCACTACACTC	20
	MinLibCas9	gRNA 1	CROCC	ENST00000375541	GxE_00725	GTACAATGCGGTCAGCGAGA	20
	MinLibCas9	gRNA 1	CROT	ENST00000419147	GxE_00727	TTTGGCATAACTTGAACTAC	20
	MinLibCas9	gRNA 1	CRYBA4	ENST00000354760	GxE_00729	AGGAGGTGAGCCTCTCGGCG	20
	MinLibCas9	gRNA 1	CRYBB3	ENST00000215855	GxE_00731	ACTATCACGGCTGTTGGACC	20
	MinLibCas9	gRNA 1	CRYBG1	ENST00000369066	GxE_00733	GGAACCATTTCGGCGTGGGC	20
	MinLibCas9	gRNA 1	CRYGA	ENST00000304502	GxE_00735	CAGCCTTAACTTGTGCGAGC	20
	MinLibCas9	gRNA 1	CRYGD	ENST00000264376	GxE_00737	GGATTTCATTGAAGCGGAAG	20
	MinLibCas9	gRNA 1	CRYZ	ENST00000417775	GxE_00739	TGCATGTGGTGTCAACCCCG	20
	MinLibCas9	gRNA 1	CSF2RA	ENST00000417535	GxE_00741	TGCGAGACGTTAATCCTGAC	20
	MinLibCas9	gRNA 1	CSF2RB	ENST00000403662	GxE_00743	AGATCCCGTTGTAGCCGGTG	20
	MinLibCas9	gRNA 1	CSHL1	ENST00000309894	GxE_00745	GGTACTCCTGAGGAACCGCA	20
	MinLibCas9	gRNA 1	CSKMT	ENST00000532971	GxE_00747	GTAGAGGCCTGTACATAGGC	20
	MinLibCas9	gRNA 1	CST11	ENST00000377009	GxE_00749	GGCAGTAGAAAACTATGCGA	20
	MinLibCas9	gRNA 1	CST2	ENST00000304725	GxE_00751	TGTCATCAGCGAGTATAACA	20
	MinLibCas9	gRNA 1	CSTL1	ENST00000347397	GxE_00753	CCTACTTATATCGAGTCCAG	20
	MinLibCas9	gRNA 1	CTBP2	ENST00000309035	GxE_00755	GCTCTGACTCATGCACGTCG	20
	MinLibCas9	gRNA 1	CTC1	ENST00000315684	GxE_00757	ATAGGCTGTACCAGGCCGAA	20
	MinLibCas9	gRNA 1	CTSA	ENST00000372484	GxE_00759	GTTGTCATTCTGCTCATAGG	20
	MinLibCas9	gRNA 1	CTSE	ENST00000358184	GxE_00761	GGCACTCTGGTCCATTGAGC	20
	MinLibCas9	gRNA 1	CTSW	ENST00000307886	GxE_00763	CTTGATGGGTGAGATGGCGC	20
	MinLibCas9	gRNA 1	CTU2	ENST00000453996	GxE_00765	GGTGTTCAGCCTGCCACCGT	20
	MinLibCas9	gRNA 1	CUBN	ENST00000377833	GxE_00767	GGGGTCCGTACGTCTCAGGT	20
	MinLibCas9	gRNA 1	CUL9	ENST00000252050	GxE_00769	TGTTCAGGCGCTGGTACGCA	20
	MinLibCas9	gRNA 1	CWH43	ENST00000226432	GxE_00771	GGGTCTAGAGGCCATCCCCG	20
	MinLibCas9	gRNA 1	CXCL6	ENST00000226317	GxE_00773	AAACTGCAGGTGTTCCCCGC	20
	MinLibCas9	gRNA 1	CXCL8	ENST00000307407	GxE_00775	GTTCTTTGATAAATTTGGGG	20
	MinLibCas9	gRNA 1	CXorf58	ENST00000379211	GxE_00777	ATTTTAAACACGATGAAAGG	20
	MinLibCas9	gRNA 1	CYP1A1	ENST00000379727	GxE_00779	CCTGAATAATAATTTCGGGG	20
	MinLibCas9	gRNA 1	CYP26C1	ENST00000285949	GxE_00781	AGCGCTCTCGGCGAGAACTG	20
	MinLibCas9	gRNA 1	CYP2A13	ENST00000330436	GxE_00783	GGTTTTGGCGTGGGCAAGCG	20
	MinLibCas9	gRNA 1	CYP2A6	ENST00000301141	GxE_00785	AGGCGTGGTATTCAGCAACG	20
	MinLibCas9	gRNA 1	CYP2B6	ENST00000324071	GxE_00787	TGGCCGGGGAAAAATCGCCA	20
	MinLibCas9	gRNA 1	CYP2C18	ENST00000285979	GxE_00789	GTGGCTGAAAAAGTTAACAA	20
	MinLibCas9	gRNA 1	CYP2C19	ENST00000371321	GxE_00791	TCAGGATTGTAAGCACCCCC	20
	MinLibCas9	gRNA 1	CYP2C8	ENST00000371270	GxE_00793	AAAATTCCGCAAGGTTGTGA	20
	MinLibCas9	gRNA 1	CYP2D6	ENST00000360608	GxE_00795	AGGATCTGGGTGATGGGCAC	20
	MinLibCas9	gRNA 1	CYP2F1	ENST00000331105	GxE_00797	GCGGAGCTGCGGAAAACTGA	20
	MinLibCas9	gRNA 1	CYP3A43	ENST00000222382	GxE_00799	GAAAGAAATCTACTCGATGC	20
	MinLibCas9	gRNA 1	CYP3A5	ENST00000222982	GxE_00801	AAATGTTTTGTCCTATCGTC	20
	MinLibCas9	gRNA 1	CYP4A22	ENST00000371891	GxE_00803	TCCTCATACAGCAAAAAACC	20
	MinLibCas9	gRNA 1	CYP4B1	ENST00000371923	GxE_00805	CCAAAGCTGTGTACAGCCGT	20
	MinLibCas9	gRNA 1	CYP4F12	ENST00000550308	GxE_00807	CCTTCTATAACAACTGCCGC	20
	MinLibCas9	gRNA 1	CYP4F2	ENST00000221700	GxE_00809	TGTCGGGGTGGCACAAACTG	20
	MinLibCas9	gRNA 1	CYP4F3	ENST00000221307	GxE_00811	AAGAACCAATTCCGTTTCGG	20
	MinLibCas9	gRNA 1	CYP4Z1	ENST00000334194	GxE_00813	AACAAGATACTACTCAGAAA	20
	MinLibCas9	gRNA 1	CYYR1	ENST00000299340	GxE_00815	TTTAGGGGCACTGCAATTGC	20
	MinLibCas9	gRNA 1	DAOA	ENST00000375936	GxE_00817	GCTATTTGGAAATGGCACAG	20
	MinLibCas9	gRNA 1	DCAF11	ENST00000446197	GxE_00819	CCTCGAATGTTGCACCAGGT	20
	MinLibCas9	gRNA 1	DCAKD	ENST00000452796	GxE_00821	GACCTCTACGATGCGCCGGT	20
	MinLibCas9	gRNA 1	DCDC2B	ENST00000409358	GxE_00823	TTCAGCTATTTACCCCATAG	20
	MinLibCas9	gRNA 1	DCHS2	ENST00000357232	GxE_00825	CGCCCGACCGGGCGACTACG	20
	MinLibCas9	gRNA 1	DCLRE1A	ENST00000361384	GxE_00827	TATGATCTGGCATGTACTGG	20
	MinLibCas9	gRNA 1	DDIAS	ENST00000533655	GxE_00829	GATGATCTTAAAGCTATAGG	20
	MinLibCas9	gRNA 1	DDX11	ENST00000407793	GxE_00831	TCTCCACTGATGCACATCCA	20
	MinLibCas9	gRNA 1	DDX52	ENST00000349699	GxE_00833	ATACTCACATGCAGCATAAC	20
	MinLibCas9	gRNA 1	DDX58	ENST00000379883	GxE_00835	CATGGCCCCCTGGTTTAGGG	20
	MinLibCas9	gRNA 1	DDX60L	ENST00000260184	GxE_00837	GGTACGTTTGTAAATCACTC	20
	MinLibCas9	gRNA 1	DECR2	ENST00000219481	GxE_00839	CACTCGCGGCAGGCTCCTAC	20
	MinLibCas9	gRNA 1	DEFA4	ENST00000297435	GxE_00841	CAAAGGAAATAGATATGTCC	20
	MinLibCas9	gRNA 1	DEFB105A	ENST00000334773	GxE_00843	GGGAAAAATCAAGTCCTGCC	20
	MinLibCas9	gRNA 1	DENND2D	ENST00000357640	GxE_00845	CATGTTCTAGGTGGGAGTCC	20
	MinLibCas9	gRNA 1	DERL3	ENST00000406855	GxE_00847	CCGCCCGTCCCCCGTAGGTC	20
	MinLibCas9	gRNA 1	DEUP1	ENST00000298050	GxE_00849	AGGGTTACTTCGACAGAAAT	20
	MinLibCas9	gRNA 1	DHCR7	ENST00000355527	GxE_00851	GAGCGTTTGCAAACCAGAGC	20
	MinLibCas9	gRNA 1	DHDH	ENST00000221403	GxE_00853	ATTCTGCCCGAGCCACCCGG	20
	MinLibCas9	gRNA 1	DHRS4L2	ENST00000335125	GxE_00855	ACTTCCGTGCCCAGGCACAG	20
	MinLibCas9	gRNA 1	DHRS7B	ENST00000395511	GxE_00857	CTATGCTGCGGGTGCTAAAC	20
	MinLibCas9	gRNA 1	DHRS9	ENST00000327239	GxE_00859	TGACTCGGGCTTTGGAAACT	20
	MinLibCas9	gRNA 1	DHX58	ENST00000251642	GxE_00861	GCAGCAGGGCCTGCAGACTG	20
	MinLibCas9	gRNA 1	DIAPH3	ENST00000400324	GxE_00863	AGCAAGATGCCGCGCAGGAA	20
	MinLibCas9	gRNA 1	DIS3	ENST00000377767	GxE_00865	CGGGTGCGCAGCGTGTGGAG	20
	MinLibCas9	gRNA 1	DIXDC1	ENST00000440460	GxE_00867	CCTGAAGTCTATCATGAGGC	20
	MinLibCas9	gRNA 1	DLEC1	ENST00000308059	GxE_00869	AAAACCTTCGGTCCACGGCT	20
	MinLibCas9	gRNA 1	DMBT1	ENST00000368909	GxE_00871	AGCTTCACTGATTCCCTCGG	20
	MinLibCas9	gRNA 1	DMGDH	ENST00000255189	GxE_00873	GGATTTTGGGCTCGTGAAGT	20
	MinLibCas9	gRNA 1	DMRT1	ENST00000382276	GxE_00875	CGGCTACGCCTCGCCGCTCA	20
	MinLibCas9	gRNA 1	DNA2	ENST00000399180	GxE_00877	GTATTCCCAGTCCTAAGCAA	20
	MinLibCas9	gRNA 1	DNAH1	ENST00000420323	GxE_00879	CAAGGAGTACGCCATCGAGC	20
	MinLibCas9	gRNA 1	DNAH10	ENST00000409039	GxE_00881	AGGTAAATCCGATCGGTGAG	20
	MinLibCas9	gRNA 1	DNAH11	ENST00000328843	GxE_00883	TGTTTAGCTTCGCCGCCTCG	20
	MinLibCas9	gRNA 1	DNAH14	ENST00000400952	GxE_00885	GTTGAATTATACTTTCTCTA	20
	MinLibCas9	gRNA 1	DNAH17	ENST00000389840	GxE_00887	GAGGAGACAAAATAGAACCG	20
	MinLibCas9	gRNA 1	DNAH2	ENST00000572933	GxE_00889	CTCTGTCGATGCGACGCCGG	20
	MinLibCas9	gRNA 1	DNAH3	ENST00000261383	GxE_00891	GCTCTCGGCGATTTACACGC	20
	MinLibCas9	gRNA 1	DNAH5	ENST00000265104	GxE_00893	GGACGCAGCTAACATTCGCC	20
	MinLibCas9	gRNA 1	DNAH7	ENST00000312428	GxE_00895	CATGCAGAATCGCGTAACTC	20
	MinLibCas9	gRNA 1	DNAH8	ENST00000359357	GxE_00897	GAGAACAATTGAAAGCTACG	20
	MinLibCas9	gRNA 1	DNAH9	ENST00000262442	GxE_00899	GTTTAATCGAATCTCCGTGG	20
	MinLibCas9	gRNA 1	DNAI1	ENST00000242317	GxE_00901	TACCGCGATGAATTAGTGGC	20
	MinLibCas9	gRNA 1	DNAJC28	ENST00000314399	GxE_00903	GGAGACTTTGACAATCTCAG	20
	MinLibCas9	gRNA 1	DNASE2B	ENST00000370665	GxE_00905	TTTATATTGTAGACATGGTA	20
	MinLibCas9	gRNA 1	DNHD1	ENST00000254579	GxE_00907	CCAACTAGCAACTCACGATA	20
	MinLibCas9	gRNA 1	DOCK1	ENST00000280333	GxE_00909	GCTTTGAAATCAGAGACATG	20
	MinLibCas9	gRNA 1	DOCK6	ENST00000294618	GxE_00911	GTCGAAGGGTTTCATTGCGC	20
	MinLibCas9	gRNA 1	DOK3	ENST00000357198	GxE_00913	TGTCGGAGCCGAACTTGCGC	20
	MinLibCas9	gRNA 1	DPEP2	ENST00000412757	GxE_00915	GGGACTTCCCGCTCGTGGAC	20
	MinLibCas9	gRNA 1	DPY19L2	ENST00000324472	GxE_00917	AACCACTCTCGGCATCGGTG	20
	MinLibCas9	gRNA 1	DPY19L4	ENST00000414645	GxE_00919	AAAGGAGATACCAACAAAGC	20
	MinLibCas9	gRNA 1	DPYD	ENST00000370192	GxE_00921	GTCTAATTTCTTGGCCGAAG	20
	MinLibCas9	gRNA 1	DPYS	ENST00000351513	GxE_00923	ATGGACCGCGAGCCCATGAA	20
	MinLibCas9	gRNA 1	DQX1	ENST00000404568	GxE_00925	AGTGCTTGAATTGTGTCGGA	20
	MinLibCas9	gRNA 1	DSC3	ENST00000360428	GxE_00927	ATGTGTAGGTACTACAGTGG	20
	MinLibCas9	gRNA 1	DUOX1	ENST00000321429	GxE_00929	GGTCCTCTCGCTCTGCGATC	20
	MinLibCas9	gRNA 1	DUOX2	ENST00000603300	GxE_00931	CTGGTACGCGGCGCTGCAAC	20
	MinLibCas9	gRNA 1	DUOXA2	ENST00000323030	GxE_00933	CGCGGAGTACGCGAACGCAC	20
	MinLibCas9	gRNA 1	DUSP16	ENST00000228862	GxE_00935	TGAGACTCGGGGATAAAGTC	20
	MinLibCas9	gRNA 1	DUSP27	ENST00000361200	GxE_00937	TGATGACCGTGCGTAAGAAG	20
	MinLibCas9	gRNA 1	DYDC2	ENST00000372198	GxE_00939	TGTGAAAAGTGTCACAAGGT	20
	MinLibCas9	gRNA 1	DYNC2H1	ENST00000398093	GxE_00941	AGGGTGCAGCGATCCGACGC	20
	MinLibCas9	gRNA 1	DYSF	ENST00000410020	GxE_00943	CTGACGGATGAGCTCATCGC	20
	MinLibCas9	gRNA 1	DYTN	ENST00000452335	GxE_00945	TTTCAGCAGCTGATAACCGG	20
	MinLibCas9	gRNA 1	ECHDC2	ENST00000371522	GxE_00947	GGTGTTTGTCCAGCGACTCC	20
	MinLibCas9	gRNA 1	ECHDC3	ENST00000379215	GxE_00949	CCCGACGTTCACCCCAGGAG	20
	MinLibCas9	gRNA 1	ECRG4	ENST00000238044	GxE_00951	ACTTTAGTCTTAGTTGGAAC	20
	MinLibCas9	gRNA 1	ECT2L	ENST00000423192	GxE_00953	AGCATCGGAATATTTAGCGA	20
	MinLibCas9	gRNA 1	EEF2K	ENST00000263026	GxE_00955	CAACATCCGCCTGACGCCGC	20
	MinLibCas9	gRNA 1	EFCAB13	ENST00000331493	GxE_00957	TATCCCCAATATCCACCATG	20
	MinLibCas9	gRNA 1	EFCAB3	ENST00000450662	GxE_00959	GATGTGCACTGTAGCTAAGC	20
	MinLibCas9	gRNA 1	EFCAB5	ENST00000394835	GxE_00961	TCATAAAAGCTGACATGCGG	20
	MinLibCas9	gRNA 1	EFCAB6	ENST00000262726	GxE_00963	GACTGGACTGGTTCGACCGC	20
	MinLibCas9	gRNA 1	EFHB	ENST00000295824	GxE_00965	CTTGGTTCCATAACGAAAGC	20
	MinLibCas9	gRNA 1	EGFL8	ENST00000395512	GxE_00967	TAGGACTCGTTGTAGTGGAG	20
	MinLibCas9	gRNA 1	ELAC2	ENST00000338034	GxE_00969	CTCGTATTCTGGGGCAGAGT	20
	MinLibCas9	gRNA 1	ELMO3	ENST00000393997	GxE_00971	AACCGCGCGGAGATCAAGAA	20
	MinLibCas9	gRNA 1	ELMOD3	ENST00000540229	GxE_00973	TTTCTTCCCGAAGGCGCTGG	20
	MinLibCas9	gRNA 1	ENDOU	ENST00000422538	GxE_00975	ACTAACCGTGGTCACTACAC	20
	MinLibCas9	gRNA 1	ENDOV	ENST00000518137	GxE_00977	CTCGGGTCTGCAGAGGGTCG	20
	MinLibCas9	gRNA 1	ENGASE	ENST00000579016	GxE_00979	CACTAACTATAACTGGCGGG	20
	MinLibCas9	gRNA 1	ENOSF1	ENST00000340116	GxE_00981	TGTCACGTTGCCAGGATCCC	20
	MinLibCas9	gRNA 1	ENPEP	ENST00000265162	GxE_00983	TGGACTGGGTTGACGAAGTC	20
	MinLibCas9	gRNA 1	ENPP3	ENST00000414305	GxE_00985	ATATTATGAGCTCGGATGCG	20
	MinLibCas9	gRNA 1	ENPP7	ENST00000328313	GxE_00987	GATGGCGTGGTTCACAGAGG	20
	MinLibCas9	gRNA 1	ENTHD1	ENST00000325157	GxE_00989	TGAAGCAGAAATATCCGGTG	20
	MinLibCas9	gRNA 1	ENTPD7	ENST00000370489	GxE_00991	CTTAGGTATTTGGCTCGAGT	20
	MinLibCas9	gRNA 1	EOGT	ENST00000295571	GxE_00993	CTCCTCTGGCAAGCGGATGC	20
	MinLibCas9	gRNA 1	EPN3	ENST00000268933	GxE_00995	ACCCCGCTATACCTCCGACC	20
	MinLibCas9	gRNA 1	EPPK1	ENST00000525985	GxE_00997	AGAGTTGATCAGCTCCCACG	20
	MinLibCas9	gRNA 1	EPSTI1	ENST00000313640	GxE_00999	TGCTTGCTTACCTAGCCGTC	20
	MinLibCas9	gRNA 1	EPX	ENST00000225371	GxE_01001	CATTGGGGAAGCGCACAATC	20
	MinLibCas9	gRNA 1	EPYC	ENST00000261172	GxE_01003	ATGGTCATCACAGTACACGG	20
	MinLibCas9	gRNA 1	ERAP1	ENST00000296754	GxE_01005	AGATATCTAGGGCCACCCTC	20
	MinLibCas9	gRNA 1	ERAP2	ENST00000437043	GxE_01007	ATTTGAGTCGGGGTTTCCGC	20
	MinLibCas9	gRNA 1	ERCC3	ENST00000285398	GxE_01009	ACATGGGTTGGTCGGCACAC	20
	MinLibCas9	gRNA 1	ERICH6	ENST00000295910	GxE_01011	TGCGCTCGGCGTTTCAGTGC	20
	MinLibCas9	gRNA 1	ERMARD	ENST00000366773	GxE_01013	ATGATGATACTGTTGACGGC	20
	MinLibCas9	gRNA 1	ERN2	ENST00000256797	GxE_01015	GCGCTATGGCGAGTGCGGTC	20
	MinLibCas9	gRNA 1	ESYT3	ENST00000389567	GxE_01017	GTCAAGGAATTCGAAGGCGG	20
	MinLibCas9	gRNA 1	ETFBKMT	ENST00000357721	GxE_01019	TGGGGGTCAAAAGCCGCAAC	20
	MinLibCas9	gRNA 1	EVPL	ENST00000301607	GxE_01021	AACGGCTGGCCGTCACCGAG	20
	MinLibCas9	gRNA 1	EXO1	ENST00000366548	GxE_01023	AAGCTCGAGAGTGTTTCACC	20
	MinLibCas9	gRNA 1	EXO5	ENST00000372703	GxE_01025	TGAGCTGCACTATACAGCCA	20
	MinLibCas9	gRNA 1	EXTL1	ENST00000374280	GxE_01027	CATCTCTGGCCACCGTCCCG	20
	MinLibCas9	gRNA 1	F11	ENST00000403665	GxE_01029	CGTACGTGAAAAAGTGGCAG	20
	MinLibCas9	gRNA 1	FAAH2	ENST00000374900	GxE_01031	TGGTTCAGTCACCGGCCGAG	20
	MinLibCas9	gRNA 1	FAHD2B	ENST00000414820	GxE_01033	AGGTTACCTCCGACCATGGT	20
	MinLibCas9	gRNA 1	FAM13A	ENST00000264344	GxE_01035	GAATACTCAGGAAGTCGAAA	20
	MinLibCas9	gRNA 1	FAM151A	ENST00000302250	GxE_01037	TAGTCCAGCATGTCGGCATC	20
	MinLibCas9	gRNA 1	FAM166A	ENST00000344774	GxE_01039	TGCCTGGGGGCCTCGCAAAC	20
	MinLibCas9	gRNA 1	FAM187B	ENST00000324675	GxE_01041	CCCCCGAGGAGTTGCAATAC	20
	MinLibCas9	gRNA 1	FAM189B	ENST00000361361	GxE_01043	GGAGCCATTGTACGTGATGC	20
	MinLibCas9	gRNA 1	FAM193A	ENST00000324666	GxE_01045	GAAGCGGACGGCGAGAGTAG	20
	MinLibCas9	gRNA 1	FAM209A	ENST00000371328	GxE_01047	CCGTATTGCACCTTCCCCTG	20
	MinLibCas9	gRNA 1	FAM209B	ENST00000371325	GxE_01049	TCTTTAGTGGAGTGCGAAAT	20
	MinLibCas9	gRNA 1	FAM221A	ENST00000344962	GxE_01051	TGGGCTGGCTACCATTCAAG	20
	MinLibCas9	gRNA 1	FAM71F1	ENST00000315184	GxE_01053	TAGCTGAATGAGACTCTCGC	20
	MinLibCas9	gRNA 1	FAM81B	ENST00000283357	GxE_01055	GGAAAGCTATGGTACGCGCC	20
	MinLibCas9	gRNA 1	FAM83A	ENST00000518448	GxE_01057	GGGGTTCTGAAGCCTACTGG	20
	MinLibCas9	gRNA 1	FAM83H	ENST00000388913	GxE_01059	CAGCTTCGCGACCGAGGGCG	20
	MinLibCas9	gRNA 1	FAM90A1	ENST00000538603	GxE_01061	AGGCAAGCCTGAATCGGAGC	20
	MinLibCas9	gRNA 1	FAM98C	ENST00000252530	GxE_01063	TGCCCGGATCGCGCGCTCTG	20
	MinLibCas9	gRNA 1	FAN1	ENST00000362065	GxE_01065	TCGCATTATCTGAGAATCCA	20
	MinLibCas9	gRNA 1	FANCA	ENST00000389301	GxE_01067	ACAGGGTGACTGGTCTCCGC	20
	MinLibCas9	gRNA 1	FANCM	ENST00000267430	GxE_01069	ATTCGTCTTGTACAACGAAT	20
	MinLibCas9	gRNA 1	FANK1	ENST00000368693	GxE_01071	TAAGTAGTGAGCACTTGCAC	20
	MinLibCas9	gRNA 1	FARP2	ENST00000264042	GxE_01073	AGGAGATTACGATGAAACGC	20
	MinLibCas9	gRNA 1	FASTKD1	ENST00000453153	GxE_01075	ATTAATGAATGACGATACCC	20
	MinLibCas9	gRNA 1	FBN3	ENST00000600128	GxE_01077	ACCGCAGGCGCGCCTACAGA	20
	MinLibCas9	gRNA 1	FBXL8	ENST00000258200	GxE_01079	GAAAAACCGCTCTTCGACGC	20
	MinLibCas9	gRNA 1	FBXO27	ENST00000292853	GxE_01081	GCGAATAAGGTTGCGTCCGA	20
	MinLibCas9	gRNA 1	FBXO40	ENST00000338040	GxE_01083	TGTATCTAGTGCACAATGGG	20
	MinLibCas9	gRNA 1	FBXW10	ENST00000395665	GxE_01085	ACTTGGGAGGTTTGCCTGGT	20
	MinLibCas9	gRNA 1	FBXW8	ENST00000309909	GxE_01087	GAAGGGGGCTACGTAGTCCC	20
	MinLibCas9	gRNA 1	FCGBP	ENST00000221347	GxE_01089	TGCCCATCATGTCGTAGCGA	20
	MinLibCas9	gRNA 1	FCGR1A	ENST00000369168	GxE_01091	CTGGGAGCAGCTCTACACAG	20
	MinLibCas9	gRNA 1	FCGR2A	ENST00000271450	GxE_01093	GCTTCTGCAGACAGTCAAGC	20
	MinLibCas9	gRNA 1	FCHSD1	ENST00000435817	GxE_01095	TGGTAGCCACCAAGTTAAGC	20
	MinLibCas9	gRNA 1	FCN1	ENST00000371806	GxE_01097	CAGTCTCAGTCGTGTGCGAC	20
	MinLibCas9	gRNA 1	FCN2	ENST00000291744	GxE_01099	GCTTGTACGTGGCCCAGTCC	20
	MinLibCas9	gRNA 1	FCN3	ENST00000270879	GxE_01101	TCGCATAGTGGGCGAAAGTA	20
	MinLibCas9	gRNA 1	FCRLB	ENST00000367948	GxE_01103	CCGCGGCTGGTACGACAAGG	20
	MinLibCas9	gRNA 1	FCSK	ENST00000288078	GxE_01105	GACGCCATGATTCTGAGCGT	20
	MinLibCas9	gRNA 1	FDXACB1	ENST00000260257	GxE_01107	GGATCCCGAGCCAACTCGGC	20
	MinLibCas9	gRNA 1	FER1L6	ENST00000522917	GxE_01109	CAAAAGTCGACGTGTACCTG	20
	MinLibCas9	gRNA 1	FETUB	ENST00000265029	GxE_01111	GTATTTCGCAAGAGACTCGG	20
	MinLibCas9	gRNA 1	FGGY	ENST00000371218	GxE_01113	TGCATATTTGAACAGTCACC	20
	MinLibCas9	gRNA 1	FGL1	ENST00000398056	GxE_01115	TGTGACATGTCCGATGGAGG	20
	MinLibCas9	gRNA 1	FKBP7	ENST00000424785	GxE_01117	ACGGCTCGAAATTCTACTGC	20
	MinLibCas9	gRNA 1	FMN2	ENST00000319653	GxE_01119	CCGCTCGGCTGACTGGACGG	20
	MinLibCas9	gRNA 1	FMO2	ENST00000441535	GxE_01121	GATGCTTGTATTGGCGGCTA	20
	MinLibCas9	gRNA 1	FNDC7	ENST00000370017	GxE_01123	CAAGCCATTGGCTCGCATAA	20
	MinLibCas9	gRNA 1	FOLR1	ENST00000393679	GxE_01125	AGGGTTTAACAAGTGCGCAG	20
	MinLibCas9	gRNA 1	FOLR3	ENST00000456237	GxE_01127	GAAGAAGAATGCCTGCTGCA	20
	MinLibCas9	gRNA 1	FRAS1	ENST00000264895	GxE_01129	AGGATACCGTACCTTCTCAA	20
	MinLibCas9	gRNA 1	FRMPD2	ENST00000374201	GxE_01131	ATCCTCTCGATCAGACTCGC	20
	MinLibCas9	gRNA 1	FSCN2	ENST00000334850	GxE_01133	CCTCCGAAGAAGCGGCCGTG	20
	MinLibCas9	gRNA 1	FSIP1	ENST00000350221	GxE_01135	GAGGTGCTCTCAACAGAACC	20
	MinLibCas9	gRNA 1	FUT2	ENST00000425340	GxE_01137	TCGTCCACATCCCCCTGAGC	20
	MinLibCas9	gRNA 1	FYB2	ENST00000343433	GxE_01139	GCTCACACTCATAGATGGGC	20
	MinLibCas9	gRNA 1	G6PC2	ENST00000375363	GxE_01141	TTGGTCATCGACCTTACTGG	20
	MinLibCas9	gRNA 1	GAB4	ENST00000400588	GxE_01143	GCCACGTGCTGTACAGCGGC	20
	MinLibCas9	gRNA 1	GABPB1	ENST00000220429	GxE_01145	GATTGTGTTCTGTGGCCCAA	20
	MinLibCas9	gRNA 1	GADL1	ENST00000282538	GxE_01147	GGGGATGGAATATTTAACCC	20
	MinLibCas9	gRNA 1	GAL3ST2	ENST00000192314	GxE_01149	CGCCTTCCACGTAGCGCGCC	20
	MinLibCas9	gRNA 1	GANC	ENST00000318010	GxE_01151	GAATGCCTCGGAAACACTGG	20
	MinLibCas9	gRNA 1	GASK1B	ENST00000393807	GxE_01153	TTAAGATTGGAGAGCGACCC	20
	MinLibCas9	gRNA 1	GBP1	ENST00000370473	GxE_01155	TTGATCGGCCCGTTCACCGC	20
	MinLibCas9	gRNA 1	GBP3	ENST00000370481	GxE_01157	CCCTCTCACTAACCCTGTGC	20
	MinLibCas9	gRNA 1	GBP4	ENST00000355754	GxE_01159	ATTGTAGGGCTATACCGCAC	20
	MinLibCas9	gRNA 1	GBP7	ENST00000294671	GxE_01161	TCCTAAATCATTCAGGGCTG	20
	MinLibCas9	gRNA 1	GCA	ENST00000437150	GxE_01163	GGCCCAGCTATACTCCTCGA	20
	MinLibCas9	gRNA 1	GCFC2	ENST00000321027	GxE_01165	GAGCCGCTTTGGTGGCACGC	20
	MinLibCas9	gRNA 1	GCKR	ENST00000264717	GxE_01167	ACTTCCACCTTTCATCCGGG	20
	MinLibCas9	gRNA 1	GCNT3	ENST00000396065	GxE_01169	GGCTATTCTGAATAACCTGG	20
	MinLibCas9	gRNA 1	GCSAML	ENST00000366488	GxE_01171	GCTTGGCAGGAAAACGAGAA	20
	MinLibCas9	gRNA 1	GDPD4	ENST00000315938	GxE_01173	GGTAGCTGGGCTGTCAATGC	20
	MinLibCas9	gRNA 1	GEN1	ENST00000381254	GxE_01175	TGTTCCGTATGTTCCCATCC	20
	MinLibCas9	gRNA 1	GIGYF2	ENST00000409451	GxE_01177	GTCCTGCGATTGACAGGACG	20
	MinLibCas9	gRNA 1	GIPR	ENST00000590918	GxE_01179	CGAAGGACCCGTTACAGGCG	20
	MinLibCas9	gRNA 1	GJB4	ENST00000339480	GxE_01181	GGATTATGACATGCCCCGCG	20
	MinLibCas9	gRNA 1	GJB7	ENST00000525899	GxE_01183	AAAGTCTGACTTGGGAAATG	20
	MinLibCas9	gRNA 1	GLB1L2	ENST00000535456	GxE_01185	GGGACCTATCATTGCCGTGC	20
	MinLibCas9	gRNA 1	GLG1	ENST00000205061	GxE_01187	TCAATGCGGTAATCTGCACC	20
	MinLibCas9	gRNA 1	GLRA4	ENST00000372617	GxE_01189	AAACTTATGGGGCGAACATC	20
	MinLibCas9	gRNA 1	GML	ENST00000220940	GxE_01191	AATAGCATGGTTTGCAATGC	20
	MinLibCas9	gRNA 1	GMPR	ENST00000259727	GxE_01193	CAGGCTGTAGTCGTACCTGC	20
	MinLibCas9	gRNA 1	GNLY	ENST00000263863	GxE_01195	TGCGACCCGGGTGTGTAGGA	20
	MinLibCas9	gRNA 1	GNPTAB	ENST00000299314	GxE_01197	GGGAGTCGCTATATTGCAGG	20
	MinLibCas9	gRNA 1	GOLGA8H	ENST00000566740	GxE_01199	AGACATTGAACATACAGAAA	20
	MinLibCas9	gRNA 1	GPD2	ENST00000310454	GxE_01201	TGGCAAAAGATGACGATCGC	20
	MinLibCas9	gRNA 1	GPLD1	ENST00000230036	GxE_01203	TTAATTACCTTGCACGACGC	20
	MinLibCas9	gRNA 1	GPNMB	ENST00000381990	GxE_01205	AAAGATGTGTACGTGGTAAC	20
	MinLibCas9	gRNA 1	GPR1	ENST00000407325	GxE_01207	CCTGTACTTCCGGGACACTG	20
	MinLibCas9	gRNA 1	GPR142	ENST00000335666	GxE_01209	TACAGCTGGCGATGCTGACA	20
	MinLibCas9	gRNA 1	GPR179	ENST00000342292	GxE_01211	TGAGCGCTATGAAGCGCGTG	20
	MinLibCas9	gRNA 1	GPR35	ENST00000438013	GxE_01213	TGGACCGCTATGTGGCCGTG	20
	MinLibCas9	gRNA 1	GPR89B	ENST00000314163	GxE_01215	GGATCAGCAGAATTACACAC	20
	MinLibCas9	gRNA 1	GPRC5A	ENST00000014914	GxE_01217	GTCTGACCAAGCTCGTCCGG	20
	MinLibCas9	gRNA 1	GPRC5D	ENST00000228887	GxE_01219	CCAAAGAGAAAGTAGCGTAC	20
	MinLibCas9	gRNA 1	GPRC6A	ENST00000310357	GxE_01221	CGTGTGCATAGCCTTCAAAG	20
	MinLibCas9	gRNA 1	GPRIN1	ENST00000303991	GxE_01223	GGACCCTGTATTCCCAAGAA	20
	MinLibCas9	gRNA 1	GRAMD1A	ENST00000317991	GxE_01225	CCCAGACCGTTCAGCTGCAA	20
	MinLibCas9	gRNA 1	GRAMD2A	ENST00000309731	GxE_01227	CAGGTCATATACACTGTCCC	20
	MinLibCas9	gRNA 1	GRIN3B	ENST00000234389	GxE_01229	GGTCCAGCGGCCGTCCCGCA	20
	MinLibCas9	gRNA 1	GSDME	ENST00000342947	GxE_01231	GATATCCCATGCGCAGCATC	20
	MinLibCas9	gRNA 1	GSG1	ENST00000432710	GxE_01233	AGGATAGCCACATGCCACTC	20
	MinLibCas9	gRNA 1	GSTA5	ENST00000370989	GxE_01235	TCTGCTCATATGTCAACCAG	20
	MinLibCas9	gRNA 1	GSTM4	ENST00000369836	GxE_01237	GGGAGGGACTCACAAAGTCA	20
	MinLibCas9	gRNA 1	GSTT2	ENST00000215780	GxE_01239	GATACCAGTGGTCCGGCGTC	20
	MinLibCas9	gRNA 1	GUCA1C	ENST00000261047	GxE_01241	TTCATGTAGTGTTTGCAGGC	20
	MinLibCas9	gRNA 1	GUF1	ENST00000281543	GxE_01243	GATGTCACTGAAGCGCAAAT	20
	MinLibCas9	gRNA 1	GYS2	ENST00000261195	GxE_01245	GAACACGTGAGCGCAATGAA	20
	MinLibCas9	gRNA 1	H2BW2	ENST00000355016	GxE_01247	GAGGGTGCCGAGGCTCCCGC	20
	MinLibCas9	gRNA 1	HABP2	ENST00000351270	GxE_01249	GGCGATGGCTACTCTTACCG	20
	MinLibCas9	gRNA 1	HAL	ENST00000261208	GxE_01251	CAGGTTCTGTGATCGCGTCC	20
	MinLibCas9	gRNA 1	HAO2	ENST00000325945	GxE_01253	AACCTAGGGATTCTACCCTC	20
	MinLibCas9	gRNA 1	HAP1	ENST00000347901	GxE_01255	CCGCATTCTCGGCCATCCAA	20
	MinLibCas9	gRNA 1	HBB	ENST00000335295	GxE_01257	GGTAGACCACCAGCAGCCTA	20
	MinLibCas9	gRNA 1	HBM	ENST00000356815	GxE_01259	GGGCGCGGCGGTGCAGCACG	20
	MinLibCas9	gRNA 1	HDAC10	ENST00000216271	GxE_01261	AGAGTACCTTTCACTGCGCG	20
	MinLibCas9	gRNA 1	HEATR4	ENST00000553558	GxE_01263	GGGTGCTTCCCGGACGGTGC	20
	MinLibCas9	gRNA 1	HELB	ENST00000247815	GxE_01265	TTTATGTGTCGATGTCGAAA	20
	MinLibCas9	gRNA 1	HEPHL1	ENST00000315765	GxE_01267	GCGAATGGTACACCCAGGTC	20
	MinLibCas9	gRNA 1	HEXA	ENST00000268097	GxE_01269	AAGACCCGGAACCGAAAAGC	20
	MinLibCas9	gRNA 1	HGFAC	ENST00000382774	GxE_01271	ATGTCGGGTGCCTTCGCACC	20
	MinLibCas9	gRNA 1	HHIPL2	ENST00000343410	GxE_01273	GGGTGTTTTCGGCGTCGTAG	20
	MinLibCas9	gRNA 1	HINT3	ENST00000229633	GxE_01275	GCGTGTTCTGCCGGATCGCG	20
	MinLibCas9	gRNA 1	HLA-A	ENST00000396634	GxE_01277	TGCCGTCGTAGGCGTCCTGC	20
	MinLibCas9	gRNA 1	HLA-B	ENST00000412585	GxE_01279	GAGCATGTACGGCTGCGACG	20
	MinLibCas9	gRNA 1	HLA-C	ENST00000376228	GxE_01281	GCGACGCCGCGAGTCCGAGA	20
	MinLibCas9	gRNA 1	HLA-DPA1	ENST00000419277	GxE_01283	ACGCGGCATAAGTTGACACA	20
	MinLibCas9	gRNA 1	HLA-DPB1	ENST00000418931	GxE_01285	TAATGGGACACAGCGCTTCC	20
	MinLibCas9	gRNA 1	HLA-G	ENST00000428701	GxE_01287	GTGGCCTCATAGTCAAAGAC	20
	MinLibCas9	gRNA 1	HLTF	ENST00000310053	GxE_01289	AAAGTTGGATATGAGAGGCG	20
	MinLibCas9	gRNA 1	HMCN1	ENST00000271588	GxE_01291	AGATTACCGGCTCACCCATG	20
	MinLibCas9	gRNA 1	HMMR	ENST00000393915	GxE_01293	GGAGTCTCGAAGAGTCTCAA	20
	MinLibCas9	gRNA 1	HNRNPA1L2	ENST00000342657	GxE_01295	CATCCAGCCAAAGAGGTCGA	20
	MinLibCas9	gRNA 1	HORMAD2	ENST00000336726	GxE_01297	TCTGATAATATGCAGTGACC	20
	MinLibCas9	gRNA 1	HPF1	ENST00000393381	GxE_01299	ACAAAGACCTTTCATGGTGC	20
	MinLibCas9	gRNA 1	HPSE	ENST00000405413	GxE_01301	CCTAATTTTCGATCCCAAGA	20
	MinLibCas9	gRNA 1	HRC	ENST00000252825	GxE_01303	CTGGTGTCCATACTCAGTGG	20
	MinLibCas9	gRNA 1	HRG	ENST00000232003	GxE_01305	CCTGATCAATAAAAGGCGAC	20
	MinLibCas9	gRNA 1	HS6ST1	ENST00000259241	GxE_01307	AGTACTTCTTCTCGTAGTGG	20
	MinLibCas9	gRNA 1	HSD17B13	ENST00000328546	GxE_01309	TTGGTGCTGAGAAGATCGGC	20
	MinLibCas9	gRNA 1	HSD17B8	ENST00000374662	GxE_01311	CCGAGCGGTCAGTGTACGCC	20
	MinLibCas9	gRNA 1	HTN3	ENST00000530128	GxE_01313	TGCATGTGAATCAGCTCCCT	20
	MinLibCas9	gRNA 1	HTR2B	ENST00000258400	GxE_01315	GGCCAATCAATATAACTCAC	20
	MinLibCas9	gRNA 1	HTR3D	ENST00000382489	GxE_01317	AAAGTTTACCACGTAGGGGC	20
	MinLibCas9	gRNA 1	HTR3E	ENST00000440596	GxE_01319	GGTCTTATCCACATCCATGC	20
	MinLibCas9	gRNA 1	HTRA4	ENST00000302495	GxE_01321	CAACTTCATCGCCGCGGTGG	20
	MinLibCas9	gRNA 1	HYAL4	ENST00000223026	GxE_01323	GGGAATATTGGCGACCACAG	20
	MinLibCas9	gRNA 1	HYKK	ENST00000388988	GxE_01325	GCCTCTGTGTGTCACACTAA	20
	MinLibCas9	gRNA 1	ICA1L	ENST00000392237	GxE_01327	GACAATTAATCGGATGGAGC	20
	MinLibCas9	gRNA 1	ICAM3	ENST00000160262	GxE_01329	AGTTCTGTGCGGCATGAGAA	20
	MinLibCas9	gRNA 1	IDI2	ENST00000277517	GxE_01331	TTATTGGTGCCGACACCAAG	20
	MinLibCas9	gRNA 1	IDO2	ENST00000502986	GxE_01333	TGATAGCTTTCCAAAGACAA	20
	MinLibCas9	gRNA 1	IFI27L1	ENST00000555523	GxE_01335	GGATGCGGCGATTCCTACTG	20
	MinLibCas9	gRNA 1	IFI35	ENST00000438323	GxE_01337	CAGCCAGTTGAGTGGCCGGA	20
	MinLibCas9	gRNA 1	IFIH1	ENST00000263642	GxE_01339	CTGGCACCTTGGTTGGACTC	20
	MinLibCas9	gRNA 1	IFNK	ENST00000276943	GxE_01341	AATACACCCAACCTATGAAG	20
	MinLibCas9	gRNA 1	IGFBPL1	ENST00000377694	GxE_01343	CAGGTGACCGGGGTGCGCGC	20
	MinLibCas9	gRNA 1	IGFLR1	ENST00000592537	GxE_01345	TACATAGCTCCGCGCCGTCG	20
	MinLibCas9	gRNA 1	IGFN1	ENST00000335211	GxE_01347	AGCAGTAAATGCGTACGGAG	20
	MinLibCas9	gRNA 1	IGSF10	ENST00000282466	GxE_01349	TATCTATGCCGTCGCAGAAC	20
	MinLibCas9	gRNA 1	IGSF22	ENST00000513874	GxE_01351	TCCGCTTATCGCCCACGGAC	20
	MinLibCas9	gRNA 1	IL17F	ENST00000336123	GxE_01353	GCTCGGAAAATCCCCAAAGT	20
	MinLibCas9	gRNA 1	IL17RB	ENST00000288167	GxE_01355	TACTTTACCACCAGAGGGTC	20
	MinLibCas9	gRNA 1	IL17RC	ENST00000295981	GxE_01357	GCAGTCGGGCGGCTTGCCAG	20
	MinLibCas9	gRNA 1	IL20	ENST00000367098	GxE_01359	AGAGTCTTAGCAAATGGCGC	20
	MinLibCas9	gRNA 1	IL33	ENST00000381434	GxE_01361	TACTTTATGAAGCTCCGCTC	20
	MinLibCas9	gRNA 1	IL3RA	ENST00000331035	GxE_01363	AGGTCGTACTGGACGTCCGC	20
	MinLibCas9	gRNA 1	IL9R	ENST00000244174	GxE_01365	GTAGAGGAGGAGCGTTATAC	20
	MinLibCas9	gRNA 1	INPP5B	ENST00000373024	GxE_01367	AGTCTCGCGGGATTTTACGC	20
	MinLibCas9	gRNA 1	INSL6	ENST00000381641	GxE_01369	GGGAAGAAGCAGTAAACAGT	20
	MinLibCas9	gRNA 1	IQCA1	ENST00000409907	GxE_01371	TGCATTCGATGAACCAATGC	20
	MinLibCas9	gRNA 1	IQCE	ENST00000402050	GxE_01373	GCCATCATACTTCTTTCCGG	20
	MinLibCas9	gRNA 1	IQCH	ENST00000335894	GxE_01375	TCGGCAATATGTTCTCTCAC	20
	MinLibCas9	gRNA 1	IQGAP2	ENST00000274364	GxE_01377	TGCAGTTGCCATTCGGAACC	20
	MinLibCas9	gRNA 1	IQGAP3	ENST00000361170	GxE_01379	CTGGATAACAAAGCCGACGT	20
	MinLibCas9	gRNA 1	IQSEC3	ENST00000538872	GxE_01381	CATATCCGTCTCCTCCTCCA	20
	MinLibCas9	gRNA 1	IRAK3	ENST00000261233	GxE_01383	ATACCGATTCGAATGTGCCA	20
	MinLibCas9	gRNA 1	ITGAD	ENST00000389202	GxE_01385	TGGTTGTGTCTCCAGACTCG	20
	MinLibCas9	gRNA 1	ITIH1	ENST00000273283	GxE_01387	CGAAACCCAGGTTGTAGAGC	20
	MinLibCas9	gRNA 1	ITIH2	ENST00000358415	GxE_01389	GTCTACTATTACTTCTCGGA	20
	MinLibCas9	gRNA 1	JAML	ENST00000356289	GxE_01391	GAACCGCGTACACTTGATGG	20
	MinLibCas9	gRNA 1	KANK4	ENST00000371153	GxE_01393	ACTGGTCTCCCGTGGTGCCA	20
	MinLibCas9	gRNA 1	KBTBD12	ENST00000405109	GxE_01395	CACTCTCTAAATCTGCGCTA	20
	MinLibCas9	gRNA 1	KCNH6	ENST00000583023	GxE_01397	CCGCCCCATACTCAGAGTAG	20
	MinLibCas9	gRNA 1	KCNJ12	ENST00000583088	GxE_01399	CCTGTGTGGACATCCGCTGG	20
	MinLibCas9	gRNA 1	KCNK15	ENST00000372861	GxE_01401	GAGTACGGCCACGCCGCGCC	20
	MinLibCas9	gRNA 1	KCNK18	ENST00000334549	GxE_01403	GCTACATCTACCCCGTCACC	20
	MinLibCas9	gRNA 1	KCNN4	ENST00000262888	GxE_01405	TGCTGATCGTGCATTTAACC	20
	MinLibCas9	gRNA 1	KCNRG	ENST00000312942	GxE_01407	TGGAGGTACATTTCCTAAGC	20
	MinLibCas9	gRNA 1	KCNU1	ENST00000399881	GxE_01409	TGTATTCGATGGCTATCAAC	20
	MinLibCas9	gRNA 1	KCTD19	ENST00000304372	GxE_01411	AAGTACCCGGACTCTGCGCT	20
	MinLibCas9	gRNA 1	KIAA0556	ENST00000261588	GxE_01413	CAGCTAAGTTCCTGTTGACG	20
	MinLibCas9	gRNA 1	KIAA0586	ENST00000354386	GxE_01415	AAATATTGCTGATCGCCATG	20
	MinLibCas9	gRNA 1	KIAA0753	ENST00000361413	GxE_01417	CACTCAGTTTACTGACCGAG	20
	MinLibCas9	gRNA 1	KIAA0930	ENST00000251993	GxE_01419	GCGTACTCCGGCAGCGAAAG	20
	MinLibCas9	gRNA 1	KIAA1586	ENST00000370733	GxE_01421	GAGCTGACTGAATTGTGCAC	20
	MinLibCas9	gRNA 1	KIF16B	ENST00000408042	GxE_01423	AACCGTCAGTAAGATCCACT	20
	MinLibCas9	gRNA 1	KIF17	ENST00000247986	GxE_01425	CAACGAGATCGCCTATCCGC	20
	MinLibCas9	gRNA 1	KIF19	ENST00000389916	GxE_01427	CAGCCAGGTCGATCATGAAC	20
	MinLibCas9	gRNA 1	KIF24	ENST00000379166	GxE_01429	ATTCCTGAGATTTGATGCGC	20
	MinLibCas9	gRNA 1	KIF27	ENST00000297814	GxE_01431	GGACTCATCAAAATTCGAGG	20
	MinLibCas9	gRNA 1	KIF2C	ENST00000372224	GxE_01433	TCAGTTATCCAAGGAAGAGG	20
	MinLibCas9	gRNA 1	KIRREL2	ENST00000360202	GxE_01435	TGACCTCCACATTAGGCCCG	20
	MinLibCas9	gRNA 1	KLC3	ENST00000391946	GxE_01437	GCCAGGCTGTCTCGGCGAGG	20
	MinLibCas9	gRNA 1	KLHDC4	ENST00000270583	GxE_01439	GCGGTGGTAGTGCCTCAAGG	20
	MinLibCas9	gRNA 1	KLK12	ENST00000250351	GxE_01441	GTCGTGCTCGTGGCTCGTCG	20
	MinLibCas9	gRNA 1	KLK14	ENST00000391802	GxE_01443	CTACAGCAGCCCGCACGGAT	20
	MinLibCas9	gRNA 1	KLKB1	ENST00000264690	GxE_01445	CTATTAAAGTACAGTCCCGG	20
	MinLibCas9	gRNA 1	KLRC3	ENST00000381903	GxE_01447	TTTCTGGGTTCTTGCATTCG	20
	MinLibCas9	gRNA 1	KLRG2	ENST00000340940	GxE_01449	TCAGGTTGTCGCACCTTCGC	20
	MinLibCas9	gRNA 1	KMT2C	ENST00000262189	GxE_01451	GAGGCCGGCAGAGTTGGTGG	20
	MinLibCas9	gRNA 1	KNTC1	ENST00000333479	GxE_01453	GCAGATGTCCAAACAAGAGC	20
	MinLibCas9	gRNA 1	KRBA2	ENST00000331336	GxE_01455	TCAGTATTGGACATGGTGGG	20
	MinLibCas9	gRNA 1	KRT24	ENST00000264651	GxE_01457	CAATGGCCTGCGGAAAGTCC	20
	MinLibCas9	gRNA 1	KRT26	ENST00000335552	GxE_01459	GCTTCTGCAATAGCGGTGGA	20
	MinLibCas9	gRNA 1	KRT27	ENST00000301656	GxE_01461	GCTAGCGCTTCACCAGAGCG	20
	MinLibCas9	gRNA 1	KRT31	ENST00000251645	GxE_01463	CGGACATCAACGGTCTGCGC	20
	MinLibCas9	gRNA 1	KRT36	ENST00000328119	GxE_01465	ATCTTGTTGAGATCCACTGG	20
	MinLibCas9	gRNA 1	KRT37	ENST00000225550	GxE_01467	CCCACAGATTCCGATGTTGC	20
	MinLibCas9	gRNA 1	KRT74	ENST00000305620	GxE_01469	CATTCTCTGCTGTCGTGCGC	20
	MinLibCas9	gRNA 1	KRT76	ENST00000332411	GxE_01471	CTGATGTAGGATTCAAAACA	20
	MinLibCas9	gRNA 1	KRT77	ENST00000341809	GxE_01473	TGGATATGGGATCCATGGAA	20
	MinLibCas9	gRNA 1	KRT81	ENST00000327741	GxE_01475	CCTGCGGATCAGGATTTGGT	20
	MinLibCas9	gRNA 1	KRT82	ENST00000257974	GxE_01477	TGAGTTTGTTGCCTTGAAGA	20
	MinLibCas9	gRNA 1	KRT83	ENST00000293670	GxE_01479	CTACTTCTTCTTCATACCTG	20
	MinLibCas9	gRNA 1	L1TD1	ENST00000498273	GxE_01481	CGTAACTTCGTGATTCACCC	20
	MinLibCas9	gRNA 1	L3MBTL3	ENST00000529410	GxE_01483	GGATTCGGCTGTACTAAAGC	20
	MinLibCas9	gRNA 1	LAMA2	ENST00000421865	GxE_01485	GCCACCGGCATTACAGCGAC	20
	MinLibCas9	gRNA 1	LAMA3	ENST00000313654	GxE_01487	GCCGCAGGGGATTTACCCTC	20
	MinLibCas9	gRNA 1	LAMB3	ENST00000391911	GxE_01489	CAGGTACTGGTACACTCGCC	20
	MinLibCas9	gRNA 1	LAMB4	ENST00000388781	GxE_01491	TCGGATATTGAACCCTCAAC	20
	MinLibCas9	gRNA 1	LAMC3	ENST00000361069	GxE_01493	TCCTCGAAGTTGTAGGCGCT	20
	MinLibCas9	gRNA 1	LAMP1	ENST00000332556	GxE_01495	TTCCCCAATGCGAGCTCCAA	20
	MinLibCas9	gRNA 1	LBP	ENST00000217407	GxE_01497	ATAGCGCCCACGGCCGACGT	20
	MinLibCas9	gRNA 1	LCN10	ENST00000497771	GxE_01499	TGCATACGCGGCGGGCCCGA	20
	MinLibCas9	gRNA 1	LCT	ENST00000264162	GxE_01501	ATGTGGCATAGTCGGCGAAG	20
	MinLibCas9	gRNA 1	LDHAL6A	ENST00000280706	GxE_01503	GATTGGAGTTTGCAGTGACC	20
	MinLibCas9	gRNA 1	LDHB	ENST00000396076	GxE_01505	ACCACAATTATGATGCAATC	20
	MinLibCas9	gRNA 1	LDLRAD1	ENST00000371360	GxE_01507	GGCGTTCGCACCTGTACCCA	20
	MinLibCas9	gRNA 1	LETM2	ENST00000523983	GxE_01509	ACACTTAGATCGCCCTCAGC	20
	MinLibCas9	gRNA 1	LEXM	ENST00000371273	GxE_01511	GAGAAACCATGTAGCACCCG	20
	MinLibCas9	gRNA 1	LGALS13	ENST00000221797	GxE_01513	GCAATCATGTGGTCATGAAC	20
	MinLibCas9	gRNA 1	LIMS1	ENST00000542845	GxE_01515	AACTAGCTGAGACCTTAGGA	20
	MinLibCas9	gRNA 1	LIPK	ENST00000404190	GxE_01517	AAGCCAAACTGTTGTTGGGC	20
	MinLibCas9	gRNA 1	LIPT1	ENST00000393477	GxE_01519	TACTACATAATAAAGTGCAA	20
	MinLibCas9	gRNA 1	LLPH	ENST00000266604	GxE_01521	TTATGCAGATGACATGAAAA	20
	MinLibCas9	gRNA 1	LMAN1L	ENST00000309664	GxE_01523	CAGGCCGTGTGGTACACCCG	20
	MinLibCas9	gRNA 1	LONP2	ENST00000285737	GxE_01525	AACATCTAGTATGCCAGAGC	20
	MinLibCas9	gRNA 1	LOXL4	ENST00000260702	GxE_01527	ACCAGTGCGGGTCTAATGGC	20
	MinLibCas9	gRNA 1	LPA	ENST00000447678	GxE_01529	ATCCCTCGTATAACAATAAG	20
	MinLibCas9	gRNA 1	LPIN3	ENST00000373257	GxE_01531	GGACTCGGCTCTTAGGGGAC	20
	MinLibCas9	gRNA 1	LPL	ENST00000311322	GxE_01533	GATTCCAATGCTTCGACCAG	20
	MinLibCas9	gRNA 1	LPO	ENST00000262290	GxE_01535	CACCCAATGACCCCAAGGCG	20
	MinLibCas9	gRNA 1	LRBA	ENST00000357115	GxE_01537	TTGACCGGTTTGGTTGAAGT	20
	MinLibCas9	gRNA 1	LRIG1	ENST00000273261	GxE_01539	TGAGGACTTGCCGAACCTAC	20
	MinLibCas9	gRNA 1	LRIT1	ENST00000372105	GxE_01541	TACCTAGGACCCGCCTGGGG	20
	MinLibCas9	gRNA 1	LRP5L	ENST00000402859	GxE_01543	AGTAGATGAAGTCCCCCAGC	20
	MinLibCas9	gRNA 1	LRRC27	ENST00000368614	GxE_01545	CTTTAATTCTATTGTACCGG	20
	MinLibCas9	gRNA 1	LRRC31	ENST00000316428	GxE_01547	ACTTCGAGACTTTGCAGCAT	20
	MinLibCas9	gRNA 1	LRRC34	ENST00000446859	GxE_01549	AATGATATTGGGCCCGAAGG	20
	MinLibCas9	gRNA 1	LRRC39	ENST00000370138	GxE_01551	TAATCTTTCTTACCAATCCC	20
	MinLibCas9	gRNA 1	LRRC55	ENST00000497933	GxE_01553	TCCTTAATGGAGCTGCCCCG	20
	MinLibCas9	gRNA 1	LRRIQ1	ENST00000393217	GxE_01555	AGTTAATCCACAGCGTCGAA	20
	MinLibCas9	gRNA 1	LRRK2	ENST00000298910	GxE_01557	ATCCTTAAATCGGTATAAGC	20
	MinLibCas9	gRNA 1	LRTM1	ENST00000273286	GxE_01559	ACTTGCTCGGTCTTAAACTC	20
	MinLibCas9	gRNA 1	LTB4R2	ENST00000543919	GxE_01561	CCACAGGTGGCGGTAGACGG	20
	MinLibCas9	gRNA 1	LTBP4	ENST00000308370	GxE_01563	CCGAGGCAAGAGGCTCCGCG	20
	MinLibCas9	gRNA 1	LTC4S	ENST00000292596	GxE_01565	GGCGCGCGAACAGGTAGACC	20
	MinLibCas9	gRNA 1	LTF	ENST00000231751	GxE_01567	GGTGGTTTCATATACGAGGC	20
	MinLibCas9	gRNA 1	LTK	ENST00000263800	GxE_01569	CGCCATGCGCCCGCGACAGG	20
	MinLibCas9	gRNA 1	LVRN	ENST00000357872	GxE_01571	GCGAACCACACGTCGTCCAC	20
	MinLibCas9	gRNA 1	LY75	ENST00000554112	GxE_01573	TCAGATACCCGCTGTGATGC	20
	MinLibCas9	gRNA 1	LYG1	ENST00000409448	GxE_01575	GGTTGATATTTCAGGAGGTA	20
	MinLibCas9	gRNA 1	LYZL2	ENST00000375318	GxE_01577	TAATACGCCATGCAGATCCC	20
	MinLibCas9	gRNA 1	LZTR1	ENST00000215739	GxE_01579	CTTTCACATCGAACCGCAGG	20
	MinLibCas9	gRNA 1	MACC1	ENST00000400331	GxE_01581	GGAAGCATTATTACCACGAA	20
	MinLibCas9	gRNA 1	MADCAM1	ENST00000215637	GxE_01583	GGCCCACAAAGTCACGCCCG	20
	MinLibCas9	gRNA 1	MADD	ENST00000311027	GxE_01585	TGCTGTCATAGACGCGATAG	20
	MinLibCas9	gRNA 1	MAIP1	ENST00000295079	GxE_01587	GTTATTTCCACGAAGCGCTA	20
	MinLibCas9	gRNA 1	MAMDC4	ENST00000317446	GxE_01589	TGGCCGTTGGAACCCACCGA	20
	MinLibCas9	gRNA 1	MAML3	ENST00000509479	GxE_01591	AAGAAATCGGGCGCCGGCAC	20
	MinLibCas9	gRNA 1	MAN2A2	ENST00000360468	GxE_01593	TGCGCCGAGCTTCCGTCAGG	20
	MinLibCas9	gRNA 1	MAN2B2	ENST00000285599	GxE_01595	GACGCCCACCCTATTTGCGC	20
	MinLibCas9	gRNA 1	MAN2C1	ENST00000565683	GxE_01597	TGCATCCCATAGGAGTCGCC	20
	MinLibCas9	gRNA 1	MAP3K6	ENST00000493901	GxE_01599	GCAGCCAGCACCACCTGGGT	20
	MinLibCas9	gRNA 1	MAP9	ENST00000311277	GxE_01601	AATTGTATGCCATTCGGCGT	20
	MinLibCas9	gRNA 1	MAPK12	ENST00000215659	GxE_01603	CGGCCGCACCGGCGCTAAGG	20
	MinLibCas9	gRNA 1	MAPK13	ENST00000211287	GxE_01605	ACAAGTCATAGAAGTTGCGC	20
	MinLibCas9	gRNA 1	MATN4	ENST00000537548	GxE_01607	GGAGCGCGCCATCCGCGACC	20
	MinLibCas9	gRNA 1	MCC	ENST00000408903	GxE_01609	CAACGAGGACTCTCGAAGCA	20
	MinLibCas9	gRNA 1	MCTP2	ENST00000357742	GxE_01611	GAAAAACACTCACATATCGC	20
	MinLibCas9	gRNA 1	ME1	ENST00000369705	GxE_01613	GCTCTATATACAGCTTGCGG	20
	MinLibCas9	gRNA 1	MEAK7	ENST00000343629	GxE_01615	ACCGAGCTGTGATCGAGGAC	20
	MinLibCas9	gRNA 1	MEGF6	ENST00000356575	GxE_01617	GGCTATCAGCTAGCAGCGGA	20
	MinLibCas9	gRNA 1	MELTF	ENST00000296350	GxE_01619	CAAGTGCGGCAACATGAGCG	20
	MinLibCas9	gRNA 1	MEOX2	ENST00000262041	GxE_01621	GTAGTCCCCCGGCGCGCACG	20
	MinLibCas9	gRNA 1	MEP1B	ENST00000269202	GxE_01623	TCGGTCACAGTTTGCCCCGA	20
	MinLibCas9	gRNA 1	METTL27	ENST00000297873	GxE_01625	AGAGAAAGTACCTTCCGGGC	20
	MinLibCas9	gRNA 1	METTL2A	ENST00000311506	GxE_01627	CGCAGAAGCATCATCCCGCC	20
	MinLibCas9	gRNA 1	MFSD10	ENST00000329687	GxE_01629	AGCCAGCCATACCTCCGAAC	20
	MinLibCas9	gRNA 1	MFSD4B	ENST00000368847	GxE_01631	TCATTTGCAACCACCCATGC	20
	MinLibCas9	gRNA 1	MFSD9	ENST00000258436	GxE_01633	GTGAGATAGCCACCGACCAC	20
	MinLibCas9	gRNA 1	MGAM	ENST00000549489	GxE_01635	GCGGATGTTAAGGTAGTGCC	20
	MinLibCas9	gRNA 1	MGST1	ENST00000396209	GxE_01637	ACAGAGTAGAACGTGTACGC	20
	MinLibCas9	gRNA 1	MIA2	ENST00000280082	GxE_01639	AAAGATTGGGCTGCTATGCT	20
	MinLibCas9	gRNA 1	MIB1	ENST00000261537	GxE_01641	AAAGCGAACATTGTCCGAAG	20
	MinLibCas9	gRNA 1	MIB2	ENST00000505820	GxE_01643	AGTTCAACCACGAGACGCGC	20
	MinLibCas9	gRNA 1	MICAL1	ENST00000358807	GxE_01645	TTCTACGGGCGCTTCTGCAC	20
	MinLibCas9	gRNA 1	MICAL2	ENST00000256194	GxE_01647	TGATGACACCTTTGTCGAGC	20
	MinLibCas9	gRNA 1	MICU2	ENST00000382374	GxE_01649	TGTGTATTCAAAGGACATCG	20
	MinLibCas9	gRNA 1	MILR1	ENST00000605096	GxE_01651	GACCATAATGTTCAGCACTG	20
	MinLibCas9	gRNA 1	MLANA	ENST00000381477	GxE_01653	TGTCAGGATGCCGATCCCAG	20
	MinLibCas9	gRNA 1	MLH3	ENST00000355774	GxE_01655	AGCTCTTTAGAAAATCCGTG	20
	MinLibCas9	gRNA 1	MMACHC	ENST00000401061	GxE_01657	CAGCAGCACTACCCCTCGGA	20
	MinLibCas9	gRNA 1	MMP1	ENST00000315274	GxE_01659	AGATGTGTTTGCTCCCAGCG	20
	MinLibCas9	gRNA 1	MMP10	ENST00000279441	GxE_01661	AAAGTACTACAACCTCGAAA	20
	MinLibCas9	gRNA 1	MMP14	ENST00000311852	GxE_01663	ACCACATCGGGGGCGCCTCA	20
	MinLibCas9	gRNA 1	MMP19	ENST00000322569	GxE_01665	AGTTCACTACTGCAAGGGTC	20
	MinLibCas9	gRNA 1	MMP20	ENST00000260228	GxE_01667	AGGCGATAATTGGCCACATC	20
	MinLibCas9	gRNA 1	MMP8	ENST00000236826	GxE_01669	TTTTTGGGTTGAATGTGACG	20
	MinLibCas9	gRNA 1	MOCOS	ENST00000261326	GxE_01671	TCGCTGTAAATCCGCACCAC	20
	MinLibCas9	gRNA 1	MOGAT1	ENST00000446656	GxE_01673	ATCACATATTCTCGAAAGAC	20
	MinLibCas9	gRNA 1	MOK	ENST00000361847	GxE_01675	GTGTGTTCTACGAGATCGCC	20
	MinLibCas9	gRNA 1	MPDZ	ENST00000541718	GxE_01677	TAACTACTTACCCGCAACTC	20
	MinLibCas9	gRNA 1	MPG	ENST00000219431	GxE_01679	GATGAAGCCGCCCACTCAAG	20
	MinLibCas9	gRNA 1	MPO	ENST00000225275	GxE_01681	ATCCTACTTCAAGCAGCCGG	20
	MinLibCas9	gRNA 1	MPRIP	ENST00000395811	GxE_01683	CTTACCCGAGACCGGTGCAC	20
	MinLibCas9	gRNA 1	MPZL2	ENST00000278937	GxE_01685	CTTGGGATGGGAATCCTGAG	20
	MinLibCas9	gRNA 1	MRNIP	ENST00000292586	GxE_01687	TTCAGCCAGCGACTCTCTGA	20
	MinLibCas9	gRNA 1	MRO	ENST00000436348	GxE_01689	GGCCTATGAAGCCCCTGACA	20
	MinLibCas9	gRNA 1	MROH2B	ENST00000399564	GxE_01691	AGACTTCCGTGGATACGCCC	20
	MinLibCas9	gRNA 1	MROH6	ENST00000398882	GxE_01693	CAGTGCGCTCAGCACTCGCA	20
	MinLibCas9	gRNA 1	MROH7	ENST00000421030	GxE_01695	TAATTCATGCCTAGAAGGGT	20
	MinLibCas9	gRNA 1	MROH8	ENST00000343811	GxE_01697	CCAACAGGACCCGCTCAGTG	20
	MinLibCas9	gRNA 1	MS4A12	ENST00000016913	GxE_01699	CAACTTAGAAAACCAAGCTC	20
	MinLibCas9	gRNA 1	MS4A2	ENST00000278888	GxE_01701	CTTCATTATTATCAGGTGAG	20
	MinLibCas9	gRNA 1	MS4A6A	ENST00000412309	GxE_01703	CCATCATGCCACACAAGATC	20
	MinLibCas9	gRNA 1	MSH6	ENST00000234420	GxE_01705	GGGCTATAAAGTAGCACGAG	20
	MinLibCas9	gRNA 1	MSS51	ENST00000299432	GxE_01707	TAACCCCTTCATAGAAAACC	20
	MinLibCas9	gRNA 1	MST1	ENST00000449682	GxE_01709	CCGCGGCGCGGTAGACCGCA	20
	MinLibCas9	gRNA 1	MST1R	ENST00000296474	GxE_01711	AGGAAGGACTGAGGCAGCGG	20
	MinLibCas9	gRNA 1	MTERF1	ENST00000351870	GxE_01713	TAGGATGATTACCAATGAGC	20
	MinLibCas9	gRNA 1	MTG2	ENST00000370823	GxE_01715	TCGGTCCTGTCGCGGTACCA	20
	MinLibCas9	gRNA 1	MTMR11	ENST00000439741	GxE_01717	GACTTCCGGCTGCTCAGAGT	20
	MinLibCas9	gRNA 1	MUC16	ENST00000397910	GxE_01719	TGATTCAAATGCTGAACCGG	20
	MinLibCas9	gRNA 1	MUC17	ENST00000306151	GxE_01721	AGATGTGTAGGCCTCAAAAC	20
	MinLibCas9	gRNA 1	MUC2	ENST00000441003	GxE_01723	AGGGTGGTAGTGCTGGCTGG	20
	MinLibCas9	gRNA 1	MUC4	ENST00000463781	GxE_01725	GGATTGCGTCGTGAGGCTCA	20
	MinLibCas9	gRNA 1	MUC6	ENST00000421673	GxE_01727	GGCGTGTACGTAGTCGCCCA	20
	MinLibCas9	gRNA 1	MUCL1	ENST00000308796	GxE_01729	TCAAGTGCAGACTCACTAGC	20
	MinLibCas9	gRNA 1	MUTYH	ENST00000372098	GxE_01731	CTGAAGTCACAGCCTTCCGA	20
	MinLibCas9	gRNA 1	MYBBP1A	ENST00000381556	GxE_01733	GGTCTGCGAACTGCACCAGG	20
	MinLibCas9	gRNA 1	MYBPC2	ENST00000357701	GxE_01735	CCGTGGGTATTACCGCCTCG	20
	MinLibCas9	gRNA 1	MYBPHL	ENST00000357155	GxE_01737	GTATTCCCCGTATCTTGGGG	20
	MinLibCas9	gRNA 1	MYEF2	ENST00000324324	GxE_01739	GCGGCGAGAGCCGCACCCCG	20
	MinLibCas9	gRNA 1	MYH1	ENST00000226207	GxE_01741	CTAGTTTCACAGCTCTCGAG	20
	MinLibCas9	gRNA 1	MYH13	ENST00000418404	GxE_01743	CCGATCTGAGGCTCGCCGGA	20
	MinLibCas9	gRNA 1	MYH4	ENST00000255381	GxE_01745	ATGGTTTCTCAGCTATCCCG	20
	MinLibCas9	gRNA 1	MYH7B	ENST00000262873	GxE_01747	CGTTCCCTACACGCACCCGG	20
	MinLibCas9	gRNA 1	MYH8	ENST00000403437	GxE_01749	AATCACATACGTGATCAGGA	20
	MinLibCas9	gRNA 1	MYL5	ENST00000400159	GxE_01751	TCTGCCTGGGTACCTACCCA	20
	MinLibCas9	gRNA 1	MYLK4	ENST00000274643	GxE_01753	ATACGATGATCAAATGGGGC	20
	MinLibCas9	gRNA 1	MYO15A	ENST00000205890	GxE_01755	GTGTCCGGCTCCGTACGAAC	20
	MinLibCas9	gRNA 1	MYO19	ENST00000431794	GxE_01757	GACACATTCTACACCAATGC	20
	MinLibCas9	gRNA 1	MYO1A	ENST00000442789	GxE_01759	GGGTGACTTTGCTCTCGTAG	20
	MinLibCas9	gRNA 1	MYO1H	ENST00000310903	GxE_01761	CACGGGCTATTTGTAGTGAC	20
	MinLibCas9	gRNA 1	MYO3A	ENST00000265944	GxE_01763	GGCATCCATCAATGCATGGG	20
	MinLibCas9	gRNA 1	MYO5C	ENST00000261839	GxE_01765	GCTGCCCGATTTGCTGACGG	20
	MinLibCas9	gRNA 1	MYOC	ENST00000037502	GxE_01767	TCCTTCAAAATTCGGGAAGC	20
	MinLibCas9	gRNA 1	MYOF	ENST00000359263	GxE_01769	GCCTTCGCCGTCTATGAGTG	20
	MinLibCas9	gRNA 1	MYOM1	ENST00000356443	GxE_01771	ACGGGCTCGGAAACTCGAGA	20
	MinLibCas9	gRNA 1	MYOM2	ENST00000262113	GxE_01773	TTATCTCCGAAGGTTCGCTC	20
	MinLibCas9	gRNA 1	MYOM3	ENST00000374434	GxE_01775	GGTATTTTCCGGCACGAAAG	20
	MinLibCas9	gRNA 1	N6AMT1	ENST00000303775	GxE_01777	TTTCAGAGTGGAAATATGCC	20
	MinLibCas9	gRNA 1	NAA38	ENST00000333775	GxE_01779	ACGAGTATTCAGCTCTTCAC	20
	MinLibCas9	gRNA 1	NAAA	ENST00000286733	GxE_01781	CCCGATGACTTGCGCCATCG	20
	MinLibCas9	gRNA 1	NAT1	ENST00000545197	GxE_01783	AGTCCATGGCATCCCCACAA	20
	MinLibCas9	gRNA 1	NBAS	ENST00000281513	GxE_01785	TTTGCGCTCCACGACACCAG	20
	MinLibCas9	gRNA 1	NBEAL1	ENST00000449802	GxE_01787	GACTTTCGTATTTGGAACCG	20
	MinLibCas9	gRNA 1	NBEAL2	ENST00000450053	GxE_01789	AGATGTCTAGGCGAACGCTG	20
	MinLibCas9	gRNA 1	NBPF14	ENST00000310701	GxE_01791	GTTCAAGGAGGAGAAGCTTG	20
	MinLibCas9	gRNA 1	NBPF9	ENST00000375552	GxE_01793	TGAAGATGTTCAAATTGAGG	20
	MinLibCas9	gRNA 1	NCOA3	ENST00000371998	GxE_01795	GGGATTAGACCACCTATGGC	20
	MinLibCas9	gRNA 1	NEB	ENST00000397345	GxE_01797	TGGCGGTGTTCTTAACGGCC	20
	MinLibCas9	gRNA 1	NEBL	ENST00000377122	GxE_01799	GAGAGGCTTTACTCCCGTCG	20
	MinLibCas9	gRNA 1	NEIL1	ENST00000564784	GxE_01801	CCGAGCGGGCCTTCTCAAAG	20
	MinLibCas9	gRNA 1	NEURL2	ENST00000372518	GxE_01803	GCGTGTGGCCCGCGTCCCAG	20
	MinLibCas9	gRNA 1	NFE2L3	ENST00000056233	GxE_01805	CTTCGTCCCTCGCACCAGCG	20
	MinLibCas9	gRNA 1	NIBAN3	ENST00000335393	GxE_01807	GGTAGAGTCGGACGGCGTCC	20
	MinLibCas9	gRNA 1	NIPAL2	ENST00000341166	GxE_01809	TCTCGGGCGACTGGTACCGC	20
	MinLibCas9	gRNA 1	NIPSNAP3A	ENST00000374767	GxE_01811	AGATTACTTATCTGGTACCA	20
	MinLibCas9	gRNA 1	NIPSNAP3B	ENST00000374762	GxE_01813	CTAATTTGGACCATGGTATC	20
	MinLibCas9	gRNA 1	NLRP12	ENST00000324134	GxE_01815	CCGCGCACCGTGGTCATGCA	20
	MinLibCas9	gRNA 1	NLRP13	ENST00000342929	GxE_01817	ATGTATTACGGATATATACG	20
	MinLibCas9	gRNA 1	NLRP14	ENST00000299481	GxE_01819	CAAGCGGCCCAGCACACTAG	20
	MinLibCas9	gRNA 1	NLRP2	ENST00000543010	GxE_01821	TCTAGACGTGGACGAAATGC	20
	MinLibCas9	gRNA 1	NLRP4	ENST00000301295	GxE_01823	AAAGATCTTGTTGTCCGACC	20
	MinLibCas9	gRNA 1	NLRP8	ENST00000291971	GxE_01825	CCATCGTATTAAACCCCGGA	20
	MinLibCas9	gRNA 1	NLRP9	ENST00000332836	GxE_01827	GCCATAATCCCTTTACGTGC	20
	MinLibCas9	gRNA 1	NLRX1	ENST00000409109	GxE_01829	AAGCTATACAGCGGCACCGC	20
	MinLibCas9	gRNA 1	NMRK2	ENST00000168977	GxE_01831	CATGTACCAGAAGTATAGGC	20
	MinLibCas9	gRNA 1	NMUR2	ENST00000255262	GxE_01833	GGGACCCATTGGGGAAGTAG	20
	MinLibCas9	gRNA 1	NOC3L	ENST00000371361	GxE_01835	AAAACTTGTATTGGCTAACC	20
	MinLibCas9	gRNA 1	NOD1	ENST00000222823	GxE_01837	GCCACGGGCCGGCTAGACGC	20
	MinLibCas9	gRNA 1	NOD2	ENST00000300589	GxE_01839	GACGGTGTCCAGAAGGCGCC	20
	MinLibCas9	gRNA 1	NOX3	ENST00000159060	GxE_01841	AATAGCAGGCGTCACCGGTC	20
	MinLibCas9	gRNA 1	NOX5	ENST00000388866	GxE_01843	GACGCTGGCGCTCTTCGAAT	20
	MinLibCas9	gRNA 1	NOXO1	ENST00000397280	GxE_01845	GGATAGGCCTTTTCAGGCGC	20
	MinLibCas9	gRNA 1	NPC1L1	ENST00000289547	GxE_01847	CTGCTACGCCCCCCTCAATC	20
	MinLibCas9	gRNA 1	NPC2	ENST00000555619	GxE_01849	AGGGAACTGGGACGCCCATC	20
	MinLibCas9	gRNA 1	NPFFR1	ENST00000277942	GxE_01851	TCGTCACCATCGCCGTCATC	20
	MinLibCas9	gRNA 1	NPHS1	ENST00000378910	GxE_01853	GCCCGCGGGTTCTGCTACGA	20
	MinLibCas9	gRNA 1	NPRL3	ENST00000399953	GxE_01855	TAGACGTTGTTCTCACACAG	20
	MinLibCas9	gRNA 1	NPSR1	ENST00000359791	GxE_01857	GGGTCCTCATTGTGATCGCC	20
	MinLibCas9	gRNA 1	NQO1	ENST00000320623	GxE_01859	TAAGCCAGAACAGACTCGGC	20
	MinLibCas9	gRNA 1	NRAP	ENST00000359988	GxE_01861	CCTAGAGTCGGCTGTTCCCA	20
	MinLibCas9	gRNA 1	NRDE2	ENST00000354366	GxE_01863	CTGAAGGGTTACCGCTGACA	20
	MinLibCas9	gRNA 1	NT5C1B	ENST00000359846	GxE_01865	GACGTGCGCGAATATTCCAG	20
	MinLibCas9	gRNA 1	NTHL1	ENST00000219066	GxE_01867	CTTTCCGCGGACGCTTCACG	20
	MinLibCas9	gRNA 1	NTN3	ENST00000293973	GxE_01869	CACTACACGGACGTCGGTGG	20
	MinLibCas9	gRNA 1	NUDT13	ENST00000357321	GxE_01871	ACTGATGAGCATCATGCCAG	20
	MinLibCas9	gRNA 1	NUDT7	ENST00000268533	GxE_01873	ACCGTCCGGTCAGAGAAGGT	20
	MinLibCas9	gRNA 1	NWD1	ENST00000524140	GxE_01875	GGATACGGCCGGACAGGAGT	20
	MinLibCas9	gRNA 1	OARD1	ENST00000479950	GxE_01877	AGGATTGTCGCATGGGCGCT	20
	MinLibCas9	gRNA 1	OAS3	ENST00000228928	GxE_01879	ATCAAGGATCTCTGCGCGGC	20
	MinLibCas9	gRNA 1	OBSCN	ENST00000570156	GxE_01881	CGCCTATGGCATTGCGCGCG	20
	MinLibCas9	gRNA 1	OBSL1	ENST00000404537	GxE_01883	GCACGGCAATCCCGTGCTCA	20
	MinLibCas9	gRNA 1	OCEL1	ENST00000215061	GxE_01885	GCGCTGGTTTTGAGGCCTCG	20
	MinLibCas9	gRNA 1	OCM	ENST00000242104	GxE_01887	CTTCATCCAGGTACCCGCTC	20
	MinLibCas9	gRNA 1	ODF1	ENST00000285402	GxE_01889	GGTGCATATACAAGTCGCAC	20
	MinLibCas9	gRNA 1	ODF2L	ENST00000359242	GxE_01891	ATTTGTAATTAGCCTGAAGC	20
	MinLibCas9	gRNA 1	ODF3L1	ENST00000332145	GxE_01893	CAGCTTATACCCTGCATAGC	20
	MinLibCas9	gRNA 1	OGFOD3	ENST00000329197	GxE_01895	AGGACTACGACAGTCACCGC	20
	MinLibCas9	gRNA 1	OLFM4	ENST00000219022	GxE_01897	CGTCTGTGGTTCAGCTCAAC	20
	MinLibCas9	gRNA 1	OPLAH	ENST00000426825	GxE_01899	TGGTGCGCATCGTCCCTCGG	20
	MinLibCas9	gRNA 1	OPN4	ENST00000372071	GxE_01901	ATGGTGTAGGCACGCACGGC	20
	MinLibCas9	gRNA 1	OR13A1	ENST00000553795	GxE_01903	ATCATGCTGCTGTAATGCAG	20
	MinLibCas9	gRNA 1	OR2H1	ENST00000377136	GxE_01905	GATGGCCTTTGACCGATACG	20
	MinLibCas9	gRNA 1	OR51E1	ENST00000396952	GxE_01907	AATGGGAAAGGATATTGGAG	20
	MinLibCas9	gRNA 1	OR8G1	ENST00000341493	GxE_01909	AGAACTGAGCCAAATCAGTG	20
	MinLibCas9	gRNA 1	ORAI1	ENST00000330079	GxE_01911	TAACTCTGGCCGATCCAGTC	20
	MinLibCas9	gRNA 1	OSBPL1A	ENST00000319481	GxE_01913	ATTTAGACTCATCTCCGAAC	20
	MinLibCas9	gRNA 1	OSGEPL1	ENST00000264151	GxE_01915	GAGTGCTCCACCATGAGTGG	20
	MinLibCas9	gRNA 1	OTOF	ENST00000272371	GxE_01917	CTCACTCACTGGTGTAGACC	20
	MinLibCas9	gRNA 1	OTOGL	ENST00000458043	GxE_01919	CCTACCCATACAGTGTACCG	20
	MinLibCas9	gRNA 1	OTOP3	ENST00000328801	GxE_01921	CCGTCACTCTGGGTGACGTG	20
	MinLibCas9	gRNA 1	OVCH1	ENST00000318184	GxE_01923	AATCCACAACTTACTCACTG	20
	MinLibCas9	gRNA 1	OXGR1	ENST00000298440	GxE_01925	GGTGAATGATCACACAGTAG	20
	MinLibCas9	gRNA 1	P2RX2	ENST00000343948	GxE_01927	GCACCAGCCGAACACCTCGC	20
	MinLibCas9	gRNA 1	P2RX5	ENST00000225328	GxE_01929	GCTGGGGAAGCGGTTACAGC	20
	MinLibCas9	gRNA 1	P2RX7	ENST00000546057	GxE_01931	AGCGGTTGTGTCCCGAGGTA	20
	MinLibCas9	gRNA 1	PAAF1	ENST00000310571	GxE_01933	TGGTGTCTGCTTCTCGAGAT	20
	MinLibCas9	gRNA 1	PABPC1	ENST00000318607	GxE_01935	TTTTCATCACAAACCACCTA	20
	MinLibCas9	gRNA 1	PACC1	ENST00000535273	GxE_01937	TATTGCCTTGTACCCCGGTC	20
	MinLibCas9	gRNA 1	PADI1	ENST00000375471	GxE_01939	CGGCCAACGGGCCTTGCCTA	20
	MinLibCas9	gRNA 1	PADI2	ENST00000375486	GxE_01941	CTATCTCGTATCCGGCGGGG	20
	MinLibCas9	gRNA 1	PAFAH2	ENST00000374282	GxE_01943	ATTTCATGTTCGGAATCCCC	20
	MinLibCas9	gRNA 1	PAICS	ENST00000399688	GxE_01945	TCTTATAGGCCAGACTGAAG	20
	MinLibCas9	gRNA 1	PAPLN	ENST00000340738	GxE_01947	CAGCACCCCGCTCGTAATGC	20
	MinLibCas9	gRNA 1	PARP3	ENST00000398755	GxE_01949	GGAACATGTAGCCGACATGG	20
	MinLibCas9	gRNA 1	PARP4	ENST00000381989	GxE_01951	TTCAGTGTTCGCGGGACTCC	20
	MinLibCas9	gRNA 1	PARPBP	ENST00000358383	GxE_01953	TTTTCTACAGAGTCAACTAC	20
	MinLibCas9	gRNA 1	PASK	ENST00000358649	GxE_01955	ACACGGACCCGTCCGAACCG	20
	MinLibCas9	gRNA 1	PATJ	ENST00000371158	GxE_01957	GCCTCTTGAATGTGCGACAA	20
	MinLibCas9	gRNA 1	PCDH15	ENST00000361849	GxE_01959	TTTACCGGAGTTCTCAACTC	20
	MinLibCas9	gRNA 1	PCK2	ENST00000216780	GxE_01961	AGCTCCCCAAGTACAATAAC	20
	MinLibCas9	gRNA 1	PCNT	ENST00000359568	GxE_01963	ACAAAACACGCTGCCGACCT	20
	MinLibCas9	gRNA 1	PCNX4	ENST00000317623	GxE_01965	TCTCCAGTACAGACATATGG	20
	MinLibCas9	gRNA 1	PCSK7	ENST00000320934	GxE_01967	GCCTACGGGAGCCGCATCGC	20
	MinLibCas9	gRNA 1	PDE11A	ENST00000286063	GxE_01969	ATGATCAAGTGAAGAAGTCC	20
	MinLibCas9	gRNA 1	PDE4DIP	ENST00000369356	GxE_01971	GAAGCTTGGAGCGCTTAAAC	20
	MinLibCas9	gRNA 1	PDE6B	ENST00000496514	GxE_01973	TGTTCATCACTGACCAGCCC	20
	MinLibCas9	gRNA 1	PDIA2	ENST00000219406	GxE_01975	GGTCACACACAGCATGCGCC	20
	MinLibCas9	gRNA 1	PDPR	ENST00000288050	GxE_01977	CCCATGATGCACCTCATGTC	20
	MinLibCas9	gRNA 1	PDXDC1	ENST00000396410	GxE_01979	AGTTTGAAATCAGATCCCGA	20
	MinLibCas9	gRNA 1	PDZD9	ENST00000537222	GxE_01981	TTATTAACATTCCTGAAGAA	20
	MinLibCas9	gRNA 1	PEX12	ENST00000225873	GxE_01983	GGTTTCTAGCCTGAGAGAAG	20
	MinLibCas9	gRNA 1	PGA5	ENST00000312403	GxE_01985	CGATGACAAGAGTGGCAGCG	20
	MinLibCas9	gRNA 1	PGLYRP4	ENST00000359650	GxE_01987	ATGACTCTCCCAGCGAAGTA	20
	MinLibCas9	gRNA 1	PGM1	ENST00000371083	GxE_01989	TCCGTATTTCCAGCAGACTG	20
	MinLibCas9	gRNA 1	PHKB	ENST00000323584	GxE_01991	CCTTTAGTGGGACATAGCGC	20
	MinLibCas9	gRNA 1	PHLDB3	ENST00000292140	GxE_01993	TGTGTTCCGACCTATAGATG	20
	MinLibCas9	gRNA 1	PHTF1	ENST00000369604	GxE_01995	GATATTATTGCGTAGGAGTG	20
	MinLibCas9	gRNA 1	PI16	ENST00000373674	GxE_01997	GCGTGTAGTGGCCGCACATC	20
	MinLibCas9	gRNA 1	PICK1	ENST00000404072	GxE_01999	TACCTGGACGATATAGAGGC	20
	MinLibCas9	gRNA 1	PIGG	ENST00000453061	GxE_02001	TCATCGAATAGATGTCGTAC	20
	MinLibCas9	gRNA 1	PIK3C2G	ENST00000433979	GxE_02003	CCCGTAGAAATGATAACTCC	20
	MinLibCas9	gRNA 1	PIK3R6	ENST00000311434	GxE_02005	TCTGGTACCACGGGTCTACG	20
	MinLibCas9	gRNA 1	PIWIL3	ENST00000332271	GxE_02007	GGGGTGTCGACTGCAACTGA	20
	MinLibCas9	gRNA 1	PKD1L1	ENST00000289672	GxE_02009	AGGTACCTGAACGCCGAGTC	20
	MinLibCas9	gRNA 1	PKD2L1	ENST00000318222	GxE_02011	AGGCTCACAAGCTACAGCGG	20
	MinLibCas9	gRNA 1	PKHD1	ENST00000371117	GxE_02013	ATGATTTACATTACCGGAAC	20
	MinLibCas9	gRNA 1	PKHD1L1	ENST00000378402	GxE_02015	TCTATGGTTTGTAAGACGAC	20
	MinLibCas9	gRNA 1	PKP4	ENST00000389759	GxE_02017	TCGTCGTCCCCCAAACGCTC	20
	MinLibCas9	gRNA 1	PLA2G2C	ENST00000429261	GxE_02019	TGGGGATAAAGGGATCCCCG	20
	MinLibCas9	gRNA 1	PLA2G3	ENST00000215885	GxE_02021	CCCGCTGGGATGCGCATAGG	20
	MinLibCas9	gRNA 1	PLA2G4B	ENST00000542534	GxE_02023	TCAGTGAGAAGCTCTCGCGC	20
	MinLibCas9	gRNA 1	PLA2G4D	ENST00000290472	GxE_02025	CGGTAGCTCGCCAGGCGCTC	20
	MinLibCas9	gRNA 1	PLA2G7	ENST00000274793	GxE_02027	GACACATATACGAAATGAGC	20
	MinLibCas9	gRNA 1	PLA2R1	ENST00000283243	GxE_02029	AAACATACACGGCATCCCGT	20
	MinLibCas9	gRNA 1	PLAAT1	ENST00000264735	GxE_02031	CCGTTTCAGCGTGGCGGCGC	20
	MinLibCas9	gRNA 1	PLAUR	ENST00000340093	GxE_02033	ACGATCGTGCGCTTGTGGGA	20
	MinLibCas9	gRNA 1	PLB1	ENST00000327757	GxE_02035	TCCGATACGGTTCCCACCTC	20
	MinLibCas9	gRNA 1	PLCB2	ENST00000260402	GxE_02037	TGGATACGCACGAGTCCACA	20
	MinLibCas9	gRNA 1	PLCD3	ENST00000322765	GxE_02039	CCAACAACGACCGTCTAGAG	20
	MinLibCas9	gRNA 1	PLCD4	ENST00000450993	GxE_02041	CTGAGCGATTGGTTTCAACG	20
	MinLibCas9	gRNA 1	PLCXD1	ENST00000381657	GxE_02043	GCGCCGTTGTGTACACCATA	20
	MinLibCas9	gRNA 1	PLD2	ENST00000263088	GxE_02045	AACGGGTGCATCCGGTCGGC	20
	MinLibCas9	gRNA 1	PLD4	ENST00000392593	GxE_02047	CCTTGTGGAAAGCATCCCCC	20
	MinLibCas9	gRNA 1	PLEKHA2	ENST00000420274	GxE_02049	TTAAGAAATATGGTGCGCAG	20
	MinLibCas9	gRNA 1	PLEKHG5	ENST00000537245	GxE_02051	GCCGCAGAATCGGCAAACTC	20
	MinLibCas9	gRNA 1	PLEKHG7	ENST00000344636	GxE_02053	TTATCTCAGGGACTTACGGA	20
	MinLibCas9	gRNA 1	PLIN4	ENST00000301286	GxE_02055	GCTAAGGGAGTGGTCCAGGG	20
	MinLibCas9	gRNA 1	PLPPR3	ENST00000359894	GxE_02057	GATGTAGGGGTTGACCTCGC	20
	MinLibCas9	gRNA 1	PLSCR5	ENST00000443512	GxE_02059	GAGAGGTCATTACAGTGAAC	20
	MinLibCas9	gRNA 1	PMFBP1	ENST00000237353	GxE_02061	ACAAGATCGCCTCTCTAGAG	20
	MinLibCas9	gRNA 1	PNLIPRP2	ENST00000537242	GxE_02063	CACGGAACCAGACACCATTG	20
	MinLibCas9	gRNA 1	PNLIPRP3	ENST00000369230	GxE_02065	AATCAAGTGCACTTTAGAAG	20
	MinLibCas9	gRNA 1	PNPLA7	ENST00000406427	GxE_02067	TCACCTGTATATTGCTCGCC	20
	MinLibCas9	gRNA 1	POGLUT3	ENST00000323468	GxE_02069	CATTTGCTGGAGATTGATGC	20
	MinLibCas9	gRNA 1	POLN	ENST00000511885	GxE_02071	TGGGTTTCGAATCACAGTGA	20
	MinLibCas9	gRNA 1	POLQ	ENST00000264233	GxE_02073	TGCGTCGGAGTGGGAAACGG	20
	MinLibCas9	gRNA 1	POLR3C	ENST00000334163	GxE_02075	GACGGACTCCAGAGTGGCTG	20
	MinLibCas9	gRNA 1	POMT1	ENST00000372228	GxE_02077	CACTGGACATGATTTGGTCG	20
	MinLibCas9	gRNA 1	POMZP3	ENST00000310842	GxE_02079	ACCTGTCCTCACCTGTTGGA	20
	MinLibCas9	gRNA 1	PON2	ENST00000222572	GxE_02081	TGACATACTTCCCAATGGTC	20
	MinLibCas9	gRNA 1	POTEH	ENST00000343518	GxE_02083	ACTGCTTCGCCTGGTGCAGG	20
	MinLibCas9	gRNA 1	POTEI	ENST00000451531	GxE_02085	TCTTCATAGCGGAGTCGTCG	20
	MinLibCas9	gRNA 1	POU5F1B	ENST00000465342	GxE_02087	CCCACATAACTCATACGGCG	20
	MinLibCas9	gRNA 1	PPAN	ENST00000556468	GxE_02089	AAGCTGATGCGCCTCCCAGG	20
	MinLibCas9	gRNA 1	PPEF2	ENST00000286719	GxE_02091	AGGTACCCGACAGTTACACG	20
	MinLibCas9	gRNA 1	PPFIA2	ENST00000549396	GxE_02093	AAAACTTCGATTAGCAATCC	20
	MinLibCas9	gRNA 1	PPIC	ENST00000306442	GxE_02095	TGTTGCTCTAGCAACAGGAG	20
	MinLibCas9	gRNA 1	PPID	ENST00000307720	GxE_02097	TGTACAGGAGAAAAAGGCAT	20
	MinLibCas9	gRNA 1	PPL	ENST00000345988	GxE_02099	GCTTGAGCGGAGTCTCCCGG	20
	MinLibCas9	gRNA 1	PPP1R32	ENST00000338608	GxE_02101	AAATCGATCGGCGCAAAGGA	20
	MinLibCas9	gRNA 1	PPP1R3A	ENST00000284601	GxE_02103	TCTTCAGATCAACTAATGGC	20
	MinLibCas9	gRNA 1	PPP1R42	ENST00000324682	GxE_02105	AATTACATTGCTGTCATAGA	20
	MinLibCas9	gRNA 1	PPP2R1B	ENST00000311129	GxE_02107	ATGATATTCAAACGAACGTC	20
	MinLibCas9	gRNA 1	PPP2R3A	ENST00000264977	GxE_02109	TCTTTCAGGAACGTGAGACC	20
	MinLibCas9	gRNA 1	PPY	ENST00000591228	GxE_02111	CAATGCCACACCAGAGCAGA	20
	MinLibCas9	gRNA 1	PRAMEF2	ENST00000240189	GxE_02113	CACGTCAGATAATGAACTCG	20
	MinLibCas9	gRNA 1	PRB4	ENST00000279575	GxE_02115	TTAGGAAGAGAGATTCTTCC	20
	MinLibCas9	gRNA 1	PRDM12	ENST00000253008	GxE_02117	GGTGTTCAATGAGGATGGCA	20
	MinLibCas9	gRNA 1	PRDM7	ENST00000449207	GxE_02119	CCTCTGAAGGCCATCCAAGG	20
	MinLibCas9	gRNA 1	PRIMPOL	ENST00000314970	GxE_02121	TCGATGAAATAGTCTCCAGA	20
	MinLibCas9	gRNA 1	PRKAG3	ENST00000529249	GxE_02123	TGCTTCTTGCTGTCCCATAG	20
	MinLibCas9	gRNA 1	PRKDC	ENST00000314191	GxE_02125	GTTCTCAGAAACGATCAACA	20
	MinLibCas9	gRNA 1	PRMT8	ENST00000382622	GxE_02127	CCTTGGCAGCGAACATGGAA	20
	MinLibCas9	gRNA 1	PRODH	ENST00000357068	GxE_02129	GGAGGAGGACCTGAGCCCCG	20
	MinLibCas9	gRNA 1	PRODH2	ENST00000301175	GxE_02131	GCAGTGAGGCGTGGTATGAG	20
	MinLibCas9	gRNA 1	PRPH	ENST00000257860	GxE_02133	GTCTAACGTGCGAGGTGGAC	20
	MinLibCas9	gRNA 1	PRSS12	ENST00000296498	GxE_02135	TGACCCATGGCTCGCCGGCG	20
	MinLibCas9	gRNA 1	PRSS36	ENST00000268281	GxE_02137	GGCCGAGTGGTCGGTACTGC	20
	MinLibCas9	gRNA 1	PRSS48	ENST00000455694	GxE_02139	TGGCTAGGATCGATTACAGT	20
	MinLibCas9	gRNA 1	PRSS57	ENST00000329267	GxE_02141	GGGGGCCAACATCACTGCGG	20
	MinLibCas9	gRNA 1	PRUNE2	ENST00000376718	GxE_02143	CATATCTGAGATCGTTGCAG	20
	MinLibCas9	gRNA 1	PRXL2B	ENST00000419916	GxE_02145	ATCCTGAAGCATGCGGTGAC	20
	MinLibCas9	gRNA 1	PSG1	ENST00000244296	GxE_02147	AGCTTGCGTCTGGAGTCTCA	20
	MinLibCas9	gRNA 1	PSG8	ENST00000306511	GxE_02149	ACCTTACACATCATAATGGG	20
	MinLibCas9	gRNA 1	PSG9	ENST00000270077	GxE_02151	TGGACGCAAGCTACCTATGG	20
	MinLibCas9	gRNA 1	PSORS1C2	ENST00000259845	GxE_02153	CTACCCGCCCCAGTCGTCCC	20
	MinLibCas9	gRNA 1	PTCH2	ENST00000372192	GxE_02155	GATATCCGGGCGGCCGCTGA	20
	MinLibCas9	gRNA 1	PTCHD3	ENST00000438700	GxE_02157	CTTGATGCTGACAGCCGCGC	20
	MinLibCas9	gRNA 1	PTGDR	ENST00000306051	GxE_02159	CACAACGAGTTGTCCAATGC	20
	MinLibCas9	gRNA 1	PTGDR2	ENST00000332539	GxE_02161	TCTTGGCCGTGGGCCACTCG	20
	MinLibCas9	gRNA 1	PTH2R	ENST00000272847	GxE_02163	GCTGGAGTCCCTAATAATGC	20
	MinLibCas9	gRNA 1	PTPN22	ENST00000359785	GxE_02165	TTATCAGGGATAGTTCTACC	20
	MinLibCas9	gRNA 1	PTPRH	ENST00000376350	GxE_02167	AGTGACAAGCCTCAGCAAGC	20
	MinLibCas9	gRNA 1	PUS10	ENST00000316752	GxE_02169	GTAGTTCATTGAGCAACTCC	20
	MinLibCas9	gRNA 1	PXDNL	ENST00000356297	GxE_02171	ACGCTGACTATCTACGACGC	20
	MinLibCas9	gRNA 1	PXMP2	ENST00000317479	GxE_02173	CCGTAAACGGCATATCTCAG	20
	MinLibCas9	gRNA 1	PYGL	ENST00000216392	GxE_02175	TTTGGCTCCACCCGTGGTGC	20
	MinLibCas9	gRNA 1	PYGM	ENST00000164139	GxE_02177	TGTGCACTTCTACGGCCATG	20
	MinLibCas9	gRNA 1	PYROXD2	ENST00000370575	GxE_02179	TTCTCTTGTAGGCCGCATCC	20
	MinLibCas9	gRNA 1	PZP	ENST00000261336	GxE_02181	AAGTTTATTAACCGAGATAC	20
	MinLibCas9	gRNA 1	QRFPR	ENST00000394427	GxE_02183	CTGTCACAACAGCGGTAGAC	20
	MinLibCas9	gRNA 1	R3HDML	ENST00000217043	GxE_02185	GCATAGCCGTGCTCTCGGGC	20
	MinLibCas9	gRNA 1	RAB25	ENST00000361084	GxE_02187	CACGATCGTCGTCATGCTCG	20
	MinLibCas9	gRNA 1	RABEPK	ENST00000373538	GxE_02189	CTTTTCTAGACACTCTGACC	20
	MinLibCas9	gRNA 1	RABL2A	ENST00000393167	GxE_02191	AGATGGCAAGACCATCCTTG	20
	MinLibCas9	gRNA 1	RAD50	ENST00000265335	GxE_02193	GCGTAAACTTGACCAGGAGA	20
	MinLibCas9	gRNA 1	RAD54L	ENST00000371975	GxE_02195	CATGCTGAGCAGCAAAGCTG	20
	MinLibCas9	gRNA 1	RANGRF	ENST00000226105	GxE_02197	GGCTCTGGTCCGTCACGGGA	20
	MinLibCas9	gRNA 1	RASSF6	ENST00000342081	GxE_02199	ATAGAAGTGTCCATTAATAG	20
	MinLibCas9	gRNA 1	RBKS	ENST00000302188	GxE_02201	TTGCTGGAGTTATTTCGAGC	20
	MinLibCas9	gRNA 1	RDH16	ENST00000398138	GxE_02203	AGATGCCAGCATTATTCACC	20
	MinLibCas9	gRNA 1	RDM1	ENST00000293273	GxE_02205	TGCAGAATAAAACTTAATGA	20
	MinLibCas9	gRNA 1	RECQL	ENST00000444129	GxE_02207	CTTGTTATGCCTACAGGAGG	20
	MinLibCas9	gRNA 1	RECQL4	ENST00000428558	GxE_02209	CCTGCCACCGTGTCTCAAGG	20
	MinLibCas9	gRNA 1	RERGL	ENST00000229002	GxE_02211	AAGCGCTGATCTACAGAATC	20
	MinLibCas9	gRNA 1	RETSAT	ENST00000295802	GxE_02213	GGAGCTGAACCACGGGCAAT	20
	MinLibCas9	gRNA 1	RGL3	ENST00000393423	GxE_02215	GGGTACAAAGGTCCGGTAGG	20
	MinLibCas9	gRNA 1	RGPD3	ENST00000409886	GxE_02217	TGGAAGAGCAGAATACTGGG	20
	MinLibCas9	gRNA 1	RGPD4	ENST00000408999	GxE_02219	AAACCCAACACAAAAAGATC	20
	MinLibCas9	gRNA 1	RGS11	ENST00000397770	GxE_02221	GGCTACGGGGGTCGCGCAGC	20
	MinLibCas9	gRNA 1	RHBDD3	ENST00000216085	GxE_02223	ACATAAGGCGGTCCAGGGAT	20
	MinLibCas9	gRNA 1	RHBDL2	ENST00000289248	GxE_02225	AAATAAACACTGCCAGCTGA	20
	MinLibCas9	gRNA 1	RHD	ENST00000328664	GxE_02227	GTCTCCGGAAACTCGAGGTG	20
	MinLibCas9	gRNA 1	RHNO1	ENST00000489288	GxE_02229	TTCGACTTGAGTGTCTCGCC	20
	MinLibCas9	gRNA 1	RHOXF2	ENST00000371388	GxE_02231	CTATGGGAAGGAGACCTCGA	20
	MinLibCas9	gRNA 1	RIPK4	ENST00000332512	GxE_02233	TGATCCTCTGGAAGAGAAGG	20
	MinLibCas9	gRNA 1	RIPOR3	ENST00000327979	GxE_02235	GATGTACGGCACGCTGCGGA	20
	MinLibCas9	gRNA 1	RNASEL	ENST00000367559	GxE_02237	CATCACTATCGTCAGAGCTC	20
	MinLibCas9	gRNA 1	RNF17	ENST00000255324	GxE_02239	CAACGCTACTACCCAATGGC	20
	MinLibCas9	gRNA 1	RNF175	ENST00000347063	GxE_02241	GGTCATTGCCCAGATAGTGC	20
	MinLibCas9	gRNA 1	RNF213	ENST00000582970	GxE_02243	GTCGCCAACCTCGGTGGGCG	20
	MinLibCas9	gRNA 1	RNF32	ENST00000405335	GxE_02245	AAACCCGAGTGATACACGAT	20
	MinLibCas9	gRNA 1	RNPEP	ENST00000295640	GxE_02247	GGGTCCCTCCCCGACGCGGT	20
	MinLibCas9	gRNA 1	ROBO4	ENST00000306534	GxE_02249	AAGGCCGTGTAAGATTGGGC	20
	MinLibCas9	gRNA 1	ROM1	ENST00000278833	GxE_02251	GCTCTATACCCTCCCTGGCG	20
	MinLibCas9	gRNA 1	ROPN1L	ENST00000503804	GxE_02253	CTTTCAGGAGTCCTTGAGTC	20
	MinLibCas9	gRNA 1	RORC	ENST00000318247	GxE_02255	GTTTCGGCTGGTGCGGTCGA	20
	MinLibCas9	gRNA 1	ROS1	ENST00000368508	GxE_02257	GGTATATAGCATCCAACCGA	20
	MinLibCas9	gRNA 1	RP1L1	ENST00000382483	GxE_02259	CTCCATCTATGCATAGGCCG	20
	MinLibCas9	gRNA 1	RPL3L	ENST00000268661	GxE_02261	TGGGCCTTCTTCTGCCGGAA	20
	MinLibCas9	gRNA 1	RPTN	ENST00000316073	GxE_02263	GTGAGTCACAAATCTACCAG	20
	MinLibCas9	gRNA 1	RPUSD4	ENST00000298317	GxE_02265	CTTGCTAAGGCACTGACCCG	20
	MinLibCas9	gRNA 1	RSKR	ENST00000301037	GxE_02267	TCCTACAGAGGGATACCGTG	20
	MinLibCas9	gRNA 1	RSPH10B	ENST00000405415	GxE_02269	AATGGACTCTTCGTATTGGG	20
	MinLibCas9	gRNA 1	RTKN2	ENST00000373789	GxE_02271	TTAGAAATTCGAATGCGAGA	20
	MinLibCas9	gRNA 1	RTP1	ENST00000312295	GxE_02273	AAGCACAATGTGCTGAGCCC	20
	MinLibCas9	gRNA 1	RTP2	ENST00000358241	GxE_02275	GCGCGAGCAGTGCTACGAGG	20
	MinLibCas9	gRNA 1	RYR1	ENST00000359596	GxE_02277	GATGGTGTACGCCCGCGGCA	20
	MinLibCas9	gRNA 1	S100A3	ENST00000368713	GxE_02279	CTGACTGCTCACCGGGGTCC	20
	MinLibCas9	gRNA 1	S100Z	ENST00000317593	GxE_02281	GTTGGTTGATAAGATAGTGC	20
	MinLibCas9	gRNA 1	SAMD11	ENST00000342066	GxE_02283	GAGATTGGCCTGCGACCCGC	20
	MinLibCas9	gRNA 1	SAMD3	ENST00000368134	GxE_02285	CTGCTTCTGTTTGCATGACC	20
	MinLibCas9	gRNA 1	SAMD9	ENST00000379958	GxE_02287	ACAGTCGATAAACCAATAGA	20
	MinLibCas9	gRNA 1	SAMD9L	ENST00000318238	GxE_02289	CTATAGGGCAAAGAGCCATC	20
	MinLibCas9	gRNA 1	SARAF	ENST00000256255	GxE_02291	GGAGGATACTCAGAGTACGG	20
	MinLibCas9	gRNA 1	SARDH	ENST00000371872	GxE_02293	TACCGTCGTGCGGCACATAC	20
	MinLibCas9	gRNA 1	SARM1	ENST00000457710	GxE_02295	GGTGTTGGCGACTAACAAGG	20
	MinLibCas9	gRNA 1	SAXO1	ENST00000380534	GxE_02297	CATGGATATTTACTGTCCCG	20
	MinLibCas9	gRNA 1	SAXO2	ENST00000339465	GxE_02299	AAAGGCCGGACTATTGCCAC	20
	MinLibCas9	gRNA 1	SBDS	ENST00000246868	GxE_02301	TGTAAATGTTTCTAAAGGTC	20
	MinLibCas9	gRNA 1	SCEL	ENST00000349847	GxE_02303	TTGGCATTCAATGAACCGCC	20
	MinLibCas9	gRNA 1	SCGN	ENST00000377961	GxE_02305	CTTTCGCCGGGAAAACCCAC	20
	MinLibCas9	gRNA 1	SCN10A	ENST00000449082	GxE_02307	GGCCCGAGTGGCACTAAACC	20
	MinLibCas9	gRNA 1	SCN4A	ENST00000435607	GxE_02309	GATCTACGGAGACCCCCCGC	20
	MinLibCas9	gRNA 1	SCN7A	ENST00000409855	GxE_02311	GTCTCTTAGTAACTCATGGG	20
	MinLibCas9	gRNA 1	SCNN1D	ENST00000379116	GxE_02313	TTTTACCGAGGCTACACGTC	20
	MinLibCas9	gRNA 1	SCUBE2	ENST00000520467	GxE_02315	GCCATCGGCTGTATCGTCAC	20
	MinLibCas9	gRNA 1	SDCBP2	ENST00000360779	GxE_02317	AGGCGATAAGATTGTCGTGG	20
	MinLibCas9	gRNA 1	SDHAF4	ENST00000370474	GxE_02319	AGGTCGTTTTGATGCACCAG	20
	MinLibCas9	gRNA 1	SDR39U1	ENST00000399395	GxE_02321	ATCATACTCCGCAGTCAGAC	20
	MinLibCas9	gRNA 1	SDR42E1	ENST00000328945	GxE_02323	AGGCTTTCTCTACGTCAGAC	20
	MinLibCas9	gRNA 1	SDSL	ENST00000403593	GxE_02325	CAACTCTTGCGCCCTCAGAT	20
	MinLibCas9	gRNA 1	SEC14L3	ENST00000215812	GxE_02327	GTCCGCAGATTAACTATGGC	20
	MinLibCas9	gRNA 1	SEC14L4	ENST00000255858	GxE_02329	ATCCAGCTGTATGACTCGGG	20
	MinLibCas9	gRNA 1	SEC31B	ENST00000370345	GxE_02331	TGGGAGATCCCCATCACAAA	20
	MinLibCas9	gRNA 1	SELENOH	ENST00000388857	GxE_02333	CGACCGTTGTTATCGAGCAT	20
	MinLibCas9	gRNA 1	SELENOO	ENST00000380903	GxE_02335	TACGTTGTCGGGCGCCGCCA	20
	MinLibCas9	gRNA 1	SELP	ENST00000263686	GxE_02337	GGTGCAATGCACAGCCTCGG	20
	MinLibCas9	gRNA 1	SEMA4C	ENST00000305476	GxE_02339	AACAACTGGCATCGGCGCCA	20
	MinLibCas9	gRNA 1	SERGEF	ENST00000265965	GxE_02341	GATTTTACGATTATGCTCAC	20
	MinLibCas9	gRNA 1	SERHL2	ENST00000327678	GxE_02343	CACGAAGGTGGCCACAGGTA	20
	MinLibCas9	gRNA 1	SERPINA10	ENST00000393096	GxE_02345	GGTAGTGCAGGCTCCCAAGG	20
	MinLibCas9	gRNA 1	SERPINA12	ENST00000341228	GxE_02347	CGGGGTCTATATTCTCGATC	20
	MinLibCas9	gRNA 1	SERPINA3	ENST00000467132	GxE_02349	TGACGAGGAGAATCTGACCC	20
	MinLibCas9	gRNA 1	SERPINA9	ENST00000337425	GxE_02351	TCATCTTGCCCTTGCTAGGG	20
	MinLibCas9	gRNA 1	SERPINB10	ENST00000238508	GxE_02353	ATAGTGTATTTGGGCGCCAA	20
	MinLibCas9	gRNA 1	SERPINB11	ENST00000544088	GxE_02355	GCTCTACGGGACAAAGACGA	20
	MinLibCas9	gRNA 1	SERPINB3	ENST00000283752	GxE_02357	TATTGGCAGCAATACCACAT	20
	MinLibCas9	gRNA 1	SERPINB4	ENST00000341074	GxE_02359	TTAAAAACCTATTTCCTGAT	20
	MinLibCas9	gRNA 1	SETD6	ENST00000219315	GxE_02361	GGTGTGCTGCGACAGGAGCG	20
	MinLibCas9	gRNA 1	SFI1	ENST00000400288	GxE_02363	GAAGCTGTCGCTCTGCGTGA	20
	MinLibCas9	gRNA 1	SFXN2	ENST00000369893	GxE_02365	CTTTGTATCTGAGCGGGAGC	20
	MinLibCas9	gRNA 1	SFXN3	ENST00000224807	GxE_02367	CATGCTCACATTCTACAGGC	20
	MinLibCas9	gRNA 1	SH2D3A	ENST00000245908	GxE_02369	TCGCTAAAGCTGCGTCGCAG	20
	MinLibCas9	gRNA 1	SH2D4A	ENST00000265807	GxE_02371	CTACAAGAGGTTATCCCTCG	20
	MinLibCas9	gRNA 1	SH3TC1	ENST00000245105	GxE_02373	GCGTGTCGGCCCACGCACCA	20
	MinLibCas9	gRNA 1	SH3TC2	ENST00000515425	GxE_02375	CACTAGACTCACGGTCAGGC	20
	MinLibCas9	gRNA 1	SH3YL1	ENST00000356150	GxE_02377	TTTTATTTGGAGATACACCG	20
	MinLibCas9	gRNA 1	SHCBP1L	ENST00000367547	GxE_02379	CACCGACCGCACTGGGATCG	20
	MinLibCas9	gRNA 1	SHPK	ENST00000225519	GxE_02381	AGCTCGGGGCTCGAACACCG	20
	MinLibCas9	gRNA 1	SHQ1	ENST00000325599	GxE_02383	TTGAATCCGCAGTGCCACTA	20
	MinLibCas9	gRNA 1	SHROOM3	ENST00000296043	GxE_02385	GACAATACTTCTGCTCGAGG	20
	MinLibCas9	gRNA 1	SHROOM4	ENST00000376020	GxE_02387	GCCGCTCGATCCAAAACCGG	20
	MinLibCas9	gRNA 1	SI	ENST00000264382	GxE_02389	GTAACATATAGAGTTACCGG	20
	MinLibCas9	gRNA 1	SIGLEC1	ENST00000344754	GxE_02391	CGGTTGACTACCACGCTGAC	20
	MinLibCas9	gRNA 1	SIRPG	ENST00000303415	GxE_02393	GAACCACAGGACGGGTCCCA	20
	MinLibCas9	gRNA 1	SKA3	ENST00000314759	GxE_02395	ATACAACTGCTTGCAACAGG	20
	MinLibCas9	gRNA 1	SLAMF8	ENST00000289707	GxE_02397	CAACTTCTCCGTGTTGATGG	20
	MinLibCas9	gRNA 1	SLC12A8	ENST00000393469	GxE_02399	ACGCTGCCCGATTACAGCCC	20
	MinLibCas9	gRNA 1	SLC13A1	ENST00000194130	GxE_02401	ACGTAAGTTTACGTGTCACG	20
	MinLibCas9	gRNA 1	SLC14A1	ENST00000436407	GxE_02403	CATGAGTACTCCCACCAGGG	20
	MinLibCas9	gRNA 1	SLC17A1	ENST00000244527	GxE_02405	CACTGATGCTTATACATGGG	20
	MinLibCas9	gRNA 1	SLC17A4	ENST00000377905	GxE_02407	CTATGCCTTGTACAATCCGG	20
	MinLibCas9	gRNA 1	SLC17A9	ENST00000370351	GxE_02409	CAGTGGGGTGACGGCCGTGA	20
	MinLibCas9	gRNA 1	SLC22A10	ENST00000332793	GxE_02411	AGACTGGCAAACCCTGCACG	20
	MinLibCas9	gRNA 1	SLC22A11	ENST00000301891	GxE_02413	GACGAATGTTGGGGCGAAGA	20
	MinLibCas9	gRNA 1	SLC22A14	ENST00000273173	GxE_02415	TGGCATCTCGCAGTCAGTGG	20
	MinLibCas9	gRNA 1	SLC22A25	ENST00000306494	GxE_02417	GGAGCAGTATACGAGGATGG	20
	MinLibCas9	gRNA 1	SLC25A13	ENST00000416240	GxE_02419	CAACGGGACAATGCTAGGAC	20
	MinLibCas9	gRNA 1	SLC25A41	ENST00000321510	GxE_02421	TGATGCCGTTGCCCCGCCAC	20
	MinLibCas9	gRNA 1	SLC26A10	ENST00000320442	GxE_02423	GCAGCCGATCTGGCGCGGGA	20
	MinLibCas9	gRNA 1	SLC27A3	ENST00000368661	GxE_02425	GCGGCGCTTTAGCTACTCAG	20
	MinLibCas9	gRNA 1	SLC27A6	ENST00000262462	GxE_02427	CTGAATTGCATCCGCGCCTG	20
	MinLibCas9	gRNA 1	SLC28A1	ENST00000394573	GxE_02429	CTGTTTCGATGGATCGGCAC	20
	MinLibCas9	gRNA 1	SLC28A2	ENST00000347644	GxE_02431	TGTGCAATGGGTAGTTCAGA	20
	MinLibCas9	gRNA 1	SLC2A11	ENST00000398356	GxE_02433	GAGACATGGCAGGCGCGTAC	20
	MinLibCas9	gRNA 1	SLC2A7	ENST00000400906	GxE_02435	TGCTGGTTGATAGCTGCGGC	20
	MinLibCas9	gRNA 1	SLC2A8	ENST00000373371	GxE_02437	CACTAGGGAGGCAACACCGC	20
	MinLibCas9	gRNA 1	SLC35E2A	ENST00000246421	GxE_02439	ATATAAACAGCAAGGAACGA	20
	MinLibCas9	gRNA 1	SLC37A4	ENST00000357590	GxE_02441	TCTTTACTCCAAACACCACA	20
	MinLibCas9	gRNA 1	SLC39A2	ENST00000298681	GxE_02443	CTCCTGGGCTGTATTTCTGC	20
	MinLibCas9	gRNA 1	SLC39A5	ENST00000266980	GxE_02445	GCTGTCGATCTGATAAAGCA	20
	MinLibCas9	gRNA 1	SLC3A1	ENST00000260649	GxE_02447	GGGCTGGACGCCCTTGAAGT	20
	MinLibCas9	gRNA 1	SLC44A4	ENST00000229729	GxE_02449	CAATACGAATCCGCTGCCGC	20
	MinLibCas9	gRNA 1	SLC46A1	ENST00000440501	GxE_02451	AGAGCTGGACAATGGATCGG	20
	MinLibCas9	gRNA 1	SLC4A9	ENST00000230993	GxE_02453	CTGTTGGGTCCCACCGACCT	20
	MinLibCas9	gRNA 1	SLC5A10	ENST00000395647	GxE_02455	GCTGCCCGTAACCACCGATC	20
	MinLibCas9	gRNA 1	SLC5A11	ENST00000347898	GxE_02457	TGTTTCCTTCGTAGATCAAG	20
	MinLibCas9	gRNA 1	SLC5A4	ENST00000266086	GxE_02459	TCGCTGGTCGTGATATGGCC	20
	MinLibCas9	gRNA 1	SLC5A9	ENST00000236495	GxE_02461	TGGAACCTGTACCTCTCCAC	20
	MinLibCas9	gRNA 1	SLC6A18	ENST00000324642	GxE_02463	TGGTCATCGCCCTGGTCAAC	20
	MinLibCas9	gRNA 1	SLC6A20	ENST00000358525	GxE_02465	CAATATCTCGCCGTCCCTCC	20
	MinLibCas9	gRNA 1	SLC7A4	ENST00000382932	GxE_02467	CCATGGATACGTAGGTGAAC	20
	MinLibCas9	gRNA 1	SLCO1B1	ENST00000256958	GxE_02469	AAATTCAAACTGAACACCGT	20
	MinLibCas9	gRNA 1	SLCO1B3	ENST00000381545	GxE_02471	GAGTTATTCTGATAGTGCCT	20
	MinLibCas9	gRNA 1	SLCO1B7	ENST00000421593	GxE_02473	GTATGTGGATATCGGATATG	20
	MinLibCas9	gRNA 1	SLFNL1	ENST00000359345	GxE_02475	ACATAGAGAGTGTGCGCCGA	20
	MinLibCas9	gRNA 1	SMAD5	ENST00000545279	GxE_02477	GTGGAAAGAATCTGGAAACG	20
	MinLibCas9	gRNA 1	SMPDL3A	ENST00000368440	GxE_02479	ACAATGCAGTAGCAAACCTC	20
	MinLibCas9	gRNA 1	SMTNL1	ENST00000457912	GxE_02481	CTGGAAAGGCCATCAATGAG	20
	MinLibCas9	gRNA 1	SMYD4	ENST00000305513	GxE_02483	CTGTCTAGGCCGTGATGCGG	20
	MinLibCas9	gRNA 1	SNAPC1	ENST00000216294	GxE_02485	AGTTCGGGACTATCTTCTGG	20
	MinLibCas9	gRNA 1	SNX31	ENST00000311812	GxE_02487	CTCATTCGGTTTGGCAAGGA	20
	MinLibCas9	gRNA 1	SOAT2	ENST00000301466	GxE_02489	CAGCTTCGGACAGCTGCCAT	20
	MinLibCas9	gRNA 1	SOHLH1	ENST00000425225	GxE_02491	TTGTCGAGTCAGATTCAAGC	20
	MinLibCas9	gRNA 1	SP100	ENST00000340126	GxE_02493	GCAATTTGTTCGCAGGACTC	20
	MinLibCas9	gRNA 1	SPAG16	ENST00000331683	GxE_02495	CGCCGTGTCCCTCGCGTCCC	20
	MinLibCas9	gRNA 1	SPAG4	ENST00000374273	GxE_02497	GGGTTCCCGCAGAACCGACT	20
	MinLibCas9	gRNA 1	SPAG5	ENST00000321765	GxE_02499	GAGATTTTCCAGCATGACGG	20
	MinLibCas9	gRNA 1	SPAG8	ENST00000340291	GxE_02501	CAGAAACCTGGTGGCAGATC	20
	MinLibCas9	gRNA 1	SPATA16	ENST00000351008	GxE_02503	ACGCTTGCTATATCTTCAGC	20
	MinLibCas9	gRNA 1	SPATA4	ENST00000280191	GxE_02505	GATGATAATTCAAGTTCCCA	20
	MinLibCas9	gRNA 1	SPATC1	ENST00000377470	GxE_02507	CCCATTGCGGGACCCCTAAC	20
	MinLibCas9	gRNA 1	SPATS2	ENST00000553127	GxE_02509	CCGTTACTTGGTTCTGCGGC	20
	MinLibCas9	gRNA 1	SPDL1	ENST00000265295	GxE_02511	TATTACTAACCTAATGCGCC	20
	MinLibCas9	gRNA 1	SPG11	ENST00000261866	GxE_02513	GTTAAGAGCAACTGCGGAGT	20
	MinLibCas9	gRNA 1	SPG7	ENST00000268704	GxE_02515	CCGTTGATCCCTTCAAAGGT	20
	MinLibCas9	gRNA 1	SPHK1	ENST00000323374	GxE_02517	GAGTGAGAAGTATCGGCGTC	20
	MinLibCas9	gRNA 1	SPNS3	ENST00000355530	GxE_02519	GGACCAGCGCACCCGCGTGC	20
	MinLibCas9	gRNA 1	SPTBN5	ENST00000320955	GxE_02521	GATGTTTCTGCGCGCTCCGG	20
	MinLibCas9	gRNA 1	STAB1	ENST00000321725	GxE_02523	AGGTCTTACTGCCCCCCCGA	20
	MinLibCas9	gRNA 1	STAB2	ENST00000388887	GxE_02525	AATTGCACCACCGTCGCACC	20
	MinLibCas9	gRNA 1	STAP2	ENST00000600324	GxE_02527	AGGCTTCATCTTAACGGTGG	20
	MinLibCas9	gRNA 1	STATH	ENST00000246895	GxE_02529	TATAGTGGTTGTTCTGGAAC	20
	MinLibCas9	gRNA 1	STEAP1B	ENST00000404369	GxE_02531	TTGTCTTCTAAATTTCTCCT	20
	MinLibCas9	gRNA 1	STEAP4	ENST00000380079	GxE_02533	AGCACTGGATGCAAGTCGGC	20
	MinLibCas9	gRNA 1	STOML3	ENST00000379631	GxE_02535	TTCTCTCATAGGTTTGATCC	20
	MinLibCas9	gRNA 1	SULT1A2	ENST00000395630	GxE_02537	GCACCTACCCCAAGTCCGGT	20
	MinLibCas9	gRNA 1	SUMF2	ENST00000342190	GxE_02539	TACCGTAGTTGTTCTGGGCG	20
	MinLibCas9	gRNA 1	SUPT3H	ENST00000371460	GxE_02541	TTGCTAAAAGTTCTCCTGTC	20
	MinLibCas9	gRNA 1	SUSD2	ENST00000358321	GxE_02543	GCTGACCTGAGCCGTACCGG	20
	MinLibCas9	gRNA 1	SVOPL	ENST00000419765	GxE_02545	CATTCGCGTCGCCTCCATCC	20
	MinLibCas9	gRNA 1	SYDE2	ENST00000341460	GxE_02547	AACATTCCTCTTAGCAGCGG	20
	MinLibCas9	gRNA 1	SYNE1	ENST00000367255	GxE_02549	GCGTTCGACAGTTCTCCGGT	20
	MinLibCas9	gRNA 1	SYNE2	ENST00000358025	GxE_02551	CTTGTAGTGATGCTCGGGAC	20
	MinLibCas9	gRNA 1	SYNM	ENST00000336292	GxE_02553	AAAAGCCGGAGATACAAGGG	20
	MinLibCas9	gRNA 1	SYNPO2L	ENST00000394810	GxE_02555	CCCCACGAGTGAGTCCGAGC	20
	MinLibCas9	gRNA 1	SYT15	ENST00000374321	GxE_02557	TCCGGGAACTTGTACAGCTC	20
	MinLibCas9	gRNA 1	SYTL3	ENST00000297239	GxE_02559	GCACGGTGTGCTTCGAGGAC	20
	MinLibCas9	gRNA 1	TAAR2	ENST00000367931	GxE_02561	CTTCTATGTTGGTCGGTCCC	20
	MinLibCas9	gRNA 1	TAC4	ENST00000334568	GxE_02563	GTGTGTTCCAGCTGATATGC	20
	MinLibCas9	gRNA 1	TAF6	ENST00000437822	GxE_02565	GGCGTAGTCAATGTCACTGG	20
	MinLibCas9	gRNA 1	TAS1R1	ENST00000333172	GxE_02567	CCACTATTCCCCTACGGTGC	20
	MinLibCas9	gRNA 1	TAS1R3	ENST00000339381	GxE_02569	CATGGCGAGCTCTGACGAGT	20
	MinLibCas9	gRNA 1	TBC1D28	ENST00000345096	GxE_02571	ACCTCCAGGGCACTGACGCG	20
	MinLibCas9	gRNA 1	TBC1D32	ENST00000398212	GxE_02573	AATTGTCTGTGCGGTAACTA	20
	MinLibCas9	gRNA 1	TBPL2	ENST00000247219	GxE_02575	ATTAAATGCAGTATCCGGAT	20
	MinLibCas9	gRNA 1	TCHH	ENST00000368804	GxE_02577	AGCGACTTGAACAGCGCGAC	20
	MinLibCas9	gRNA 1	TCHP	ENST00000312777	GxE_02579	TACCGCACAATTACCTCCGC	20
	MinLibCas9	gRNA 1	TCTEX1D1	ENST00000282670	GxE_02581	TTTCTAGGTTATTAAAGCCC	20
	MinLibCas9	gRNA 1	TDG	ENST00000392872	GxE_02583	TTTATAGATTGGCATAAACC	20
	MinLibCas9	gRNA 1	TDRD6	ENST00000316081	GxE_02585	GCTGCAGCTGGGCGTGACGG	20
	MinLibCas9	gRNA 1	TEKT3	ENST00000395930	GxE_02587	TAATTCGGAGAAACTAAGAG	20
	MinLibCas9	gRNA 1	TEP1	ENST00000262715	GxE_02589	AGCAGTGCATAGTTCAGCGG	20
	MinLibCas9	gRNA 1	TEX13B	ENST00000302917	GxE_02591	GAGAGCGGGACATGCTGAGA	20
	MinLibCas9	gRNA 1	TEX14	ENST00000240361	GxE_02593	GGGGCCGCTGAAGAAAGAGA	20
	MinLibCas9	gRNA 1	TEX26	ENST00000380473	GxE_02595	ATGATCTACCGAATTAAGGC	20
	MinLibCas9	gRNA 1	TEX33	ENST00000405091	GxE_02597	CTGGTCCTGAGCCCCCAAGC	20
	MinLibCas9	gRNA 1	TG	ENST00000220616	GxE_02599	CGAGTTGTACCAACGATGGG	20
	MinLibCas9	gRNA 1	TGM4	ENST00000296125	GxE_02601	CGTTTAGTTGGTACTTGCCC	20
	MinLibCas9	gRNA 1	TGM6	ENST00000202625	GxE_02603	GTTGTGGCGGCAGGACACGT	20
	MinLibCas9	gRNA 1	THADA	ENST00000405006	GxE_02605	CATAAACCACTCGGGGACAC	20
	MinLibCas9	gRNA 1	THEG	ENST00000342640	GxE_02607	CTCTGTGTACGAGAGCCGGC	20
	MinLibCas9	gRNA 1	THNSL1	ENST00000524413	GxE_02609	GTTTCCAAAATTAAGCTGCG	20
	MinLibCas9	gRNA 1	THNSL2	ENST00000324166	GxE_02611	GGAGCTCAGAGCCAATGAAG	20
	MinLibCas9	gRNA 1	TIAM2	ENST00000461783	GxE_02613	ACTTACTCTAAACTGTGAGG	20
	MinLibCas9	gRNA 1	TIGD4	ENST00000304337	GxE_02615	CAGTAGACCCTTCGACTGTC	20
	MinLibCas9	gRNA 1	TIGD6	ENST00000296736	GxE_02617	AACAGATTTAGAGATCGCCA	20
	MinLibCas9	gRNA 1	TLR1	ENST00000308979	GxE_02619	GGGATAGGTCTTTAGGAACG	20
	MinLibCas9	gRNA 1	TLR10	ENST00000308973	GxE_02621	GAGTTTTCAAGTGAGGCAGT	20
	MinLibCas9	gRNA 1	TLR4	ENST00000355622	GxE_02623	ACTATCAAGTTTACAGAAGC	20
	MinLibCas9	gRNA 1	TLR5	ENST00000540964	GxE_02625	GATGTTATGGAAGCCAAACC	20
	MinLibCas9	gRNA 1	TM9SF1	ENST00000530611	GxE_02627	CCCACACTTATAGCGTGCGC	20
	MinLibCas9	gRNA 1	TMC2	ENST00000358864	GxE_02629	TGGGGTGACTACCTTGAAGC	20
	MinLibCas9	gRNA 1	TMCO4	ENST00000294543	GxE_02631	GACGATTATTGGCAGCGCCG	20
	MinLibCas9	gRNA 1	TMED3	ENST00000299705	GxE_02633	GTAGACGGTCTTGTGAGAGA	20
	MinLibCas9	gRNA 1	TMEM102	ENST00000323206	GxE_02635	CTTCGTGGTGGGATTCGCGA	20
	MinLibCas9	gRNA 1	TMEM134	ENST00000308022	GxE_02637	CCCAAAGCGCGCGACCCCGC	20
	MinLibCas9	gRNA 1	TMEM143	ENST00000293261	GxE_02639	CCTTCTCTGCCGGACTCGAG	20
	MinLibCas9	gRNA 1	TMEM144	ENST00000296529	GxE_02641	TTCTAGGAATGTTTCTCCAG	20
	MinLibCas9	gRNA 1	TMEM209	ENST00000397622	GxE_02643	GGCAGTGGTTCTTATAGCCC	20
	MinLibCas9	gRNA 1	TMEM216	ENST00000515837	GxE_02645	CTGTGTCTGACAGGTACAAA	20
	MinLibCas9	gRNA 1	TMEM255B	ENST00000375353	GxE_02647	GTACAAGTACCCCACCCCAC	20
	MinLibCas9	gRNA 1	TMEM270	ENST00000320531	GxE_02649	GGCTGGGCTGGCTCTGATAC	20
	MinLibCas9	gRNA 1	TMPRSS11B	ENST00000332644	GxE_02651	CCCATGAGTTTAATGGAAGC	20
	MinLibCas9	gRNA 1	TMPRSS13	ENST00000524993	GxE_02653	TCCCAGTCAAACCTCACTGC	20
	MinLibCas9	gRNA 1	TMPRSS15	ENST00000284885	GxE_02655	ATTTATCTAGGTGCAGCACT	20
	MinLibCas9	gRNA 1	TMPRSS7	ENST00000419127	GxE_02657	TTTGTCATGCCACGTGCCAA	20
	MinLibCas9	gRNA 1	TMPRSS9	ENST00000332578	GxE_02659	GAGGTAGGTCGCACCCACGT	20
	MinLibCas9	gRNA 1	TNFRSF10C	ENST00000356864	GxE_02661	TGGGGTTTCCACAGTGGCAT	20
	MinLibCas9	gRNA 1	TNK1	ENST00000576812	GxE_02663	GCTTCGGTGTGGTGCACCGA	20
	MinLibCas9	gRNA 1	TNN	ENST00000239462	GxE_02665	GACTGAGTATAAGATCACGG	20
	MinLibCas9	gRNA 1	TNNI3K	ENST00000370891	GxE_02667	CCTCAGGAGCCATCCAACGG	20
	MinLibCas9	gRNA 1	TOGARAM2	ENST00000379558	GxE_02669	TGGTCCTCTTCTTTCAGCGG	20
	MinLibCas9	gRNA 1	TOP1MT	ENST00000329245	GxE_02671	GTGGCGACCATCCCAAGATG	20
	MinLibCas9	gRNA 1	TOR1AIP1	ENST00000606911	GxE_02673	CCGGTCCGATTCTGCGAAAG	20
	MinLibCas9	gRNA 1	TOR3A	ENST00000367627	GxE_02675	GCCGTGGAACGACAGAGCAA	20
	MinLibCas9	gRNA 1	TP53I3	ENST00000238721	GxE_02677	GACTATGTGCTAATCCATGC	20
	MinLibCas9	gRNA 1	TPRG1L	ENST00000378344	GxE_02679	AGTCGTATTTACAGATAAGC	20
	MinLibCas9	gRNA 1	TPSD1	ENST00000211076	GxE_02681	GCTAACCGCGGCGCACTGCG	20
	MinLibCas9	gRNA 1	TPTE	ENST00000361285	GxE_02683	TTCACTGATAGGTGACACCC	20
	MinLibCas9	gRNA 1	TPTE2	ENST00000400230	GxE_02685	TTTCTATAGAAATCCAATTG	20
	MinLibCas9	gRNA 1	TREH	ENST00000264029	GxE_02687	CCACGAAGTACAGAATCCTG	20
	MinLibCas9	gRNA 1	TRIM15	ENST00000376694	GxE_02689	GCAGGATCTTGCCCGAGGAT	20
	MinLibCas9	gRNA 1	TRIM22	ENST00000379965	GxE_02691	GAGATCTGAGATGAGCGTGC	20
	MinLibCas9	gRNA 1	TRIM37	ENST00000262294	GxE_02693	ACTGAGTAATGTACCAATGC	20
	MinLibCas9	gRNA 1	TRIM40	ENST00000307859	GxE_02695	ATGATGAGACATGTGTTCAG	20
	MinLibCas9	gRNA 1	TRIM45	ENST00000256649	GxE_02697	CTACTTCCCTGTCGTTGCAC	20
	MinLibCas9	gRNA 1	TRIM50	ENST00000333149	GxE_02699	TGAATGCGCCTTCTAAGGGC	20
	MinLibCas9	gRNA 1	TRIM51	ENST00000449290	GxE_02701	ACTCACCTCTGAATCCACTG	20
	MinLibCas9	gRNA 1	TRIM54	ENST00000296098	GxE_02703	CGATGGCATCGCGATGCTGG	20
	MinLibCas9	gRNA 1	TRIM59	ENST00000309784	GxE_02705	ATTTCAACGGGTTGAACCTC	20
	MinLibCas9	gRNA 1	TRIOBP	ENST00000406386	GxE_02707	TGTTGACCGGTGCCGCTCCA	20
	MinLibCas9	gRNA 1	TRIT1	ENST00000316891	GxE_02709	TCACAAACGCCTAAGCCAGG	20
	MinLibCas9	gRNA 1	TRMT10B	ENST00000297994	GxE_02711	CTTCTGCAGATCGATGCGGA	20
	MinLibCas9	gRNA 1	TRMT44	ENST00000389737	GxE_02713	GCGAATCCAGATCTGCGGCG	20
	MinLibCas9	gRNA 1	TRMT5	ENST00000261249	GxE_02715	AGGGCAGCATTGCAGCGCCC	20
	MinLibCas9	gRNA 1	TRPA1	ENST00000262209	GxE_02717	ATCGTCCTATTCTGGTAGCG	20
	MinLibCas9	gRNA 1	TRPM1	ENST00000542188	GxE_02719	TGGAGACTCAGCCTGAGAAA	20
	MinLibCas9	gRNA 1	TRPM2	ENST00000397928	GxE_02721	AGATCCAAGATATCGTCCGG	20
	MinLibCas9	gRNA 1	TRPM4	ENST00000252826	GxE_02723	GCGCCGAGGTACCCCTCCGG	20
	MinLibCas9	gRNA 1	TRPV4	ENST00000418703	GxE_02725	CTCACGGGTGTTGTCAGCAA	20
	MinLibCas9	gRNA 1	TRUB2	ENST00000372890	GxE_02727	TGCTTTTCAGTGCTCGGCGT	20
	MinLibCas9	gRNA 1	TSC2	ENST00000219476	GxE_02729	CAGCATCTCATACACACGCG	20
	MinLibCas9	gRNA 1	TSFM	ENST00000323833	GxE_02731	AGCTCTGGAGACTTGTGGCG	20
	MinLibCas9	gRNA 1	TSNARE1	ENST00000307180	GxE_02733	GCCGTCGTGCGGCGCAAGCT	20
	MinLibCas9	gRNA 1	TSNAXIP1	ENST00000388833	GxE_02735	CTAATGACATGTCCTCCCGC	20
	MinLibCas9	gRNA 1	TSPEAR	ENST00000323084	GxE_02737	CCAGCCACCGTGTACCGAGG	20
	MinLibCas9	gRNA 1	TTC12	ENST00000529221	GxE_02739	AGCTATCCTGCGCTACAGTG	20
	MinLibCas9	gRNA 1	TTC16	ENST00000373289	GxE_02741	CATCGAACTCCTGGAGCCGT	20
	MinLibCas9	gRNA 1	TTC21A	ENST00000431162	GxE_02743	ACGGCGACTTGTTTAAGAAG	20
	MinLibCas9	gRNA 1	TTC23L	ENST00000505624	GxE_02745	GGTCAAGCTGTACTACACTC	20
	MinLibCas9	gRNA 1	TTC24	ENST00000368236	GxE_02747	AGTGCTAAGAAACCTCGGGA	20
	MinLibCas9	gRNA 1	TTC3	ENST00000399017	GxE_02749	CTAATTTCATTGGCAGGTGG	20
	MinLibCas9	gRNA 1	TTC33	ENST00000337702	GxE_02751	CCTATACGAGATGAAATCAC	20
	MinLibCas9	gRNA 1	TTC38	ENST00000381031	GxE_02753	CTATTAACCCGACAGACGCA	20
	MinLibCas9	gRNA 1	TTC6	ENST00000553443	GxE_02755	AAATTCGTCCAAGCTAAGGG	20
	MinLibCas9	gRNA 1	TTLL10	ENST00000379290	GxE_02757	CCTACTGCAAAAGCAAGGGC	20
	MinLibCas9	gRNA 1	TTLL3	ENST00000426895	GxE_02759	CCGGTTCATGTGAGACGCCT	20
	MinLibCas9	gRNA 1	TTLL4	ENST00000392102	GxE_02761	GCTGGAGCGGCGGTATAGCA	20
	MinLibCas9	gRNA 1	TTLL6	ENST00000393382	GxE_02763	TTTATCCAACCGAGAGTCGG	20
	MinLibCas9	gRNA 1	TTN	ENST00000589042	GxE_02765	GGAACGCATTTCCGCCGCAA	20
	MinLibCas9	gRNA 1	TUBA3E	ENST00000312988	GxE_02767	ATGCAGCCAGTAATTACGCC	20
	MinLibCas9	gRNA 1	TUBB3	ENST00000556922	GxE_02769	CCAAGGGTCACTACACGGAG	20
	MinLibCas9	gRNA 1	TUBGCP6	ENST00000248846	GxE_02771	ATGTGTTTTATAGCGACGCC	20
	MinLibCas9	gRNA 1	TULP2	ENST00000221399	GxE_02773	TCTCCGAGAATCCGACGCAA	20
	MinLibCas9	gRNA 1	TYRO3	ENST00000263798	GxE_02775	ACGTCCTCCATACACTCCGG	20
	MinLibCas9	gRNA 1	TYRP1	ENST00000388918	GxE_02777	CTTTCTCCAGACGCAGGAGG	20
	MinLibCas9	gRNA 1	UACA	ENST00000322954	GxE_02779	CAGATCTATGTTAAGACCTC	20
	MinLibCas9	gRNA 1	UBA7	ENST00000333486	GxE_02781	TTCTCTCGGTACTTGCGTGG	20
	MinLibCas9	gRNA 1	UBE2W	ENST00000419880	GxE_02783	TTCTAGGTGGATTGTAGACA	20
	MinLibCas9	gRNA 1	UBXN10	ENST00000375099	GxE_02785	CCGAGTCTGCAGAAATCCCA	20
	MinLibCas9	gRNA 1	UBXN11	ENST00000374222	GxE_02787	TCCAGCGACTGTACCCCAAT	20
	MinLibCas9	gRNA 1	UCP3	ENST00000314032	GxE_02789	TGGTGCAGCCGGCCAAAATC	20
	MinLibCas9	gRNA 1	UGGT2	ENST00000376747	GxE_02791	GGGCCACTTCGCGGCCAAGT	20
	MinLibCas9	gRNA 1	UGT2B10	ENST00000265403	GxE_02793	TTATGTCATTAATTGCCCAC	20
	MinLibCas9	gRNA 1	UGT2B11	ENST00000446444	GxE_02795	GGGCCGCAGAATACAGCCAT	20
	MinLibCas9	gRNA 1	ULBP1	ENST00000229708	GxE_02797	CCTTGAACTTCACACCACTG	20
	MinLibCas9	gRNA 1	ULK4	ENST00000301831	GxE_02799	AGTCTGAAAGAGTGACCTAG	20
	MinLibCas9	gRNA 1	UMODL1	ENST00000408989	GxE_02801	TGTCTGACTTGTACCGAAGT	20
	MinLibCas9	gRNA 1	UNC45A	ENST00000418476	GxE_02803	ATGTCAAAGCACTCTACCGG	20
	MinLibCas9	gRNA 1	UNC5B	ENST00000335350	GxE_02805	CCGTCTTAAAGTTGACGGGG	20
	MinLibCas9	gRNA 1	UNC93A	ENST00000230256	GxE_02807	GGGCAACTTGATCTCATCGC	20
	MinLibCas9	gRNA 1	UNC93B1	ENST00000227471	GxE_02809	TGTAGATAAAGAAAGGCACG	20
	MinLibCas9	gRNA 1	UPB1	ENST00000326010	GxE_02811	GGCGAAGAACCATGACATGG	20
	MinLibCas9	gRNA 1	UPK2	ENST00000264031	GxE_02813	CTGGCACGAGGTTTGTCACC	20
	MinLibCas9	gRNA 1	UPK3A	ENST00000216211	GxE_02815	CACGTGTCGATCGTCGAGTA	20
	MinLibCas9	gRNA 1	UPP2	ENST00000605860	GxE_02817	ATTAGAATCGGTACATCAGG	20
	MinLibCas9	gRNA 1	UROC1	ENST00000383579	GxE_02819	CCGTGTTGAATGCTGCACGT	20
	MinLibCas9	gRNA 1	USF1	ENST00000368021	GxE_02821	ACGTACTTGACGTTGGGGTC	20
	MinLibCas9	gRNA 1	USH1C	ENST00000005226	GxE_02823	TGGCGTCGACTTCTCTAACC	20
	MinLibCas9	gRNA 1	USH2A	ENST00000307340	GxE_02825	ACGAAATCACCATTAGTGGG	20
	MinLibCas9	gRNA 1	USP10	ENST00000219473	GxE_02827	GGACTGCAGGGCAGCCAGAG	20
	MinLibCas9	gRNA 1	USP45	ENST00000327681	GxE_02829	TTTAAAGGACCCATTGGTGG	20
	MinLibCas9	gRNA 1	USP50	ENST00000532404	GxE_02831	TTTTCGTAAATGCTGGGTAG	20
	MinLibCas9	gRNA 1	USP6	ENST00000574788	GxE_02833	GGAACCAATTCTTCGATACC	20
	MinLibCas9	gRNA 1	UTRN	ENST00000367545	GxE_02835	GGGTGCGATTATCTGCCGGG	20
	MinLibCas9	gRNA 1	VILL	ENST00000283713	GxE_02837	CTGCTTGAACGCGGCCGACT	20
	MinLibCas9	gRNA 1	VPS11	ENST00000300793	GxE_02839	CAGAAACTTGCGGATCACGT	20
	MinLibCas9	gRNA 1	VPS13B	ENST00000358544	GxE_02841	CAGCAAGCTCGAGTTAAAGT	20
	MinLibCas9	gRNA 1	VPS13C	ENST00000261517	GxE_02843	GCAGTTGTTGCGACCCTGGA	20
	MinLibCas9	gRNA 1	VWA2	ENST00000603594	GxE_02845	GGTCTAACAGCGTCGGGAAA	20
	MinLibCas9	gRNA 1	VWA3A	ENST00000389398	GxE_02847	GCGGATTGAGTGGCTCTCCC	20
	MinLibCas9	gRNA 1	VWA3B	ENST00000477737	GxE_02849	ACAGTGCGTCACCATAGTGC	20
	MinLibCas9	gRNA 1	VWA7	ENST00000375688	GxE_02851	AGCAAGGAGTGTTCGACCCT	20
	MinLibCas9	gRNA 1	VWA8	ENST00000379310	GxE_02853	ATAGCAATAGAGCGTCGAAG	20
	MinLibCas9	gRNA 1	WASHC2A	ENST00000282633	GxE_02855	CCAGGAGCTGGCGCCAGCGT	20
	MinLibCas9	gRNA 1	WDHD1	ENST00000360586	GxE_02857	CCATATGTCTCGGTCAAGGA	20
	MinLibCas9	gRNA 1	WDR17	ENST00000280190	GxE_02859	TTTGCATTATGGAATTCGCC	20
	MinLibCas9	gRNA 1	WDR27	ENST00000448612	GxE_02861	GGGCTTATTCGTATTTAACC	20
	MinLibCas9	gRNA 1	WDR64	ENST00000366552	GxE_02863	ATGTCGAGTTGATAGTTGAG	20
	MinLibCas9	gRNA 1	WDR90	ENST00000293879	GxE_02865	CCGACTCGTGAGTCAACACG	20
	MinLibCas9	gRNA 1	WDR93	ENST00000268130	GxE_02867	TTATCGAATGATCAACAAGC	20
	MinLibCas9	gRNA 1	WFDC10B	ENST00000335769	GxE_02869	GTGGATGCATAGATCTATGC	20
	MinLibCas9	gRNA 1	WNK4	ENST00000246914	GxE_02871	TTGCGCGGCATTCTGGCACT	20
	MinLibCas9	gRNA 1	XDH	ENST00000379416	GxE_02873	AATGTCATCTTCTCTCCGGG	20
	MinLibCas9	gRNA 1	XIRP1	ENST00000340369	GxE_02875	GTGACGTTCAGTGCATGCGC	20
	MinLibCas9	gRNA 1	XIRP2	ENST00000409195	GxE_02877	GAAATGTGCGCAGTGCCTGG	20
	MinLibCas9	gRNA 1	XKR9	ENST00000408926	GxE_02879	CTACTTCATTGCTTGCAAGG	20
	MinLibCas9	gRNA 1	YARS2	ENST00000324868	GxE_02881	AGACCCGAGCGGCCGTACCA	20
	MinLibCas9	gRNA 1	YIPF1	ENST00000072644	GxE_02883	AGTATTCAAATGTCCAGAAG	20
	MinLibCas9	gRNA 1	ZACN	ENST00000334586	GxE_02885	GGCAGCGTGATGGCGTGCCG	20
	MinLibCas9	gRNA 1	ZAN	ENST00000546292	GxE_02887	ATGGCCGCTACTCACTACCA	20
	MinLibCas9	gRNA 1	ZBBX	ENST00000455345	GxE_02889	CTGATGCAGACAGTCAACGA	20
	MinLibCas9	gRNA 1	ZCCHC4	ENST00000302874	GxE_02891	CAGTACTCTTCTGAATCCGA	20
	MinLibCas9	gRNA 1	ZFAND4	ENST00000344646	GxE_02893	CTTAACAATCGGTGGCGAGA	20
	MinLibCas9	gRNA 1	ZFP2	ENST00000361362	GxE_02895	ACATACTCTCATCTCAGTGA	20
	MinLibCas9	gRNA 1	ZGRF1	ENST00000505019	GxE_02897	GGGTTTTCAAGGACCACGTC	20
	MinLibCas9	gRNA 1	ZMYND15	ENST00000573751	GxE_02899	CTTGGGCATTGATCTGCTAG	20
	MinLibCas9	gRNA 1	ZNF135	ENST00000401053	GxE_02901	AGACGCCTGTTCTGGAGCAG	20
	MinLibCas9	gRNA 1	ZNF154	ENST00000512439	GxE_02903	TAAAAGAACCTTACCTAGAG	20
	MinLibCas9	gRNA 1	ZNF175	ENST00000262259	GxE_02905	CTATAGCCATCTCTTCGCAG	20
	MinLibCas9	gRNA 1	ZNF215	ENST00000278319	GxE_02907	TCCAAACAACAGTAAAGATA	20
	MinLibCas9	gRNA 1	ZNF226	ENST00000590089	GxE_02909	TGTATGGTTTCTCTATCACG	20
	MinLibCas9	gRNA 1	ZNF227	ENST00000313040	GxE_02911	ATGTATTCCCGCAAGAATGC	20
	MinLibCas9	gRNA 1	ZNF274	ENST00000326804	GxE_02913	GGACATGACAGGTCCCCGGG	20
	MinLibCas9	gRNA 1	ZNF277	ENST00000361822	GxE_02915	AGACAGTAAGGATTGTATCC	20
	MinLibCas9	gRNA 1	ZNF302	ENST00000505242	GxE_02917	TTCACCCCAACCAGTAACAA	20
	MinLibCas9	gRNA 1	ZNF334	ENST00000347606	GxE_02919	TGACCTGAAATGTTCAGCCA	20
	MinLibCas9	gRNA 1	ZNF396	ENST00000306346	GxE_02921	GCTTCTTCACGGGCATGAGC	20
	MinLibCas9	gRNA 1	ZNF417	ENST00000312026	GxE_02923	CGATGGCAGCGGCTGCGCCG	20
	MinLibCas9	gRNA 1	ZNF432	ENST00000594154	GxE_02925	AGGATCACTTGGAAAATCAA	20
	MinLibCas9	gRNA 1	ZNF439	ENST00000304030	GxE_02927	TGTGACAGGATCTGGGACTA	20
	MinLibCas9	gRNA 1	ZNF488	ENST00000395702	GxE_02929	GCGACTTAGCGAACCTGAGC	20
	MinLibCas9	gRNA 1	ZNF506	ENST00000443905	GxE_02931	ACATATAAGAAAATTGATGC	20
	MinLibCas9	gRNA 1	ZNF516	ENST00000443185	GxE_02933	GACCTCGCACTTAAATCTAG	20
	MinLibCas9	gRNA 1	ZNF527	ENST00000436120	GxE_02935	AAAGATATAGGAATTCCTCC	20
	MinLibCas9	gRNA 1	ZNF546	ENST00000347077	GxE_02937	ACATATGTAGGTGCTCTCAC	20
	MinLibCas9	gRNA 1	ZNF556	ENST00000307635	GxE_02939	CATGCGTCTGTAGGTAGGAA	20
	MinLibCas9	gRNA 1	ZNF571	ENST00000328550	GxE_02941	GCTCTGAAGTTAAGAAACAC	20
	MinLibCas9	gRNA 1	ZNF585B	ENST00000532828	GxE_02943	TACTGAGATCTGAGTTATAA	20
	MinLibCas9	gRNA 1	ZNF599	ENST00000329285	GxE_02945	CTCTCCCAAAGCACCTGCGC	20
	MinLibCas9	gRNA 1	ZNF660	ENST00000322734	GxE_02947	TCACATCTTATTCGGCACCA	20
	MinLibCas9	gRNA 1	ZNF662	ENST00000328199	GxE_02949	CTCGGTTCCTCGGGGAGCTC	20
	MinLibCas9	gRNA 1	ZNF674	ENST00000523374	GxE_02951	CTAAATATTATTCATGGGAA	20
	MinLibCas9	gRNA 1	ZNF677	ENST00000333952	GxE_02953	ATTAAGCTTACAGGCACAGC	20
	MinLibCas9	gRNA 1	ZNF75D	ENST00000370766	GxE_02955	GCTGATAGTCTCAAGCGGTC	20
	MinLibCas9	gRNA 1	ZNF77	ENST00000314531	GxE_02957	ACAGTCTGCGTTTTCATAGG	20
	MinLibCas9	gRNA 1	ZNF772	ENST00000343280	GxE_02959	AAGTATGGGTTTGCGGCTAA	20
	MinLibCas9	gRNA 1	ZNF780B	ENST00000434248	GxE_02961	GGAGAAGCATGAGTATAAGC	20
	MinLibCas9	gRNA 1	ZNF790	ENST00000356725	GxE_02963	AAGAAGTTATTACCAAAAAA	20
	MinLibCas9	gRNA 1	ZNF875	ENST00000324411	GxE_02965	CTGGATAGTGTTTTCCCAGG	20
	MinLibCas9	gRNA 1	ZP4	ENST00000366570	GxE_02967	CATGGCAGTCTGTCCCGTGC	20
	MinLibCas9	gRNA 1	ZRANB3	ENST00000264159	GxE_02969	AAGTGGGTTGCTGACAGCGA	20
	MinLibCas9	gRNA 1	ZSCAN16	ENST00000340487	GxE_02971	GGAACTGTTCTAGCACCAGC	20
	MinLibCas9	gRNA 1	ZSCAN31	ENST00000414429	GxE_02973	CTGCCTAAAAAGTTGTCGGG	20
	MinLibCas9	gRNA 1	ZSWIM1	ENST00000372523	GxE_02975	GGTCTTATATACCTTCCTGG	20
	Pavooc	gRNA 1	CORO7-PAM16	ENSG00000103426	GxE_02977	ATGGCCATTCCCTACCAGGA	20
	Pavooc	gRNA 1	PTGES3L-AARSD1	ENSG00000108825	GxE_02979	GCTGAGAGTGACTCGCCGTG	20
	Pavooc	gRNA 1	FAM47E-STBD1	ENSG00000118804	GxE_02981	GAGAAAGACGCCCCTCTTGG	20
	Pavooc	gRNA 1	GOLGA8I	ENSG00000153666	GxE_02983	GAAGCAGCAAGATATGCGTC	20
	Pavooc	gRNA 1	JMJD7-PLA2G4B	ENSG00000168970	GxE_02985	GGCTCCAGAGCTGTACACGC	20
	Pavooc	gRNA 1	LILRA3	ENSG00000170866	GxE_02987	CTCTACCCAGTGATCTCCTG	20
	Pavooc	gRNA 1	C11orf40	ENSG00000171987	GxE_02989	GGGTGATAACGGCCACACCT	20
	Pavooc	gRNA 1	AHSA2	ENSG00000173209	GxE_02991	TGGGTTGCCATAGCTTTCGT	20
	Pavooc	gRNA 1	EP400NL	ENSG00000185684	GxE_02993	ACCTGCACGCACATTCTGCA	20
	Pavooc	gRNA 1	AMY1C	ENSG00000187733	GxE_02995	GTCTTCTCGATCTTGCACTG	20
	Pavooc	gRNA 1	PRSS45	ENSG00000188086	GxE_02997	ATTATGCACCCCAAGTACTG	20
	Pavooc	gRNA 1	RP11-113D6.10	ENSG00000189332	GxE_02999	AGCTGTATGGCATCAAAACG	20
	Pavooc	gRNA 1	ANKRD20A1	ENSG00000196774	GxE_03001	AAGGCTCTGACACTTTCTCG	20
	Pavooc	gRNA 1	PCDHA8	ENSG00000204962	GxE_03003	CATAGGCCGACACTCTCTCG	20
	Pavooc	gRNA 1	PCDHA9	ENSG00000204961	GxE_03005	GCTCCACTACTCCGTCCCGG	20
	Pavooc	gRNA 1	PCDHA2	ENSG00000204969	GxE_03007	TGTCCACGATCACCTCCACG	20
	Pavooc	gRNA 1	NBPF1	ENSG00000219481	GxE_03009	GAATGAGCGACAGTTCAAGG	20
	Pavooc	gRNA 1	ZNF812	ENSG00000224689	GxE_03011	GCAGTCACTGATTTGTCCCA	20
	Pavooc	gRNA 1	PPAN-P2RY11	ENSG00000243207	GxE_03013	TCGTAAGAAGAACTCGCTGA	20
	Pavooc	gRNA 1	PRR5-ARHGAP8	ENSG00000248405	GxE_03015	CCCACGAGCTGGACCACCAG	20
	Pavooc	gRNA 1	PCDHAC1	ENSG00000248383	GxE_03017	CGCACAAGTCACCATCATTG	20
	Pavooc	gRNA 1	LY75-CD302	ENSG00000248672	GxE_03019	GGTGGATAAGAATTAGCGAG	20
	Pavooc	gRNA 1	ZNF286B	ENSG00000249459	GxE_03021	GCGCCTCACGGCCAGATCCC	20
	Pavooc	gRNA 1	PCDHA10	ENSG00000250120	GxE_03023	GCTCCACTACTCAGTCTACG	20
	Pavooc	gRNA 1	NT5C1B-RDH14	ENSG00000250741	GxE_03025	ATGCCTTCAAATAGCCAATG	20
	Pavooc	gRNA 1	RP11-385D13.1	ENSG00000251537	GxE_03027	GGCATTTCACAGCTCCCTCG	20
	Pavooc	gRNA 1	CTD-2215E18.1	ENSG00000251606	GxE_03029	GAACGGCGGGTTTCTTACCG	20
	Pavooc	gRNA 1	PCDHA12	ENSG00000251664	GxE_03031	GGTGGCGTCCAAAAGACACG	20
	Pavooc	gRNA 1	PCDHGA12	ENSG00000253159	GxE_03033	GATTCTCCGGAACGCTCGCG	20
	Pavooc	gRNA 1	PCDHGA7	ENSG00000253537	GxE_03035	GGTTCGGTTTCCGTTAAGCG	20
	Pavooc	gRNA 1	PCDHGA5	ENSG00000253485	GxE_03037	GGTTAGTGCTTCCCTTCGCG	20
	Pavooc	gRNA 1	PCDHGA6	ENSG00000253731	GxE_03039	CGCGGGTAGGATAGACCGCG	20
	Pavooc	gRNA 1	PCDHGA8	ENSG00000253767	GxE_03041	TAATATTTATCAGACACCGC	20
	Pavooc	gRNA 1	PCDHGA10	ENSG00000253846	GxE_03043	CAGCGGCAGCTTGATCACCG	20
	Pavooc	gRNA 1	PCDHGA3	ENSG00000254245	GxE_03045	GTTTGGGAGAACGTGCCTGT	20
	Pavooc	gRNA 1	RP11-867G23.8	ENSG00000255468	GxE_03047	GGTGCTGCCACACGAGAGGG	20
	Pavooc	gRNA 1	RP11-113D6.6	ENSG00000255470	GxE_03049	CAGCCACATCAGCGCCAGCG	20
	Pavooc	gRNA 1	PCDHA3	ENSG00000255408	GxE_03051	GAATTCTCGGATAGACCGCG	20
	Pavooc	gRNA 1	CLLU1	ENSG00000257127	GxE_03053	ATTGCTCACACATCAACTCA	20
	Pavooc	gRNA 1	FPGT-TNNI3K	ENSG00000259030	GxE_03055	GAACCAGGCGAATGTGACCG	20
	Pavooc	gRNA 1	GOLGA8S	ENSG00000261739	GxE_03057	GCGCTGATTGTACTCCACCT	20
	Pavooc	gRNA 1	PCDHGA9	ENSG00000261934	GxE_03059	GAACCCGCGCAGCGGCACCT	20
	Pavooc	gRNA 1	PCDHGB3	ENSG00000262209	GxE_03061	GAGCGACCGTATAGACCGAG	20
	Pavooc	gRNA 1	UBBP4	ENSG00000263563	GxE_03063	AGATGAGCCTCTGCTGATCG	20
	Pavooc	gRNA 1	TBC1D29	ENSG00000266733	GxE_03065	ATACATATCCCACAGGCACG	20
	Pavooc	gRNA 1	CTD-2267D19.3	ENSG00000266208	GxE_03067	GGATGCCCCTCGCTTCCGTA	20
RP11-295P9.3	MinLibCas9	gRNA 1	PRPF18	HGNC:17351	GxE_03069	GGAGGACAGGAACCTGCTGG	20
	MinLibCas9	gRNA 1	NOTCH2NL	HGNC:31862	GxE_03071	ATGGATGAGATGTCGAGTAC	20
RP11-216L13.17	MinLibCas9	gRNA 1	CCDC183	HGNC:28236	GxE_03073	TACCCGGCGGTACTTCTCGC	20
RP11-216L13.17	MinLibCas9	gRNA 1	TMEM141	HGNC:28211	GxE_03075	AGGCTCTGTGGTCAGCTACG	20
RP11-385D13.1	MinLibCas9	gRNA 1	CDRT1	HGNC:14379	GxE_03077	GTGAGACGCGTGTCTTAGCC	20
RP11-385D13.1	MinLibCas9	gRNA 1	TRIM16	HGNC:17241	GxE_03079	GTCTGGGCTGAGAGGGGCTG	20
RP11-216L13.17 / ENST00000456614	CRISPICK	gRNA 1	RP11-216L13.17	ENST00000456614	GxE_03081	AGCCACGGCGTCGTCCACCC	20
RP11-385D13.1 ENST00000455584	CRISPICK	gRNA 1	RP11-385D13.1	ENST00000455584	GxE_03083	AGGCAGTGGCTGCAGAGATG	20
UGT1A5	CRISPICK	gRNA 1	UGT1A5	NM_019078.2	GxE_03085	CCATGCGAGAGGCCACCAGG	20
UGT1A10	CRISPICK	gRNA 1	UGT1A10	NM_019075.4	GxE_03087	AGAACCCTAAGAGATCATTG	20
UGT1A3	CRISPICK	gRNA 1	UGT1A3	NM_019093.4	GxE_03089	CTGCCGCGCAGAGGTTAACG	20
UGT1A8	CRISPICK	gRNA 1	UGT1A8	NM_019076.5	GxE_03091	ATAGTGGCAAGCTATTCCCC	20
UGT2A2 First 720 bases SPECIFIC	CRISPICK	gRNA 1	UGT2A2	NM_001105677.2	GxE_03093	TGACTGAAGTTGTTCTAAGT	20
	CRISPICK	gRNA 1	TTLL8	NM_001350317.2	GxE_03095	TATCTACGGACACTACCCGG	20
Specific of UGT2A1	CRISPICK	gRNA 1	UGT2A1	ENST00000503640	GxE_03097	AGTGGAAAAGCACTGTGGGA	20
Specific UGT2A1	MinLibCas9	gRNA 1	UGT2A1	HGNC:12542	GxE_03099	TGTGATGAAAAGTGCACCAG	20
Using ENSG00000162006	CRISPICK	gRNA 1	MSLNL	ENST00000543963.5	GxE_03101	GGTCAAGGCCAAGCTCGCAC	20
	MinLibCas9	CTRL00147	Non-Targeting		CTRL00147	TATGCTCTATGGGATAAAC
	MinLibCas9	CTRL00067	Non-Targeting		CTRL00067	TAATCGAGTCGCCTCTGCA
	MinLibCas9	CTRL00497	Non-Targeting		CTRL00497	GTAGGAATCTAGAACTCGG
	MinLibCas9	CTRL00906	Non-Targeting		CTRL00906	CGAGCGATGGGACCGTAAC
	MinLibCas9	CTRL00751	Non-Targeting		CTRL00751	AGTTAGAAAGTCGACCTAA
	MinLibCas9	CTRL00787	Non-Targeting		CTRL00787	CTGGGATATGTCACCCGCT
	MinLibCas9	CTRL00868	Non-Targeting		CTRL00868	GCGTGCGCTGGGTTAGCCT
	MinLibCas9	CTRL00550	Non-Targeting		CTRL00550	CATACCTCGTGAGCTGAAA
	MinLibCas9	CTRL01004	Non-Targeting		CTRL01004	CTAGCTAGTCTCGCGGGCA
	MinLibCas9	CTRL00170	Non-Targeting		CTRL00170	GTCAAACGGTATGGAGGCG
	MinLibCas9	CTRL00354	Non-Targeting		CTRL00354	GCTAACACTAGCGAGTGAG
	MinLibCas9	CTRL00794	Non-Targeting		CTRL00794	TTACGCCCGAATTTGCAAA
	MinLibCas9	CTRL00014	Non-Targeting		CTRL00014	AGTCTGACGTCGACTATCT
	MinLibCas9	CTRL00934	Non-Targeting		CTRL00934	GTCCCGGTAATATGCGAAG
	MinLibCas9	CTRL00183	Non-Targeting		CTRL00183	ATGTACGTGCCCACCGGCA
	MinLibCas9	CTRL00008	Non-Targeting		CTRL00008	GACACGGCATTTCCGCTGT
	MinLibCas9	CTRL00996	Non-Targeting		CTRL00996	GTCTTGCTAGTGAGTACGG
	MinLibCas9	CTRL00577	Non-Targeting		CTRL00577	GGCCTAGGATCCGCTATCG
	MinLibCas9	CTRL00303	Non-Targeting		CTRL00303	GACGATCTGTCAAGAATAT
	MinLibCas9	CTRL00825	Non-Targeting		CTRL00825	CCGCGGTTGGTCAATAGTT
	MinLibCas9	CTRL00343	Non-Targeting		CTRL00343	GCGGCCGCTAGTATGGCAT
	MinLibCas9	CTRL00291	Non-Targeting		CTRL00291	CAGCCAGCGGTTGAACGCT
	MinLibCas9	CTRL00270	Non-Targeting		CTRL00270	AATGAGTCACTGCCGCGTG
	MinLibCas9	CTRL00502	Non-Targeting		CTRL00502	CGAATTGGCGTGGCATCGT
	MinLibCas9	CTRL00068	Non-Targeting		CTRL00068	TTTCTCGCACCACCTCAAG
	MinLibCas9	CTRL00195	Non-Targeting		CTRL00195	GAGGGCTTATTCGCGCCAC
	MinLibCas9	CTRL00095	Non-Targeting		CTRL00095	TCGTCTCACCGTGCGGCGA
	MinLibCas9	CTRL00873	Non-Targeting		CTRL00873	CTAGCTGCGCTGGCTACGC
	MinLibCas9	CTRL00883	Non-Targeting		CTRL00883	GGTGGCGAGAGTTACCGCT
	MinLibCas9	CTRL00741	Non-Targeting		CTRL00741	GTGGATGTGATATGCGACG
	MinLibCas9	CTRL00833	Non-Targeting		CTRL00833	ACACCTTGTATCCGCGATG
	MinLibCas9	CTRL00311	Non-Targeting		CTRL00311	GAATCCATCGGGCGAATAC
	MinLibCas9	CTRL00733	Non-Targeting		CTRL00733	GGTGGTCCGGAGGTTCACT
	MinLibCas9	CTRL00773	Non-Targeting		CTRL00773	GCTAACGTGTGAGCACTGG
	MinLibCas9	CTRL00930	Non-Targeting		CTRL00930	ACGTTGCCCGCCTTGCCAA
	MinLibCas9	CTRL00560	Non-Targeting		CTRL00560	TCTCGTGCAACCTGCGCGT
	MinLibCas9	CTRL00946	Non-Targeting		CTRL00946	ACCAGTCCGCGCTACGAGT
	MinLibCas9	CTRL00574	Non-Targeting		CTRL00574	CCCGTATACTGTTTAGGGC
	MinLibCas9	CTRL00785	Non-Targeting		CTRL00785	TGCCGTAGGGTAAACTGTC
	MinLibCas9	CTRL00235	Non-Targeting		CTRL00235	CGGACGGGTGCAATTAGGT
	MinLibCas9	CTRL00793	Non-Targeting		CTRL00793	ACCGATCGGCGAATGCGAT
	MinLibCas9	CTRL00566	Non-Targeting		CTRL00566	ATGCGATCCTCTACTCACG
	MinLibCas9	CTRL00006	Non-Targeting		CTRL00006	CTGCTTGCGATACCAATAG
	MinLibCas9	CTRL00029	Non-Targeting		CTRL00029	TCGAAGTACTCGTTAAATG
	MinLibCas9	CTRL00347	Non-Targeting		CTRL00347	GGCTTCTGGCGATCTAGCA
	MinLibCas9	CTRL00551	Non-Targeting		CTRL00551	CGAAGAGTGTATGCCGCAA
	MinLibCas9	CTRL00555	Non-Targeting		CTRL00555	GCGCAGCCGGTTCCTTCTA
	MinLibCas9	CTRL00601	Non-Targeting		CTRL00601	ATCCCGAGGGCGGCGTGTC
	MinLibCas9	CTRL00175	Non-Targeting		CTRL00175	ACCATACGAGTAACTGCAA
	MinLibCas9	CTRL00962	Non-Targeting		CTRL00962	TGTGCTCGGACTTTCGTAG
	MinLibCas9	CTRL00112	Non-Targeting		CTRL00112	CCGGTCGCAATTGTTGCTA
	MinLibCas9	CTRL00761	Non-Targeting		CTRL00761	TAGCTACTGCGTGGAGCTA
	MinLibCas9	CTRL00107	Non-Targeting		CTRL00107	CCGCCGGCCCTAACTGACC
	MinLibCas9	CTRL00687	Non-Targeting		CTRL00687	TATCTGAGGCTTTAGACGG
	MinLibCas9	CTRL00136	Non-Targeting		CTRL00136	CGTGTGAAGGGCGATATAC
	MinLibCas9	CTRL00259	Non-Targeting		CTRL00259	GTACTGCACTATTCCCGTG
	MinLibCas9	CTRL00652	Non-Targeting		CTRL00652	CAAGCACTATCCGAGTACG
	MinLibCas9	CTRL00975	Non-Targeting		CTRL00975	TCGTGTAGGACTGGAAGAC
	MinLibCas9	CTRL00091	Non-Targeting		CTRL00091	TAAGCCGAAATACGCGGTT
	MinLibCas9	CTRL00740	Non-Targeting		CTRL00740	TATGCCGGCACGTTACGTT
	MinLibCas9	CTRL00986	Non-Targeting		CTRL00986	CCGAGTAGGAAATTCGGGT
	MinLibCas9	CTRL00211	Non-Targeting		CTRL00211	CTTTCGGCGCCGGTGGCCA
	MinLibCas9	CTRL00162	Non-Targeting		CTRL00162	TACGCTGCGACACCCGGTG
	MinLibCas9	CTRL00890	Non-Targeting		CTRL00890	CGATAAAGAGAACGGGCAG
	MinLibCas9	CTRL00490	Non-Targeting		CTRL00490	CATGCGACCATTAGGACCC
	MinLibCas9	CTRL00406	Non-Targeting		CTRL00406	TGATACGTCTGTACTTAGG
	MinLibCas9	CTRL00329	Non-Targeting		CTRL00329	AGTGGCTCCTTTGTCGCGT
	MinLibCas9	CTRL00368	Non-Targeting		CTRL00368	TCAGGCGACGCTCGACATA
	MinLibCas9	CTRL00246	Non-Targeting		CTRL00246	CATAGCAACGTTGTGACCG
	MinLibCas9	CTRL00804	Non-Targeting		CTRL00804	CGCCGCCCAAATAAATCTG
	MinLibCas9	CTRL00901	Non-Targeting		CTRL00901	ACAAGGGATTCGACGCGTA
	MinLibCas9	CTRL00860	Non-Targeting		CTRL00860	GAACCACGTTGCGGCCGGG
	MinLibCas9	CTRL00070	Non-Targeting		CTRL00070	TTTCCCAGTGGGTTTACGA
	MinLibCas9	CTRL00218	Non-Targeting		CTRL00218	CGAGCCAGCATCCCTTCGC
	MinLibCas9	CTRL00678	Non-Targeting		CTRL00678	GTTCGCCCGATGGAGGTCT
	MinLibCas9	CTRL00046	Non-Targeting		CTRL00046	GTGAGCTCCGACCCGTGGA
	MinLibCas9	CTRL00573	Non-Targeting		CTRL00573	CGGAGTTGCTCGGCAAGTG
	MinLibCas9	CTRL00306	Non-Targeting		CTRL00306	ATTCTGTAGAACAGACCGT
	MinLibCas9	CTRL00321	Non-Targeting		CTRL00321	TATCAAACACGTCCGCGCA
	MinLibCas9	CTRL00542	Non-Targeting		CTRL00542	TCAGAATTTGCCACCATAA
	MinLibCas9	CTRL00992	Non-Targeting		CTRL00992	TACGCAAATTCGAGCTACA
	MinLibCas9	CTRL00188	Non-Targeting		CTRL00188	AGTCCGGTTGCCCGTCGTA
	MinLibCas9	CTRL00510	Non-Targeting		CTRL00510	TGTTAACTCGGGTGTGGAC
	MinLibCas9	CTRL00177	Non-Targeting		CTRL00177	AGTGGATGCGTAATACAAC
	MinLibCas9	CTRL00304	Non-Targeting		CTRL00304	CCGCGGTTCAGTAACGCTA
	MinLibCas9	CTRL00798	Non-Targeting		CTRL00798	CGCATGACGTGAGAATGAT
	MinLibCas9	CTRL00273	Non-Targeting		CTRL00273	GTTCCGGGACCGTAACGCT
	MinLibCas9	CTRL00957	Non-Targeting		CTRL00957	GGATACATCTGGATCGGCG
	MinLibCas9	CTRL00036	Non-Targeting		CTRL00036	TATTTACTCGGTGTCGTCA
	MinLibCas9	CTRL00185	Non-Targeting		CTRL00185	GGCGGTCCAAACCTGAACG
	MinLibCas9	CTRL00335	Non-Targeting		CTRL00335	GGATCGCTCCCTTTATCGA
	MinLibCas9	CTRL00636	Non-Targeting		CTRL00636	AATGGGAGCGCGCAGTACC
	MinLibCas9	CTRL00780	Non-Targeting		CTRL00780	ATTCGAAAGGGACGGGCGC
	MinLibCas9	CTRL00903	Non-Targeting		CTRL00903	GTACGTTTGTCATATGCAC
	MinLibCas9	CTRL00022	Non-Targeting		CTRL00022	CTATTGTCGGCTGGATGGA
	MinLibCas9	CTRL00885	Non-Targeting		CTRL00885	ACCACTGAGATACACCGCC
	MinLibCas9	CTRL00749	Non-Targeting		CTRL00749	GGCAAACCGCTCCGATGAA
	MinLibCas9	CTRL00908	Non-Targeting		CTRL00908	ATAACGCTACAGTGGTGTC
	MinLibCas9	CTRL00320	Non-Targeting		CTRL00320	AGAACGTGATAAGACTCGG
	MinLibCas9	CTRL00204	Non-Targeting		CTRL00204	TCTCGACGAAACGTGCTGT
	PMID: 35474867	Rog1(GSH1)	SafeHarbor		SafeHarbor-Rog1	TTAGTCCTAGTGCCATGAAG
	PMID: 35474867	Rogi2(GSH2	SafeHarbor		SafeHarbor-Rog2	CATCAGACTTGATAGCACTG
	PMID: 35474867	GSH7	SafeHarbor		SafeHarbor-GSH7	AGGTGCCTCCAATAAAGCAA
	PMID: 35474867	GSH8	SafeHarbor		SafeHarbor-GSH8	TGTGGAACCATGAATCCGAA
	PMID: 35474867	GSH31	SafeHarbor		SafeHarbor-GSH31	ATAGGCTGTCCATAACCCGG

## Sheet: SET2 
Notes	gRNA Source		gene name	ENSEMBL Transcript IDs	gRNA_IDs numerical (homemade)	gRNA seq without PAM	Length
	MinLibCas9	gRNA 2	A2ML1	ENST00000299698	GxE_00002	TCAAGGGGCCGTTTAGCCGG	20
	MinLibCas9	gRNA 2	A3GALT2	ENST00000442999	GxE_00004	GCGCCGCGCCCTTAGATACC	20
	MinLibCas9	gRNA 2	A4GNT	ENST00000236709	GxE_00006	GCCACCGTATTTCCAGATGA	20
	MinLibCas9	gRNA 2	ABCA10	ENST00000269081	GxE_00008	TTTGTTTCTGAAGCGAAAGT	20
	MinLibCas9	gRNA 2	ABCA13	ENST00000435803	GxE_00010	GGATCTCAATAAGACCGAGG	20
	MinLibCas9	gRNA 2	ABCA6	ENST00000284425	GxE_00012	ACCCAAATTATAGTCATGAC	20
	MinLibCas9	gRNA 2	ABCA7	ENST00000263094	GxE_00014	CTCCGGCTACTACCTGACGC	20
	MinLibCas9	gRNA 2	ABCA8	ENST00000269080	GxE_00016	AAATCGCCAATGCCAGATAG	20
	MinLibCas9	gRNA 2	ABCA9	ENST00000340001	GxE_00018	GCACAAATTGTCGTCCTGAC	20
	MinLibCas9	gRNA 2	ABCB5	ENST00000404938	GxE_00020	AAGGAGCTCAAATGAGTGGA	20
	MinLibCas9	gRNA 2	ABCB6	ENST00000265316	GxE_00022	GCAGTTCACGTCTCGGCGGG	20
	MinLibCas9	gRNA 2	ABCB7	ENST00000253577	GxE_00024	GTAGGCTCGAGCGGTTCCCA	20
	MinLibCas9	gRNA 2	ABCC11	ENST00000394747	GxE_00026	GCAGATGACCAGCGATGCGC	20
	MinLibCas9	gRNA 2	ABCC12	ENST00000311303	GxE_00028	CACGGCCATCCGGTTGAAGG	20
	MinLibCas9	gRNA 2	ABCC2	ENST00000370449	GxE_00030	TGAGTAGCATTACCTACAGC	20
	MinLibCas9	gRNA 2	ABCC3	ENST00000285238	GxE_00032	AAATGCCTCCGGCGAGGACG	20
	MinLibCas9	gRNA 2	ABCC6	ENST00000205557	GxE_00034	CAGACCACGATCCAGACGAG	20
	MinLibCas9	gRNA 2	ABCG2	ENST00000237612	GxE_00036	TAACTTAGGATGTCTAAGCA	20
	MinLibCas9	gRNA 2	ABCG8	ENST00000272286	GxE_00038	GGGTGCCAGACGTCATCAGG	20
	MinLibCas9	gRNA 2	ABHD12B	ENST00000337334	GxE_00040	CCTGTAGAGTCCCCAAATCC	20
	MinLibCas9	gRNA 2	ABHD14B	ENST00000483233	GxE_00042	TTGATTTTGTCAGTGCAGAT	20
	MinLibCas9	gRNA 2	ABHD15	ENST00000307201	GxE_00044	CCTTCGCTCACCGCGAACAG	20
	MinLibCas9	gRNA 2	ABTB1	ENST00000232744	GxE_00046	TGTTGAAGCCGTCAGGACAA	20
	MinLibCas9	gRNA 2	ACACB	ENST00000338432	GxE_00048	ATCTCGTGAGTCTACCCGGA	20
	MinLibCas9	gRNA 2	ACAD10	ENST00000455480	GxE_00050	TCCAACTTACTACATCAGGC	20
	MinLibCas9	gRNA 2	ACAD11	ENST00000264990	GxE_00052	GATTGGGAGCTGTCAACCAT	20
	MinLibCas9	gRNA 2	ACBD7	ENST00000356189	GxE_00054	CTTTACAAACAAGCAATAGT	20
	MinLibCas9	gRNA 2	ACE	ENST00000290866	GxE_00056	CTTTATGATCCGCTTGATAG	20
	MinLibCas9	gRNA 2	ACOT13	ENST00000230048	GxE_00058	ACGTGGCTGTCAAACCGCCG	20
	MinLibCas9	gRNA 2	ACOT4	ENST00000326303	GxE_00060	GCTACTGTGCTTATAGTTGA	20
	MinLibCas9	gRNA 2	ACOT8	ENST00000217455	GxE_00062	TGGTGGTCAGATCGTGGGCC	20
	MinLibCas9	gRNA 2	ACOX2	ENST00000302819	GxE_00064	TGAACCATGTGCGGGTCCCC	20
	MinLibCas9	gRNA 2	ACOX3	ENST00000356406	GxE_00066	TGTCCCTCCCGTAGGACGTC	20
	MinLibCas9	gRNA 2	ACOXL	ENST00000439055	GxE_00068	TGACACGCCGTGTGAAAATG	20
	MinLibCas9	gRNA 2	ACPP	ENST00000351273	GxE_00070	ATGGAGCAGCATTATGAACT	20
	MinLibCas9	gRNA 2	ACSBG2	ENST00000586696	GxE_00072	CTGGGTAGGGGTTTACCGAA	20
	MinLibCas9	gRNA 2	ACSM2A	ENST00000573854	GxE_00074	TGTGCTCACTTATGGAACCT	20
	MinLibCas9	gRNA 2	ACSM2B	ENST00000329697	GxE_00076	GGTTGGATACTGAACATCTT	20
	MinLibCas9	gRNA 2	ACSM3	ENST00000289416	GxE_00078	CCTTATCAGTCCATTGGTCC	20
	MinLibCas9	gRNA 2	ACSM4	ENST00000399422	GxE_00080	TGACCTTAAGACAAAACTCC	20
	MinLibCas9	gRNA 2	ACSM5	ENST00000331849	GxE_00082	TGTGCCATTGACCCACCAGA	20
	MinLibCas9	gRNA 2	ACTR3C	ENST00000539352	GxE_00084	AGTGGGTGAACGTACATTAA	20
	MinLibCas9	gRNA 2	ADAM18	ENST00000265707	GxE_00086	CGGCAGCATATCCTTGGTAA	20
	MinLibCas9	gRNA 2	ADAM2	ENST00000265708	GxE_00088	CATTCGTCAATCCAATCAAC	20
	MinLibCas9	gRNA 2	ADAM7	ENST00000175238	GxE_00090	ACTCGTCATGCTGCATCCCA	20
	MinLibCas9	gRNA 2	ADAM8	ENST00000445355	GxE_00092	CTCCAGCACCCGATGACGCA	20
	MinLibCas9	gRNA 2	ADAMTS20	ENST00000389420	GxE_00094	AAGCGATAGTGGGTTCGGAA	20
	MinLibCas9	gRNA 2	ADAMTSL4	ENST00000271643	GxE_00096	GGGAAGCGGGACCTCGAAGT	20
	MinLibCas9	gRNA 2	ADCK2	ENST00000072869	GxE_00098	CCTCCGAAAACAGATCGCGC	20
	MinLibCas9	gRNA 2	ADCY10	ENST00000367851	GxE_00100	CACCGCAGGACTTACTGAAC	20
	MinLibCas9	gRNA 2	ADCY2	ENST00000338316	GxE_00102	GTACCGGGTCATGCGGACCG	20
	MinLibCas9	gRNA 2	ADGRE2	ENST00000315576	GxE_00104	CCAGAGCATCTTACAGGCGC	20
	MinLibCas9	gRNA 2	ADGRF2	ENST00000296862	GxE_00106	AATTACACAAGACAGATCTG	20
	MinLibCas9	gRNA 2	ADGRF3	ENST00000311519	GxE_00108	GCTGAGCACCATGAAATACG	20
	MinLibCas9	gRNA 2	ADGRV1	ENST00000405460	GxE_00110	TTGTACTTTACCGGACTAGA	20
	MinLibCas9	gRNA 2	ADHFE1	ENST00000396623	GxE_00112	GCCACTGTTGGCGACCACTC	20
	MinLibCas9	gRNA 2	ADPRH	ENST00000478399	GxE_00114	GGAGAAGATACACCGGCAGT	20
	MinLibCas9	gRNA 2	ADPRHL1	ENST00000375418	GxE_00116	CACACACCGTTCAATGAAAA	20
	MinLibCas9	gRNA 2	ADRM1	ENST00000253003	GxE_00118	GGAGTCGCTGCCGCAGACCG	20
	MinLibCas9	gRNA 2	AEBP1	ENST00000223357	GxE_00120	ACTACAATGACCAGATCGAG	20
	MinLibCas9	gRNA 2	AFM	ENST00000226355	GxE_00122	GTTATATTACTTCGCAAAGA	20
	MinLibCas9	gRNA 2	AFMID	ENST00000327898	GxE_00124	AACCTTCAGACGACTCGTCG	20
	MinLibCas9	gRNA 2	AGAP6	ENST00000412531	GxE_00126	ATAATAGGTGAGCATGCCAT	20
	MinLibCas9	gRNA 2	AGBL1	ENST00000441037	GxE_00128	GCCTACGTGCAGATCCGACG	20
	MinLibCas9	gRNA 2	AGBL2	ENST00000525123	GxE_00130	AGTGTAGAGGTCAGTTCGCA	20
	MinLibCas9	gRNA 2	AGL	ENST00000294724	GxE_00132	GGCAGATTAGTTTACCGATA	20
	MinLibCas9	gRNA 2	AGMO	ENST00000342526	GxE_00134	AAAGCATCATCCAGGCGACC	20
	MinLibCas9	gRNA 2	AGR3	ENST00000310398	GxE_00136	AGGTGATAAATTCTTATCAG	20
	MinLibCas9	gRNA 2	AIRE	ENST00000291582	GxE_00138	TGTAGAACTCCCCGCCAACC	20
	MinLibCas9	gRNA 2	AKAP3	ENST00000545990	GxE_00140	CAAGATGTTCGGTTCAAACC	20
	MinLibCas9	gRNA 2	AKNAD1	ENST00000370001	GxE_00142	AGTGGGTTTATCTCTCGACT	20
	MinLibCas9	gRNA 2	AKR1C3	ENST00000380554	GxE_00144	GTTGGTGAAAGTTCCTCACC	20
	MinLibCas9	gRNA 2	AKR1E2	ENST00000298375	GxE_00146	CGCCTTCCTTGATCTTGCAA	20
	MinLibCas9	gRNA 2	ALDH1B1	ENST00000377698	GxE_00148	AGACTCGATCCCGCTCCACT	20
	MinLibCas9	gRNA 2	ALDH1L2	ENST00000258494	GxE_00150	TGAACACCCCTACTACTCGG	20
	MinLibCas9	gRNA 2	ALDH3A1	ENST00000457500	GxE_00152	TCTGGATCGAGGGGTCACAG	20
	MinLibCas9	gRNA 2	ALDH3B1	ENST00000539229	GxE_00154	GCAGTCAGCCTTCGAGTCGG	20
	MinLibCas9	gRNA 2	ALG10B	ENST00000308742	GxE_00156	GTATGCTTTTCTGTTTGACT	20
	MinLibCas9	gRNA 2	ALK	ENST00000389048	GxE_00158	GGTGGATTCGCCAAGGCGAA	20
	MinLibCas9	gRNA 2	ALKBH3	ENST00000302708	GxE_00160	TGTGTTCAAAGAACCTCAGC	20
	MinLibCas9	gRNA 2	ALLC	ENST00000252505	GxE_00162	CGACTTAGAGTATTCGGTAC	20
	MinLibCas9	gRNA 2	ALOX15	ENST00000570836	GxE_00164	TTAGAGAGTCTTTGATAGCG	20
	MinLibCas9	gRNA 2	ALOX15B	ENST00000380183	GxE_00166	GCCAACTTTTATCTACAGGC	20
	MinLibCas9	gRNA 2	ALPK1	ENST00000458497	GxE_00168	GAGGATGTTACCGCTTACAG	20
	MinLibCas9	gRNA 2	ALS2CL	ENST00000318962	GxE_00170	CGAGTTGCCTTAGAGCGCAA	20
	MinLibCas9	gRNA 2	AMPD1	ENST00000520113	GxE_00172	TGTTCCGCAAGTATTTGGAA	20
	MinLibCas9	gRNA 2	ANGEL1	ENST00000251089	GxE_00174	GCACTTCTGATGGATAATCC	20
	MinLibCas9	gRNA 2	ANGPT4	ENST00000381922	GxE_00176	GCGCTCGATGTTGGTGAGGG	20
	MinLibCas9	gRNA 2	ANGPTL5	ENST00000334289	GxE_00178	GACATGGATTACAGAGGAGG	20
	MinLibCas9	gRNA 2	ANKAR	ENST00000520309	GxE_00180	TGAATTGTGGCGTGCCATCA	20
	MinLibCas9	gRNA 2	ANKK1	ENST00000303941	GxE_00182	GGGACCAGGACCCCAAGAAG	20
	MinLibCas9	gRNA 2	ANKMY1	ENST00000391987	GxE_00184	TCGTGGCTGCCTGAGACGCG	20
	MinLibCas9	gRNA 2	ANKRD30A	ENST00000361713	GxE_00186	AACATCTGAGAAATTTACGT	20
	MinLibCas9	gRNA 2	ANKRD35	ENST00000355594	GxE_00188	AAAACCGTAGTCCATTGCAC	20
	MinLibCas9	gRNA 2	ANKRD36	ENST00000420699	GxE_00190	GTCCTTCTGTTCGTAAAGTA	20
	MinLibCas9	gRNA 2	ANO2	ENST00000327087	GxE_00192	TGCACTTCCATGACAGTCAG	20
	MinLibCas9	gRNA 2	ANO5	ENST00000324559	GxE_00194	AGGTTGCCTGATCTTCGATG	20
	MinLibCas9	gRNA 2	ANO7	ENST00000274979	GxE_00196	ACCAGGCTCACGCTGAGAGG	20
	MinLibCas9	gRNA 2	AOAH	ENST00000258749	GxE_00198	ATTCATATCTGCGCTAAGCC	20
	MinLibCas9	gRNA 2	AOC2	ENST00000253799	GxE_00200	GGAGTTTAAGTCTGGCCGGT	20
	MinLibCas9	gRNA 2	AOX1	ENST00000374700	GxE_00202	TTACTCACCATTAGCTCAGG	20
	MinLibCas9	gRNA 2	AP1G2	ENST00000308724	GxE_00204	CTTCTTGCGCACGTAGGGAC	20
	MinLibCas9	gRNA 2	AP3S1	ENST00000316788	GxE_00206	CTTGCAGAAATGGTGATGGG	20
	MinLibCas9	gRNA 2	APBA3	ENST00000316757	GxE_00208	CCCCAAATATGACACCGTCC	20
	MinLibCas9	gRNA 2	APH1A	ENST00000369109	GxE_00210	CTCCCCAAAAGGTATGGAGC	20
	MinLibCas9	gRNA 2	APIP	ENST00000395787	GxE_00212	GTAATTTTAAACTCCCGTCC	20
	MinLibCas9	gRNA 2	APOBEC1	ENST00000229304	GxE_00214	TAGATCACTAGAGTCACACC	20
	MinLibCas9	gRNA 2	APOBEC3B	ENST00000333467	GxE_00216	CCTCATAGCACAAGTAGGTC	20
	MinLibCas9	gRNA 2	APOBEC3G	ENST00000407997	GxE_00218	GTAGAGGCGGGCAACAAAGA	20
	MinLibCas9	gRNA 2	APOC3	ENST00000227667	GxE_00220	AGCGGGTGTACCTGGCCTGC	20
	MinLibCas9	gRNA 2	APOL3	ENST00000349314	GxE_00222	GAGCAGCGTCTGCTGTGACT	20
	MinLibCas9	gRNA 2	APPL2	ENST00000551662	GxE_00224	TGGCCGCACCACAGATCAAC	20
	MinLibCas9	gRNA 2	AQP7	ENST00000297988	GxE_00226	GCCCAGCGCACAGTTAGCAA	20
	MinLibCas9	gRNA 2	ARHGAP8	ENST00000389773	GxE_00228	GATGCCACCCTCCCACGAGC	20
	MinLibCas9	gRNA 2	ARHGEF37	ENST00000333677	GxE_00230	ACTGGTGGACACGTACCGGA	20
	MinLibCas9	gRNA 2	ARHGEF38	ENST00000420470	GxE_00232	ACAGAAAAGATGACTCCACA	20
	MinLibCas9	gRNA 2	ARID4A	ENST00000355431	GxE_00234	AGATGCTAGTTGGTATACCG	20
	MinLibCas9	gRNA 2	ARNTL2	ENST00000266503	GxE_00236	GAGTTTCCACGAAAACGCAA	20
	MinLibCas9	gRNA 2	ARRB2	ENST00000412477	GxE_00238	CATAGCGGAAGGCGCAGGTG	20
	MinLibCas9	gRNA 2	ART1	ENST00000250693	GxE_00240	TCCTTTGATGACCAGTACGC	20
	MinLibCas9	gRNA 2	ASAH2	ENST00000395526	GxE_00242	ACTGTTCGATTGGACCCATC	20
	MinLibCas9	gRNA 2	ASB15	ENST00000451558	GxE_00244	TACTCGGCAGCGACGCCTAG	20
	MinLibCas9	gRNA 2	ASB16	ENST00000293414	GxE_00246	TCGGGCTGTAGCGATGGCGA	20
	MinLibCas9	gRNA 2	ASCC3	ENST00000369162	GxE_00248	TTTTAGATTTGGGCCTGACA	20
	MinLibCas9	gRNA 2	ASIC3	ENST00000297512	GxE_00250	TCGGATCCCCACCTCAAACG	20
	MinLibCas9	gRNA 2	ASMT	ENST00000381241	GxE_00252	GCCGTAAAAAGCTCTTCAGC	20
	MinLibCas9	gRNA 2	ASPM	ENST00000367409	GxE_00254	GGAAAGGAGACCTGCAGAAG	20
	MinLibCas9	gRNA 2	ASPN	ENST00000375544	GxE_00256	ATAATAATGGGATAGAGCCA	20
	MinLibCas9	gRNA 2	ASPSCR1	ENST00000306729	GxE_00258	ATGAAGTGCTACGACCCCGT	20
	MinLibCas9	gRNA 2	ASTL	ENST00000342380	GxE_00260	ACGACACCACTACCACCCAT	20
	MinLibCas9	gRNA 2	ATG4C	ENST00000317868	GxE_00262	TGGGGCTGCACATTGAGAAC	20
	MinLibCas9	gRNA 2	ATG9B	ENST00000377974	GxE_00264	TCCCTGAACAGGATTATGAG	20
	MinLibCas9	gRNA 2	ATM	ENST00000278616	GxE_00266	GTTAGTGATGCAAACGAACC	20
	MinLibCas9	gRNA 2	ATP10B	ENST00000327245	GxE_00268	CTTCTCGGCTAGATGGGCCC	20
	MinLibCas9	gRNA 2	ATP10D	ENST00000273859	GxE_00270	TATTCCTCGTTGCTCGCCTG	20
	MinLibCas9	gRNA 2	ATP12A	ENST00000218548	GxE_00272	CTTACTTGAATGGTCCTCAC	20
	MinLibCas9	gRNA 2	ATP13A5	ENST00000342358	GxE_00274	GATTTCAACCTCAATGGCGT	20
	MinLibCas9	gRNA 2	ATP1A4	ENST00000368081	GxE_00276	AGTATTTATCTTCCCAGTGG	20
	MinLibCas9	gRNA 2	ATP2C2	ENST00000262429	GxE_00278	TATCTCTCTCGATCGGAGAC	20
	MinLibCas9	gRNA 2	ATP6V0D2	ENST00000285393	GxE_00280	TAATGGCGTTTCGATCAGAA	20
	MinLibCas9	gRNA 2	ATP7B	ENST00000242839	GxE_00282	TCTTCGGGCTGAATGAGATA	20
	MinLibCas9	gRNA 2	ATP8B3	ENST00000310127	GxE_00284	GCGCAAACGGATGTCGGTGC	20
	MinLibCas9	gRNA 2	ATP8B4	ENST00000284509	GxE_00286	AAGTAACTGATAGTGCATGG	20
	MinLibCas9	gRNA 2	ATRN	ENST00000262919	GxE_00288	ACCATGAACGTATAGGGCCC	20
	MinLibCas9	gRNA 2	ATXN3	ENST00000393287	GxE_00290	AGGAATGTTAGACGAAGATG	20
	MinLibCas9	gRNA 2	AUNIP	ENST00000374298	GxE_00292	CTCTGGTGAATGCCTGTAGA	20
	MinLibCas9	gRNA 2	AVIL	ENST00000257861	GxE_00294	TGATAATGGAGCGTCGGCCA	20
	MinLibCas9	gRNA 2	AXDND1	ENST00000367618	GxE_00296	CAGACATGGTCTACAAGGCG	20
	MinLibCas9	gRNA 2	B3GLCT	ENST00000343307	GxE_00298	AACTGTAGGATTCTCGGAAA	20
	MinLibCas9	gRNA 2	B4GALNT2	ENST00000300404	GxE_00300	GGGATGGGAACCGTGTGCAG	20
	MinLibCas9	gRNA 2	BBS10	ENST00000393262	GxE_00302	ACTTAGAGCATCCCATAGCC	20
	MinLibCas9	gRNA 2	BCAP29	ENST00000379119	GxE_00304	GGTTACGCTTATTACTCAAC	20
	MinLibCas9	gRNA 2	BCHE	ENST00000264381	GxE_00306	GGTTCCACATCTCTGATCCA	20
	MinLibCas9	gRNA 2	BCLAF1	ENST00000531224	GxE_00308	GGCGATCAATGTCATGCCGA	20
	MinLibCas9	gRNA 2	BCO2	ENST00000357685	GxE_00310	GGAAAAACGCACTGGACAGG	20
	MinLibCas9	gRNA 2	BDKRB1	ENST00000216629	GxE_00312	CAGATATTCTCTGCCCAGAA	20
	MinLibCas9	gRNA 2	BHMT2	ENST00000255192	GxE_00314	GCTTTCCATATTGTCCTCAC	20
	MinLibCas9	gRNA 2	BOD1	ENST00000311086	GxE_00316	AACAAAAACCAGTTGCGAAA	20
	MinLibCas9	gRNA 2	BORA	ENST00000390667	GxE_00318	TCACCAATTGAATTTCAGAT	20
	MinLibCas9	gRNA 2	BPHL	ENST00000380379	GxE_00320	TGGCCGCCATTACCCGAACG	20
	MinLibCas9	gRNA 2	BPIFA3	ENST00000375454	GxE_00322	GCTTAGCTTACTTCTTGCCA	20
	MinLibCas9	gRNA 2	BPIFB3	ENST00000375494	GxE_00324	CACGCTCGCTCGGATTGACA	20
	MinLibCas9	gRNA 2	BPIFB6	ENST00000349552	GxE_00326	CATCGATGGCGGGACACATC	20
	MinLibCas9	gRNA 2	BPIFC	ENST00000397452	GxE_00328	GACTCAGAACCGCTTAAATC	20
	MinLibCas9	gRNA 2	BTN3A2	ENST00000356386	GxE_00330	TAATCTTCACGTCGAAGTGA	20
	MinLibCas9	gRNA 2	BTN3A3	ENST00000244519	GxE_00332	ATAAAGTGGAGCGACACCAA	20
	MinLibCas9	gRNA 2	BTNL2	ENST00000454136	GxE_00334	ATGCACAGCAGGGTAACGGT	20
	MinLibCas9	gRNA 2	BTNL9	ENST00000327705	GxE_00336	GGAGACGGACACATTGCTGA	20
	MinLibCas9	gRNA 2	C11orf16	ENST00000326053	GxE_00338	ACCGACTGGACCCCACCTAG	20
	MinLibCas9	gRNA 2	C11orf71	ENST00000325636	GxE_00340	TTGGCGATGGTCTCCGGAGA	20
	MinLibCas9	gRNA 2	C11orf94	ENST00000449465	GxE_00342	AGTGGCTGCGAGAGTTCCAG	20
	MinLibCas9	gRNA 2	C12orf56	ENST00000333722	GxE_00344	AAACAACAATCTCACCTGAG	20
	MinLibCas9	gRNA 2	C15orf48	ENST00000344300	GxE_00346	GAAAAAAAAATCCAGAACCT	20
	MinLibCas9	gRNA 2	C17orf50	ENST00000285023	GxE_00348	GTGCTGGACTCCTGGCGCAG	20
	MinLibCas9	gRNA 2	C17orf80	ENST00000359042	GxE_00350	CATTTTAAGGCTTAAAATGA	20
	MinLibCas9	gRNA 2	C1orf105	ENST00000367727	GxE_00352	ATAACTCATACAATTCTCAA	20
	MinLibCas9	gRNA 2	C1orf194	ENST00000369949	GxE_00354	GGTTGAGTTGAGCCGACTCC	20
	MinLibCas9	gRNA 2	C1orf216	ENST00000270815	GxE_00356	GTTGTCAGAGGGTGACTCAG	20
	MinLibCas9	gRNA 2	C1orf56	ENST00000368926	GxE_00358	GCTGTATTGGGAGTCGCACT	20
	MinLibCas9	gRNA 2	C1orf87	ENST00000371201	GxE_00360	TTAGTATACACACCTCAGGT	20
	MinLibCas9	gRNA 2	C1QTNF8	ENST00000328449	GxE_00362	CTATGCCCGGGTGAGTGACA	20
	MinLibCas9	gRNA 2	C2	ENST00000299367	GxE_00364	AGCTACTCACGGCGGCAGAT	20
	MinLibCas9	gRNA 2	C20orf96	ENST00000360321	GxE_00366	TGACTAGGGTCCAACCAGGT	20
	MinLibCas9	gRNA 2	C22orf23	ENST00000249079	GxE_00368	CATCCAGCAGCGCCACATCA	20
	MinLibCas9	gRNA 2	C22orf39	ENST00000399562	GxE_00370	GTAGTGGTGTAGGAAGTGCC	20
	MinLibCas9	gRNA 2	C3orf20	ENST00000253697	GxE_00372	CATACAGCGACGTTTCCAGA	20
	MinLibCas9	gRNA 2	C4orf17	ENST00000326581	GxE_00374	CATACCAAACTATCTGGATC	20
	MinLibCas9	gRNA 2	C4orf33	ENST00000281146	GxE_00376	AAGGCAAAGCTTATCTCCCT	20
	MinLibCas9	gRNA 2	C4orf46	ENST00000379205	GxE_00378	CAAACTCACTGGGCCGCCCG	20
	MinLibCas9	gRNA 2	C4orf50	ENST00000531445	GxE_00380	AGAGGGAAGTCACCTTGCAG	20
	MinLibCas9	gRNA 2	C4orf51	ENST00000438731	GxE_00382	GATCTGATCAGACGCAAGGC	20
	MinLibCas9	gRNA 2	C5orf49	ENST00000399810	GxE_00384	CCTTCAGCTACATCCCGCCG	20
	MinLibCas9	gRNA 2	C6	ENST00000263413	GxE_00386	AGTAGTAGATAAGTACTACC	20
	MinLibCas9	gRNA 2	C7	ENST00000313164	GxE_00388	AGGAGGTTTATCGATATCAC	20
	MinLibCas9	gRNA 2	C7orf31	ENST00000409280	GxE_00390	GCCCATGGACCCCCTTGAAC	20
	MinLibCas9	gRNA 2	C7orf50	ENST00000397098	GxE_00392	AGAAGTGCTCATCGGGAACC	20
	MinLibCas9	gRNA 2	C8B	ENST00000371237	GxE_00394	AACCGCAGACTTCTTTGCAA	20
	MinLibCas9	gRNA 2	C9	ENST00000263408	GxE_00396	CTCTGTAACCGGGATCGGGA	20
	MinLibCas9	gRNA 2	C9orf152	ENST00000400613	GxE_00398	ACCATCGATTCTGCAGGAGC	20
	MinLibCas9	gRNA 2	C9orf43	ENST00000288462	GxE_00400	AATTGTTCAGACAATTGCAC	20
	MinLibCas9	gRNA 2	C9orf85	ENST00000334731	GxE_00402	ATTCTTATCACATAATGTGC	20
	MinLibCas9	gRNA 2	CA12	ENST00000178638	GxE_00404	CAGTGCTGGCGTCAGGATAA	20
	MinLibCas9	gRNA 2	CABP2	ENST00000294288	GxE_00406	CGTACATACGAGTTGGGTGG	20
	MinLibCas9	gRNA 2	CABYR	ENST00000399496	GxE_00408	GAGCAAACGGAAGCAGTTGG	20
	MinLibCas9	gRNA 2	CACNA1B	ENST00000371372	GxE_00410	CCATGCGCCGGATAAAAAAC	20
	MinLibCas9	gRNA 2	CACNA1D	ENST00000288139	GxE_00412	TGGCACATCGCAAGGCGGAT	20
	MinLibCas9	gRNA 2	CACNA1E	ENST00000367573	GxE_00414	CCTGGGTCGCCGATAAAGGC	20
	MinLibCas9	gRNA 2	CACNA2D4	ENST00000382722	GxE_00416	GTTATACAGGTCCCCGCCGA	20
	MinLibCas9	gRNA 2	CALHM2	ENST00000260743	GxE_00418	GATGGAGCTTAGAAGGAGGA	20
	MinLibCas9	gRNA 2	CAPG	ENST00000263867	GxE_00420	AGATCCCCTTACCTATCCAC	20
	MinLibCas9	gRNA 2	CAPN11	ENST00000398776	GxE_00422	TGATTCGGGTCCGGAATCCC	20
	MinLibCas9	gRNA 2	CAPN12	ENST00000328867	GxE_00424	GGTACTCACCCCGATCACTC	20
	MinLibCas9	gRNA 2	CAPN13	ENST00000295055	GxE_00426	TTCCTAAAGGATCTACCAGG	20
	MinLibCas9	gRNA 2	CAPN15	ENST00000219611	GxE_00428	AAGCCGACAGACTCGGGCCC	20
	MinLibCas9	gRNA 2	CAPN9	ENST00000271971	GxE_00430	GGAATATCCCGGCATAACCA	20
	MinLibCas9	gRNA 2	CARD17	ENST00000375707	GxE_00432	GGGTGAATTATTGGAGACAA	20
	MinLibCas9	gRNA 2	CARD6	ENST00000254691	GxE_00434	AAACAATTCTCCTTAGATCG	20
	MinLibCas9	gRNA 2	CARD9	ENST00000371732	GxE_00436	GATGTACAAGGACCGCATCG	20
	MinLibCas9	gRNA 2	CARS2	ENST00000257347	GxE_00438	TGCGCATGATCATATACAGT	20
	MinLibCas9	gRNA 2	CASP5	ENST00000393141	GxE_00440	GAAAAGGCTGCTTCAAGGCC	20
	MinLibCas9	gRNA 2	CASQ1	ENST00000368078	GxE_00442	GGTCCACACCATCGTACTCA	20
	MinLibCas9	gRNA 2	CATSPER2	ENST00000321596	GxE_00444	TTATAGAGAAACGCACTAGC	20
	MinLibCas9	gRNA 2	CBLC	ENST00000270279	GxE_00446	GCCGGCCGCCCGCCGAGAAT	20
	MinLibCas9	gRNA 2	CBR3	ENST00000290354	GxE_00448	GTACGGGGGGCTCAACGTAC	20
	MinLibCas9	gRNA 2	CBY2	ENST00000310521	GxE_00450	GGTTCAGTGGATAGGAGTGC	20
	MinLibCas9	gRNA 2	CC2D2A	ENST00000424120	GxE_00452	GGGAACTCCTGCGGAGAGGT	20
	MinLibCas9	gRNA 2	CCDC102B	ENST00000360242	GxE_00454	TGAGATTGTAGCCCATGAAG	20
	MinLibCas9	gRNA 2	CCDC110	ENST00000307588	GxE_00456	CAATTTTGCTTCTTAGAATA	20
	MinLibCas9	gRNA 2	CCDC113	ENST00000219299	GxE_00458	ATTACGCTAAACTGGAGCCC	20
	MinLibCas9	gRNA 2	CCDC125	ENST00000396496	GxE_00460	CCATTCTGGCACAAGAACAG	20
	MinLibCas9	gRNA 2	CCDC13	ENST00000310232	GxE_00462	ATAGACAGACAACTCATCAC	20
	MinLibCas9	gRNA 2	CCDC146	ENST00000285871	GxE_00464	TGATTTGAGTCATGCGGAGA	20
	MinLibCas9	gRNA 2	CCDC150	ENST00000389175	GxE_00466	AGATCGACTGAATGCAATAC	20
	MinLibCas9	gRNA 2	CCDC158	ENST00000388914	GxE_00468	TTTAGGCTGATCTACACAAA	20
	MinLibCas9	gRNA 2	CCDC170	ENST00000239374	GxE_00470	TTTGAGCCACATTCCGATAG	20
	MinLibCas9	gRNA 2	CCDC171	ENST00000380701	GxE_00472	CACTAAATGTGCAGACCGAG	20
	MinLibCas9	gRNA 2	CCDC178	ENST00000383096	GxE_00474	AATTTGCTGAGCCTTCAATC	20
	MinLibCas9	gRNA 2	CCDC18	ENST00000370276	GxE_00476	TTTAATCTCCTGATCCACAG	20
	MinLibCas9	gRNA 2	CCDC180	ENST00000375202	GxE_00478	TGTACACTTCGGGCCGCATG	20
	MinLibCas9	gRNA 2	CCDC191	ENST00000295878	GxE_00480	TTGTTTCCGGTTATACTCAG	20
	MinLibCas9	gRNA 2	CCDC27	ENST00000294600	GxE_00482	TCGCAGATGCTCTTACTGAA	20
	MinLibCas9	gRNA 2	CCDC38	ENST00000344280	GxE_00484	TGCAAATGTCTCCAAAACAT	20
	MinLibCas9	gRNA 2	CCDC59	ENST00000256151	GxE_00486	TTAGTCGGCTGCAATGGCGC	20
	MinLibCas9	gRNA 2	CCDC60	ENST00000327554	GxE_00488	ACGTGAGCCTCGGTTAGCGA	20
	MinLibCas9	gRNA 2	CCDC63	ENST00000308208	GxE_00490	TGACCACTAATGCCAAGCTC	20
	MinLibCas9	gRNA 2	CCDC66	ENST00000394672	GxE_00492	ACAAAAACAATTAGAGCATC	20
	MinLibCas9	gRNA 2	CCDC7	ENST00000362006	GxE_00494	AACTTCTTTGCCTATGCTAC	20
	MinLibCas9	gRNA 2	CCDC74B	ENST00000310463	GxE_00496	CTTCCAGGTCCGCCTTCTGG	20
	MinLibCas9	gRNA 2	CCDC78	ENST00000293889	GxE_00498	GTACCCGGCTCTCCAGCCGA	20
	MinLibCas9	gRNA 2	CCHCR1	ENST00000396268	GxE_00500	AACGGGATGTTTCCAGTGAC	20
	MinLibCas9	gRNA 2	CCL26	ENST00000394905	GxE_00502	ATACTCACATCACAGCCCGC	20
	MinLibCas9	gRNA 2	CCL4	ENST00000250151	GxE_00504	TGAGAGCGCTGGAGAGCAGA	20
	MinLibCas9	gRNA 2	CCNI2	ENST00000378731	GxE_00506	CCACAGCACGACTTCCTCGA	20
	MinLibCas9	gRNA 2	CCNL2	ENST00000400809	GxE_00508	CACAGAGACCGACCTCCGCG	20
	MinLibCas9	gRNA 2	CCR5	ENST00000343801	GxE_00510	TCATCCTGATAAACTGCAAA	20
	MinLibCas9	gRNA 2	CD101	ENST00000256652	GxE_00512	GCGAAGCGGAGACGTCTACG	20
	MinLibCas9	gRNA 2	CD109	ENST00000287097	GxE_00514	ATTTGGCTAGACACCAACAT	20
	MinLibCas9	gRNA 2	CD163L1	ENST00000313599	GxE_00516	TGATGTCGTATGCAAGCAGT	20
	MinLibCas9	gRNA 2	CD180	ENST00000256447	GxE_00518	CACTGGAATAAACTCGAGAT	20
	MinLibCas9	gRNA 2	CD1B	ENST00000368168	GxE_00520	TGTGTGCCTTCCCCAGAAGG	20
	MinLibCas9	gRNA 2	CD1D	ENST00000368171	GxE_00522	CGTCCAGCTGCTATTGGCGA	20
	MinLibCas9	gRNA 2	CD207	ENST00000410009	GxE_00524	AAAGAATAGTGACGGCATGG	20
	MinLibCas9	gRNA 2	CD33	ENST00000262262	GxE_00526	ACTGGTATCTTTCCAGGAGA	20
	MinLibCas9	gRNA 2	CD36	ENST00000435819	GxE_00528	TGCGACATGATTAATGGTAC	20
	MinLibCas9	gRNA 2	CD5L	ENST00000368174	GxE_00530	ACACCACCTTTGCGGCCCGG	20
	MinLibCas9	gRNA 2	CD96	ENST00000283285	GxE_00532	ATTTTAGTCTGAATGCCCTC	20
	MinLibCas9	gRNA 2	CDC20B	ENST00000381375	GxE_00534	CGATTCCATACTCCAACCAG	20
	MinLibCas9	gRNA 2	CDC27	ENST00000531206	GxE_00536	ACACTTACAATTGTGTCCTG	20
	MinLibCas9	gRNA 2	CDH26	ENST00000348616	GxE_00538	GATGTTGTGGAGCGCTCAAC	20
	MinLibCas9	gRNA 2	CDHR3	ENST00000317716	GxE_00540	CGCTGTGATATTGGCCACGA	20
	MinLibCas9	gRNA 2	CDK11A	ENST00000404249	GxE_00542	GAAGAGAAGGGAAATGGCAA	20
	MinLibCas9	gRNA 2	CDK15	ENST00000450471	GxE_00544	GCTGAGACATATACTGGGCC	20
	MinLibCas9	gRNA 2	CDKL2	ENST00000429927	GxE_00546	TTTTGGATTTGCGCGAACAT	20
	MinLibCas9	gRNA 2	CDKL4	ENST00000378803	GxE_00548	TTTTCCCTCAGAGTTGCTGA	20
	MinLibCas9	gRNA 2	CDRT15	ENST00000420162	GxE_00550	TGAGGCACAGACACTTGGTG	20
	MinLibCas9	gRNA 2	CEACAM4	ENST00000221954	GxE_00552	GGGAAAGGATGTTCTTCTAC	20
	MinLibCas9	gRNA 2	CEACAM7	ENST00000006724	GxE_00554	CAGCAACAACTTCAATCCGG	20
	MinLibCas9	gRNA 2	CELA1	ENST00000293636	GxE_00556	GGGAACCTCCAGACCGGTAC	20
	MinLibCas9	gRNA 2	CELA3B	ENST00000337107	GxE_00558	CGAGTACGACCGTGCTGTGA	20
	MinLibCas9	gRNA 2	CELSR1	ENST00000262738	GxE_00560	CTACAGTACGCCGCCGCGCT	20
	MinLibCas9	gRNA 2	CENPF	ENST00000366955	GxE_00562	ACTGCCGGTACACCTCACAG	20
	MinLibCas9	gRNA 2	CEP112	ENST00000392769	GxE_00564	TTATTGCATATGCTTAAACG	20
	MinLibCas9	gRNA 2	CEP126	ENST00000263468	GxE_00566	TCTTTTGAATGCTCCAGAAG	20
	MinLibCas9	gRNA 2	CEP152	ENST00000380950	GxE_00568	ACCTACCGGACTGCAACAAG	20
	MinLibCas9	gRNA 2	CEP164	ENST00000278935	GxE_00570	CTCCGATAGTGTTCGTCACA	20
	MinLibCas9	gRNA 2	CEP250	ENST00000397527	GxE_00572	CCTTCTCAGTCTATGGCGGG	20
	MinLibCas9	gRNA 2	CEP290	ENST00000552810	GxE_00574	TTAGTTGGCTCTTCGAAATG	20
	MinLibCas9	gRNA 2	CEP72	ENST00000264935	GxE_00576	CCGAAACACTTCTGCCAACG	20
	MinLibCas9	gRNA 2	CEP89	ENST00000305768	GxE_00578	TGAGTTCTACATTCAAACGA	20
	MinLibCas9	gRNA 2	CEP95	ENST00000556440	GxE_00580	TCTCCAGTAGAATTTACGGC	20
	MinLibCas9	gRNA 2	CES1	ENST00000360526	GxE_00582	ATGCCGCAGCTTACATAGGA	20
	MinLibCas9	gRNA 2	CES5A	ENST00000521992	GxE_00584	GCTGCGGGTTCGTAAATCGC	20
	MinLibCas9	gRNA 2	CFAP100	ENST00000352312	GxE_00586	CCTATACAAGCTGTCGCCCA	20
	MinLibCas9	gRNA 2	CFAP157	ENST00000373295	GxE_00588	GATGTGGGAGACAACCAAGC	20
	MinLibCas9	gRNA 2	CFAP206	ENST00000369562	GxE_00590	CAAGACGAAACTATTGTGGT	20
	MinLibCas9	gRNA 2	CFAP299	ENST00000508675	GxE_00592	GAGCTAGGCTACCGAGGGAC	20
	MinLibCas9	gRNA 2	CFAP43	ENST00000357060	GxE_00594	GAGATCTTTCGGCAACGACT	20
	MinLibCas9	gRNA 2	CFAP46	ENST00000368586	GxE_00596	GGCGTTCCAGTAATGCCGCG	20
	MinLibCas9	gRNA 2	CFAP58	ENST00000369704	GxE_00598	CATCAAATGCGCCTTGACAT	20
	MinLibCas9	gRNA 2	CFAP61	ENST00000245957	GxE_00600	ATATTGGCATGAGATCGTCA	20
	MinLibCas9	gRNA 2	CFAP65	ENST00000341552	GxE_00602	GAGTGAACAAGAGGGTCATC	20
	MinLibCas9	gRNA 2	CFAP74	ENST00000493964	GxE_00604	GTAGCCAAAATCCACCTCCG	20
	MinLibCas9	gRNA 2	CFHR1	ENST00000320493	GxE_00606	CAGTGGACCTGCATTTGGGA	20
	MinLibCas9	gRNA 2	CFHR2	ENST00000367415	GxE_00608	AACAACATTGCACTTACTAG	20
	MinLibCas9	gRNA 2	CFHR3	ENST00000367425	GxE_00610	GAGCGGTGTACTTACTGACA	20
	MinLibCas9	gRNA 2	CFHR4	ENST00000367416	GxE_00612	ACAAGATGGTTGGTCACCAA	20
	MinLibCas9	gRNA 2	CFHR5	ENST00000256785	GxE_00614	AGAAAAAATCTTATAAGAGT	20
	MinLibCas9	gRNA 2	CFTR	ENST00000003084	GxE_00616	ATCGCGATTTATCTAGGCAT	20
	MinLibCas9	gRNA 2	CGN	ENST00000271636	GxE_00618	GAGATGGGCACTCTACGTCG	20
	MinLibCas9	gRNA 2	CHD1L	ENST00000369258	GxE_00620	CCGAATAACTTTAACAGACC	20
	MinLibCas9	gRNA 2	CHEK2	ENST00000382580	GxE_00622	CTGGTAAAAATAGAGCTTGC	20
	MinLibCas9	gRNA 2	CHIA	ENST00000369740	GxE_00624	ATCGTTGGATTCCCTACCTA	20
	MinLibCas9	gRNA 2	CHIT1	ENST00000367229	GxE_00626	CATGGAAGTCGTAGGCCATA	20
	MinLibCas9	gRNA 2	CHMP4A	ENST00000347519	GxE_00628	TGACGGGACATTATCCACCC	20
	MinLibCas9	gRNA 2	CHMP4C	ENST00000297265	GxE_00630	GGGCAAGAAACAAGAGTACC	20
	MinLibCas9	gRNA 2	CHPF2	ENST00000035307	GxE_00632	GCAGTATCGCTCATTTGAAC	20
	MinLibCas9	gRNA 2	CHRFAM7A	ENST00000299847	GxE_00634	TCACCGTCACCACCACCGAG	20
	MinLibCas9	gRNA 2	CHRNG	ENST00000389494	GxE_00636	ACATCCGAGTCTCGTTCCGC	20
	MinLibCas9	gRNA 2	CIDEB	ENST00000336557	GxE_00638	GGAGGATGACACGTGCCTGA	20
	MinLibCas9	gRNA 2	CILP	ENST00000261883	GxE_00640	GCCAGCGGTGTACGGAAACT	20
	MinLibCas9	gRNA 2	CLCA4	ENST00000370563	GxE_00642	AGGTGGTGTCACCATGGGTA	20
	MinLibCas9	gRNA 2	CLCN1	ENST00000343257	GxE_00644	CCTAGATTGTATCCACCGCC	20
	MinLibCas9	gRNA 2	CLCNKA	ENST00000331433	GxE_00646	CATCGGGCGCCTCTTGGGAG	20
	MinLibCas9	gRNA 2	CLDN20	ENST00000367165	GxE_00648	TGAAATGTACTCGCTTAGGA	20
	MinLibCas9	gRNA 2	CLEC11A	ENST00000250340	GxE_00650	CAAGCGGCCGTGCTCGCGCT	20
	MinLibCas9	gRNA 2	CLEC12A	ENST00000355690	GxE_00652	GGCTATTGTTTGCAGTGTGG	20
	MinLibCas9	gRNA 2	CLEC17A	ENST00000417570	GxE_00654	CCCTGGCTCAATCAGAGGTC	20
	MinLibCas9	gRNA 2	CLEC18B	ENST00000339953	GxE_00656	ACAATCATCCCCTATAAGAA	20
	MinLibCas9	gRNA 2	CLHC1	ENST00000401408	GxE_00658	AGTTACCAATTGGGTTACAC	20
	MinLibCas9	gRNA 2	CLTCL1	ENST00000263200	GxE_00660	GCCGTTCGTAGTAACCTGGC	20
	MinLibCas9	gRNA 2	CLYBL	ENST00000376360	GxE_00662	AGGGCAGTGCTTTATGTACC	20
	MinLibCas9	gRNA 2	CMA1	ENST00000250378	GxE_00664	TGTTATGTTATGGGCTCCAA	20
	MinLibCas9	gRNA 2	CMYA5	ENST00000446378	GxE_00666	TATATTGCCCCAGTAATCGG	20
	MinLibCas9	gRNA 2	CNDP1	ENST00000358821	GxE_00668	GATCGCTCCCCAGTTCGGCC	20
	MinLibCas9	gRNA 2	CNGA4	ENST00000379936	GxE_00670	GCGTGACGCATGGGTGTACC	20
	MinLibCas9	gRNA 2	CNGB3	ENST00000320005	GxE_00672	CCGGGAAAGAAGGTCCAAAC	20
	MinLibCas9	gRNA 2	CNKSR1	ENST00000361530	GxE_00674	GCCGGCCGGACTGTGACGGC	20
	MinLibCas9	gRNA 2	CNTLN	ENST00000380647	GxE_00676	TGGTCAGTTTGGTTGTGGAA	20
	MinLibCas9	gRNA 2	CNTN5	ENST00000524871	GxE_00678	TACTTGTAATTGTCCACGAA	20
	MinLibCas9	gRNA 2	CNTN6	ENST00000446702	GxE_00680	TTACTATGAGTTATCACTAC	20
	MinLibCas9	gRNA 2	CNTRL	ENST00000373855	GxE_00682	TTTTCTCTAACTCTCGGAGT	20
	MinLibCas9	gRNA 2	COL15A1	ENST00000375001	GxE_00684	ACCGGCCTTCCCGGGATGAA	20
	MinLibCas9	gRNA 2	COL16A1	ENST00000373672	GxE_00686	GATGCATTTACCGCGTGGGC	20
	MinLibCas9	gRNA 2	COL20A1	ENST00000358894	GxE_00688	TGCGCCGCCTCCGCTACAAG	20
	MinLibCas9	gRNA 2	COL21A1	ENST00000244728	GxE_00690	TTGTAGACGTTGTTTGATGA	20
	MinLibCas9	gRNA 2	COL26A1	ENST00000313669	GxE_00692	GGTCGGCGGAGTGCTCTCGG	20
	MinLibCas9	gRNA 2	COL28A1	ENST00000399429	GxE_00694	GGTATTGTTACCTTTGGTCC	20
	MinLibCas9	gRNA 2	COL6A5	ENST00000265379	GxE_00696	AGGAACTTGAGGGTATGGCA	20
	MinLibCas9	gRNA 2	COL6A6	ENST00000358511	GxE_00698	GTTTAGCGATACCTATCACC	20
	MinLibCas9	gRNA 2	COL7A1	ENST00000328333	GxE_00700	CTCACGCGGTACTGTGTCGC	20
	MinLibCas9	gRNA 2	COL9A2	ENST00000372748	GxE_00702	GGGGGCCCCGATGGTCCATC	20
	MinLibCas9	gRNA 2	CORIN	ENST00000273857	GxE_00704	TGATGTTCATACAGGCACCT	20
	MinLibCas9	gRNA 2	CORO7	ENST00000251166	GxE_00706	GAGTACCTCGCAGCTCATGA	20
	MinLibCas9	gRNA 2	CP	ENST00000264613	GxE_00708	TCATCAAAGGATAATATCCG	20
	MinLibCas9	gRNA 2	CPA4	ENST00000222482	GxE_00710	CACTGCGTACTCTAAGCCCT	20
	MinLibCas9	gRNA 2	CPNE1	ENST00000317677	GxE_00712	AGTTCCGCACCCGTTCAGTC	20
	MinLibCas9	gRNA 2	CPNE3	ENST00000521271	GxE_00714	GCTAATGGTTCATCGGACAG	20
	MinLibCas9	gRNA 2	CPZ	ENST00000360986	GxE_00716	TAGTACTCGGACGTCAGGTC	20
	MinLibCas9	gRNA 2	CR1	ENST00000367049	GxE_00718	CTAAAAAACTCAGTCTGGAC	20
	MinLibCas9	gRNA 2	CRELD2	ENST00000404488	GxE_00720	CAATCAGATGCTAGAGGCGC	20
	MinLibCas9	gRNA 2	CRHR2	ENST00000348438	GxE_00722	TGACGCCGTTGAAGTACTCG	20
	MinLibCas9	gRNA 2	CRISP1	ENST00000335847	GxE_00724	CTTGGAAGTCTCCTCTCAAG	20
	MinLibCas9	gRNA 2	CROCC	ENST00000375541	GxE_00726	ACAATCTCCCTGATAAGGGC	20
	MinLibCas9	gRNA 2	CROT	ENST00000419147	GxE_00728	GGAGCGAACTCGATGGGCTA	20
	MinLibCas9	gRNA 2	CRYBA4	ENST00000354760	GxE_00730	AGTGGTAGAACTTACAGCAC	20
	MinLibCas9	gRNA 2	CRYBB3	ENST00000215855	GxE_00732	TCACAATATTCAGAGGCCGG	20
	MinLibCas9	gRNA 2	CRYBG1	ENST00000369066	GxE_00734	AGATCAAGCCCGAGCACAAG	20
	MinLibCas9	gRNA 2	CRYGA	ENST00000304502	GxE_00736	TACGAGAGAGATGACTACCG	20
	MinLibCas9	gRNA 2	CRYGD	ENST00000264376	GxE_00738	CCAGATGATAGAGTTCACTG	20
	MinLibCas9	gRNA 2	CRYZ	ENST00000417775	GxE_00740	ACCGATTCCAAAAGACCATC	20
	MinLibCas9	gRNA 2	CSF2RA	ENST00000417535	GxE_00742	CCTGAGTCTTGTATGTAATA	20
	MinLibCas9	gRNA 2	CSF2RB	ENST00000403662	GxE_00744	AGAGACGATGTATTGGCCGT	20
	MinLibCas9	gRNA 2	CSHL1	ENST00000309894	GxE_00746	TGTTGGTGAAGGTACTCCTG	20
	MinLibCas9	gRNA 2	CSKMT	ENST00000532971	GxE_00748	CTTTGGATACGACGAAGTCC	20
	MinLibCas9	gRNA 2	CST11	ENST00000377009	GxE_00750	GGACTCGGAAGATCCTGAAG	20
	MinLibCas9	gRNA 2	CST2	ENST00000304725	GxE_00752	TTTCTCATGTGTGTAGATCG	20
	MinLibCas9	gRNA 2	CSTL1	ENST00000347397	GxE_00754	GATTCTCGGCAGCTGACGAC	20
	MinLibCas9	gRNA 2	CTBP2	ENST00000309035	GxE_00756	GCTCACCTGTGATGGCTCGG	20
	MinLibCas9	gRNA 2	CTC1	ENST00000315684	GxE_00758	ATGCACTACTGCTCCACGAC	20
	MinLibCas9	gRNA 2	CTSA	ENST00000372484	GxE_00760	GTGGTGCTTTGGCTCAATGG	20
	MinLibCas9	gRNA 2	CTSE	ENST00000358184	GxE_00762	TCTTTCCAGAGACGCACAGC	20
	MinLibCas9	gRNA 2	CTSW	ENST00000307886	GxE_00764	TCAGGTAACTCCGGTTGAAC	20
	MinLibCas9	gRNA 2	CTU2	ENST00000453996	GxE_00766	GGTGCTTTGGTGCTCTGCCC	20
	MinLibCas9	gRNA 2	CUBN	ENST00000377833	GxE_00768	AGATTACCCCCGCAACCTAC	20
	MinLibCas9	gRNA 2	CUL9	ENST00000252050	GxE_00770	AGGGATCGAATCAGTAGCTC	20
	MinLibCas9	gRNA 2	CWH43	ENST00000226432	GxE_00772	TTCTTGTTGTTCTACGCATA	20
	MinLibCas9	gRNA 2	CXCL6	ENST00000226317	GxE_00774	AGGAGCTCTCACCGCTGGCG	20
	MinLibCas9	gRNA 2	CXCL8	ENST00000307407	GxE_00776	ATTTCTGTGTTGGCGCAGTG	20
	MinLibCas9	gRNA 2	CXorf58	ENST00000379211	GxE_00778	AATAAGCTTAGCCTCTAAGG	20
	MinLibCas9	gRNA 2	CYP1A1	ENST00000379727	GxE_00780	GAATAGGGATGAAGTCAGCT	20
	MinLibCas9	gRNA 2	CYP26C1	ENST00000285949	GxE_00782	TCTTCGGCGAAACGCTGCAC	20
	MinLibCas9	gRNA 2	CYP2A13	ENST00000330436	GxE_00784	GTCACTGTTGCGCATGATGC	20
	MinLibCas9	gRNA 2	CYP2A6	ENST00000301141	GxE_00786	ATCGACGCCCTCCGGGGCAC	20
	MinLibCas9	gRNA 2	CYP2B6	ENST00000324071	GxE_00788	CTCTGTATTCGGCCAGGTCA	20
	MinLibCas9	gRNA 2	CYP2C18	ENST00000285979	GxE_00790	TGGAAGAGGAAGTTTTCCAG	20
	MinLibCas9	gRNA 2	CYP2C19	ENST00000371321	GxE_00792	CGGGAAATAATCAATGATAG	20
	MinLibCas9	gRNA 2	CYP2C8	ENST00000371270	GxE_00794	CACTGGATGTTAACAATCCT	20
	MinLibCas9	gRNA 2	CYP2D6	ENST00000360608	GxE_00796	GGCGCTGGTGACCCACGGCG	20
	MinLibCas9	gRNA 2	CYP2F1	ENST00000331105	GxE_00798	GAGGAGCGAATCCTAGAGGA	20
	MinLibCas9	gRNA 2	CYP3A43	ENST00000222382	GxE_00800	ATGAAAAATACGGAGAAATG	20
	MinLibCas9	gRNA 2	CYP3A5	ENST00000222982	GxE_00802	GATCACGTCGGGATCTGTGA	20
	MinLibCas9	gRNA 2	CYP4A22	ENST00000371891	GxE_00804	GGATCCCGGAGACACCACCC	20
	MinLibCas9	gRNA 2	CYP4B1	ENST00000371923	GxE_00806	TGAACTGTCCGAACCAGAGT	20
	MinLibCas9	gRNA 2	CYP4F12	ENST00000550308	GxE_00808	GGGAATAGGTGGCCGACATC	20
	MinLibCas9	gRNA 2	CYP4F2	ENST00000221700	GxE_00810	AATACAGGAAGTCAATATGC	20
	MinLibCas9	gRNA 2	CYP4F3	ENST00000221307	GxE_00812	TTCTGCTCTTATGTCCTCAT	20
	MinLibCas9	gRNA 2	CYP4Z1	ENST00000334194	GxE_00814	ATGACAGTTTTACCCAGTAA	20
	MinLibCas9	gRNA 2	CYYR1	ENST00000299340	GxE_00816	AACCACAGGGCGACCCGCGT	20
	MinLibCas9	gRNA 2	DAOA	ENST00000375936	GxE_00818	AAGGTGATGACACTTGACTC	20
	MinLibCas9	gRNA 2	DCAF11	ENST00000446197	GxE_00820	AGCATCAAGGCCCGCGACGT	20
	MinLibCas9	gRNA 2	DCAKD	ENST00000452796	GxE_00822	TTTGCCCTATCCTTAGCGAC	20
	MinLibCas9	gRNA 2	DCDC2B	ENST00000409358	GxE_00824	TGATGTCACCTCGCAGAGGA	20
	MinLibCas9	gRNA 2	DCHS2	ENST00000357232	GxE_00826	GAATCCGCCCTTACACGGGC	20
	MinLibCas9	gRNA 2	DCLRE1A	ENST00000361384	GxE_00828	ACGACATGGTCCCTTACTGA	20
	MinLibCas9	gRNA 2	DDIAS	ENST00000533655	GxE_00830	AGGTCTAATTGTCCAAAATG	20
	MinLibCas9	gRNA 2	DDX11	ENST00000407793	GxE_00832	GATGCCCGCGGCCTGCCGAG	20
	MinLibCas9	gRNA 2	DDX52	ENST00000349699	GxE_00834	CGAGCCGGCGAAAGAGATCG	20
	MinLibCas9	gRNA 2	DDX58	ENST00000379883	GxE_00836	GGCAGGTGCAGAGAAATTGG	20
	MinLibCas9	gRNA 2	DDX60L	ENST00000260184	GxE_00838	GGAGTTGAAAAGCCACACAG	20
	MinLibCas9	gRNA 2	DECR2	ENST00000219481	GxE_00840	GCCATACGGTGATTGCCAGT	20
	MinLibCas9	gRNA 2	DEFA4	ENST00000297435	GxE_00842	GCAGCGTGGGCCAGAAGACC	20
	MinLibCas9	gRNA 2	DEFB105A	ENST00000334773	GxE_00844	ACTTACCTGATGGAAATGGT	20
	MinLibCas9	gRNA 2	DENND2D	ENST00000357640	GxE_00846	TGATGCAGTACACTTTGGGA	20
	MinLibCas9	gRNA 2	DERL3	ENST00000406855	GxE_00848	GGGTTGAAGTAGAGTTGAAA	20
	MinLibCas9	gRNA 2	DEUP1	ENST00000298050	GxE_00850	AGTTACCAAACTCAACTAAA	20
	MinLibCas9	gRNA 2	DHCR7	ENST00000355527	GxE_00852	TCGAGTTTAACCCTCGGATC	20
	MinLibCas9	gRNA 2	DHDH	ENST00000221403	GxE_00854	CCGCGATCTGAGCCGTGCGA	20
	MinLibCas9	gRNA 2	DHRS4L2	ENST00000335125	GxE_00856	AAGCCTAATGGATGTCACCG	20
	MinLibCas9	gRNA 2	DHRS7B	ENST00000395511	GxE_00858	TGATCACAGGCGCCACCTCA	20
	MinLibCas9	gRNA 2	DHRS9	ENST00000327239	GxE_00860	GTCAGTGGGAGCCAGCACGC	20
	MinLibCas9	gRNA 2	DHX58	ENST00000251642	GxE_00862	ACAGCCTCCCCAGGCACTGG	20
	MinLibCas9	gRNA 2	DIAPH3	ENST00000400324	GxE_00864	GTTGAACTGAATTGTGCCGG	20
	MinLibCas9	gRNA 2	DIS3	ENST00000377767	GxE_00866	GCGTGTGGAGGGGCGCACGA	20
	MinLibCas9	gRNA 2	DIXDC1	ENST00000440460	GxE_00868	CATCCCGGAGATCTTGTCGC	20
	MinLibCas9	gRNA 2	DLEC1	ENST00000308059	GxE_00870	GATATCTTGGGTGCGCAGCG	20
	MinLibCas9	gRNA 2	DMBT1	ENST00000368909	GxE_00872	AGGGTCGACTCCGAGGGAAA	20
	MinLibCas9	gRNA 2	DMGDH	ENST00000255189	GxE_00874	GAATTGGATCCTAATCGCTA	20
	MinLibCas9	gRNA 2	DMRT1	ENST00000382276	GxE_00876	AGAGGGACGTATGGTCATCC	20
	MinLibCas9	gRNA 2	DNA2	ENST00000399180	GxE_00878	ACTGTAGACAGAAAAGACAG	20
	MinLibCas9	gRNA 2	DNAH1	ENST00000420323	GxE_00880	GAATGCCTACGAGAACCGGG	20
	MinLibCas9	gRNA 2	DNAH10	ENST00000409039	GxE_00882	CGTCGTGTGGCGGGTTAACA	20
	MinLibCas9	gRNA 2	DNAH11	ENST00000328843	GxE_00884	TCAACTTCGTCACCGATGGG	20
	MinLibCas9	gRNA 2	DNAH14	ENST00000400952	GxE_00886	CCTGTTCTATCATAGGACAC	20
	MinLibCas9	gRNA 2	DNAH17	ENST00000389840	GxE_00888	GGTGTTGTCGAGCCCCACGA	20
	MinLibCas9	gRNA 2	DNAH2	ENST00000572933	GxE_00890	GTATTCCGGAAAGGCGCGCT	20
	MinLibCas9	gRNA 2	DNAH3	ENST00000261383	GxE_00892	TTGTTCCGAGCACAGGCGGT	20
	MinLibCas9	gRNA 2	DNAH5	ENST00000265104	GxE_00894	ATTGATAGACGTCACCACGA	20
	MinLibCas9	gRNA 2	DNAH7	ENST00000312428	GxE_00896	CTGTAACATCTATCCGTGAG	20
	MinLibCas9	gRNA 2	DNAH8	ENST00000359357	GxE_00898	TTGAAGAAGCTATTCCTGCG	20
	MinLibCas9	gRNA 2	DNAH9	ENST00000262442	GxE_00900	GGTATGAGCGATTCCATCCC	20
	MinLibCas9	gRNA 2	DNAI1	ENST00000242317	GxE_00902	TGCTGATGAATACCGGGACC	20
	MinLibCas9	gRNA 2	DNAJC28	ENST00000314399	GxE_00904	ATTTGTTTGTTCTATCACAT	20
	MinLibCas9	gRNA 2	DNASE2B	ENST00000370665	GxE_00906	AAGTCGGATTCTTTTCTTGA	20
	MinLibCas9	gRNA 2	DNHD1	ENST00000254579	GxE_00908	TGTAGCTCAGGCAGTGTCAA	20
	MinLibCas9	gRNA 2	DOCK1	ENST00000280333	GxE_00910	CAGCTGATGAAAGTCGATGG	20
	MinLibCas9	gRNA 2	DOCK6	ENST00000294618	GxE_00912	CTGCAGTGAATTTACCCGCG	20
	MinLibCas9	gRNA 2	DOK3	ENST00000357198	GxE_00914	CCGCTGCCAGCTGAAGGGGC	20
	MinLibCas9	gRNA 2	DPEP2	ENST00000412757	GxE_00916	GGACTACTGAGTGTGGTCGA	20
	MinLibCas9	gRNA 2	DPY19L2	ENST00000324472	GxE_00918	AAGGCCTGGCGTCTTCGAGC	20
	MinLibCas9	gRNA 2	DPY19L4	ENST00000414645	GxE_00920	AGATAATTCTAGTTACCTGA	20
	MinLibCas9	gRNA 2	DPYD	ENST00000370192	GxE_00922	GAGCTCTCCGAGAAGCAATG	20
	MinLibCas9	gRNA 2	DPYS	ENST00000351513	GxE_00924	ACAGTTCACAGCGCTGGCTA	20
	MinLibCas9	gRNA 2	DQX1	ENST00000404568	GxE_00926	CAGCTTCCACCCGATCAGGT	20
	MinLibCas9	gRNA 2	DSC3	ENST00000360428	GxE_00928	TCATTTAGAACTCTGAAATC	20
	MinLibCas9	gRNA 2	DUOX1	ENST00000321429	GxE_00930	CTATCACGTGCTTTCAGACC	20
	MinLibCas9	gRNA 2	DUOX2	ENST00000603300	GxE_00932	CCACAACCGCACCGTACTGG	20
	MinLibCas9	gRNA 2	DUOXA2	ENST00000323030	GxE_00934	TGTAACGCGCGCTGCGCTGA	20
	MinLibCas9	gRNA 2	DUSP16	ENST00000228862	GxE_00936	CAACCTTCGCTTCATAAGCT	20
	MinLibCas9	gRNA 2	DUSP27	ENST00000361200	GxE_00938	CAGAGTGCACGCCCTGACGG	20
	MinLibCas9	gRNA 2	DYDC2	ENST00000372198	GxE_00940	CACAAACCCCCTTGAGAAGG	20
	MinLibCas9	gRNA 2	DYNC2H1	ENST00000398093	GxE_00942	GACAAATAGTGCTCGTCAAG	20
	MinLibCas9	gRNA 2	DYSF	ENST00000410020	GxE_00944	CAATTACCCGGAACTCCCCG	20
	MinLibCas9	gRNA 2	DYTN	ENST00000452335	GxE_00946	TGGGCCACGCATGACTCGAA	20
	MinLibCas9	gRNA 2	ECHDC2	ENST00000371522	GxE_00948	ACTGACGAAGACATTCCCCA	20
	MinLibCas9	gRNA 2	ECHDC3	ENST00000379215	GxE_00950	TGCCAGCTGCGACATTGCCG	20
	MinLibCas9	gRNA 2	ECRG4	ENST00000238044	GxE_00952	CTACATGGGCTTTGACGAAG	20
	MinLibCas9	gRNA 2	ECT2L	ENST00000423192	GxE_00954	CCAAATGCGTTAAGTTCGGA	20
	MinLibCas9	gRNA 2	EEF2K	ENST00000263026	GxE_00956	ATGGTGCGCTACCACGAGGG	20
	MinLibCas9	gRNA 2	EFCAB13	ENST00000331493	GxE_00958	GCATTCCAGTCTCCAAAAAC	20
	MinLibCas9	gRNA 2	EFCAB3	ENST00000450662	GxE_00960	TTAGATTTGGCTGGCAACCC	20
	MinLibCas9	gRNA 2	EFCAB5	ENST00000394835	GxE_00962	TGTCTTAACCCACCTTCCCG	20
	MinLibCas9	gRNA 2	EFCAB6	ENST00000262726	GxE_00964	ATGCTACGCTCATATGACCT	20
	MinLibCas9	gRNA 2	EFHB	ENST00000295824	GxE_00966	GTGTCAAATAAGGTGCAATC	20
	MinLibCas9	gRNA 2	EGFL8	ENST00000395512	GxE_00968	CATAACGCGGTACATGGTCC	20
	MinLibCas9	gRNA 2	ELAC2	ENST00000338034	GxE_00970	TATTCCTGACACGAATGCAC	20
	MinLibCas9	gRNA 2	ELMO3	ENST00000393997	GxE_00972	TGAGCCATCTCGTCGCCCAT	20
	MinLibCas9	gRNA 2	ELMOD3	ENST00000540229	GxE_00974	GCTACCCTCATACCTTGAAG	20
	MinLibCas9	gRNA 2	ENDOU	ENST00000422538	GxE_00976	CTTCATGATCTCTCTGAGGA	20
	MinLibCas9	gRNA 2	ENDOV	ENST00000518137	GxE_00978	TCCCAGGTTACCTCGAGCTC	20
	MinLibCas9	gRNA 2	ENGASE	ENST00000579016	GxE_00980	CGGGGATGAGCGCTCGTACC	20
	MinLibCas9	gRNA 2	ENOSF1	ENST00000340116	GxE_00982	TCCACAAGTAACTTCCAGAC	20
	MinLibCas9	gRNA 2	ENPEP	ENST00000265162	GxE_00984	TTGTCCGTTCTCCGTGTAGG	20
	MinLibCas9	gRNA 2	ENPP3	ENST00000414305	GxE_00986	ATCGTTTTACAGCTCGAATA	20
	MinLibCas9	gRNA 2	ENPP7	ENST00000328313	GxE_00988	TGTGGGCCCTAGCTTCAGGG	20
	MinLibCas9	gRNA 2	ENTHD1	ENST00000325157	GxE_00990	GTTGCTAGTAAAGGCAGCTC	20
	MinLibCas9	gRNA 2	ENTPD7	ENST00000370489	GxE_00992	TAATCATAGACTTTCGACAT	20
	MinLibCas9	gRNA 2	EOGT	ENST00000295571	GxE_00994	GTTTGCAGCTATGTCGACAT	20
	MinLibCas9	gRNA 2	EPN3	ENST00000268933	GxE_00996	TCGGACATGAGCGAACTAGG	20
	MinLibCas9	gRNA 2	EPPK1	ENST00000525985	GxE_00998	CAGCGGGTACCTCACCCCGT	20
	MinLibCas9	gRNA 2	EPSTI1	ENST00000313640	GxE_01000	GTTAAAATACTCACCGCCTC	20
	MinLibCas9	gRNA 2	EPX	ENST00000225371	GxE_01002	ATTGAAGGGTCCGGACCGCT	20
	MinLibCas9	gRNA 2	EPYC	ENST00000261172	GxE_01004	TGATGCCACCTTAGAAGACC	20
	MinLibCas9	gRNA 2	ERAP1	ENST00000296754	GxE_01006	GCTATCGGAAGAACCCCTGC	20
	MinLibCas9	gRNA 2	ERAP2	ENST00000437043	GxE_01008	AGTGCAATTTGTTCATGAGC	20
	MinLibCas9	gRNA 2	ERCC3	ENST00000285398	GxE_01010	GATCTGGCTGTCGTCAATGG	20
	MinLibCas9	gRNA 2	ERICH6	ENST00000295910	GxE_01012	TGGGCACGAACGTAGAGGTC	20
	MinLibCas9	gRNA 2	ERMARD	ENST00000366773	GxE_01014	TGCGTAACGTCTTATGGCAT	20
	MinLibCas9	gRNA 2	ERN2	ENST00000256797	GxE_01016	CCAGATGACACTGACCACAG	20
	MinLibCas9	gRNA 2	ESYT3	ENST00000389567	GxE_01018	CAAGTCAGATCCCTACGCCA	20
	MinLibCas9	gRNA 2	ETFBKMT	ENST00000357721	GxE_01020	TTAGATCTTGGGAGTGGATG	20
	MinLibCas9	gRNA 2	EVPL	ENST00000301607	GxE_01022	CCGACCGCTACCACGCCGTA	20
	MinLibCas9	gRNA 2	EXO1	ENST00000366548	GxE_01024	TGTGAGGAAGTATAAAGGGC	20
	MinLibCas9	gRNA 2	EXO5	ENST00000372703	GxE_01026	GCATCTTCTTTAGTGGTGAC	20
	MinLibCas9	gRNA 2	EXTL1	ENST00000374280	GxE_01028	GTATTCGTGTACCCAGCGGT	20
	MinLibCas9	gRNA 2	F11	ENST00000403665	GxE_01030	TTATGTGGACCTAGACATGA	20
	MinLibCas9	gRNA 2	FAAH2	ENST00000374900	GxE_01032	TGGGGTTCCTTTGACAGTCA	20
	MinLibCas9	gRNA 2	FAHD2B	ENST00000414820	GxE_01034	CGTCATCGTCTTTGGGAGTG	20
	MinLibCas9	gRNA 2	FAM13A	ENST00000264344	GxE_01036	ACACGATCTCATGAGAGAAC	20
	MinLibCas9	gRNA 2	FAM151A	ENST00000302250	GxE_01038	TTCCACCGACATGGGGTCCG	20
	MinLibCas9	gRNA 2	FAM166A	ENST00000344774	GxE_01040	GTCTTGGCAGGGAACCCTCG	20
	MinLibCas9	gRNA 2	FAM187B	ENST00000324675	GxE_01042	AATATCATTGCCTGAGAGTA	20
	MinLibCas9	gRNA 2	FAM189B	ENST00000361361	GxE_01044	GGGCAATCGGTAGGGTACAA	20
	MinLibCas9	gRNA 2	FAM193A	ENST00000324666	GxE_01046	GGGGGCGTTGCATACAAGGT	20
	MinLibCas9	gRNA 2	FAM209A	ENST00000371328	GxE_01048	GAATGCACAGTCTTTGTTGG	20
	MinLibCas9	gRNA 2	FAM209B	ENST00000371325	GxE_01050	CTCCACACGGCACCTTCCCC	20
	MinLibCas9	gRNA 2	FAM221A	ENST00000344962	GxE_01052	TGCACCTGCAGCGAATGGGC	20
	MinLibCas9	gRNA 2	FAM71F1	ENST00000315184	GxE_01054	GAACCAGTCGGATCCAGAAG	20
	MinLibCas9	gRNA 2	FAM81B	ENST00000283357	GxE_01056	ATCATTCCAAACACCCAGAG	20
	MinLibCas9	gRNA 2	FAM83A	ENST00000518448	GxE_01058	GAACATTTCCATCCGGAGTG	20
	MinLibCas9	gRNA 2	FAM83H	ENST00000388913	GxE_01060	GCCGCTTCCTCGCTACCGAG	20
	MinLibCas9	gRNA 2	FAM90A1	ENST00000538603	GxE_01062	TCCTTTTCCCCAAAGTTCGG	20
	MinLibCas9	gRNA 2	FAM98C	ENST00000252530	GxE_01064	AGCCGGCATGGTCCAAGAAC	20
	MinLibCas9	gRNA 2	FAN1	ENST00000362065	GxE_01066	TGCCTAGATATGACTTAAAC	20
	MinLibCas9	gRNA 2	FANCA	ENST00000389301	GxE_01068	GCAGGATCAAGCCTCAAGGC	20
	MinLibCas9	gRNA 2	FANCM	ENST00000267430	GxE_01070	AGAACTGGCCGTAAACGTCA	20
	MinLibCas9	gRNA 2	FANK1	ENST00000368693	GxE_01072	GTTGTAGACACTGAGACGAG	20
	MinLibCas9	gRNA 2	FARP2	ENST00000264042	GxE_01074	TTCGAGCAATTTCGAGCACC	20
	MinLibCas9	gRNA 2	FASTKD1	ENST00000453153	GxE_01076	GTGCTTCAACTAGCGGGTCA	20
	MinLibCas9	gRNA 2	FBN3	ENST00000600128	GxE_01078	CTCGCTGATGCCCGACGGAA	20
	MinLibCas9	gRNA 2	FBXL8	ENST00000258200	GxE_01080	CCACATTCACAACCTACGGC	20
	MinLibCas9	gRNA 2	FBXO27	ENST00000292853	GxE_01082	AGTCTCCCGCCCGTAACGCC	20
	MinLibCas9	gRNA 2	FBXO40	ENST00000338040	GxE_01084	TGTGTCCAAACACTCCTCAC	20
	MinLibCas9	gRNA 2	FBXW10	ENST00000395665	GxE_01086	CATAAAGTGGCAGTATGCCG	20
	MinLibCas9	gRNA 2	FBXW8	ENST00000309909	GxE_01088	TTCCTCACGCAGAATCGCAA	20
	MinLibCas9	gRNA 2	FCGBP	ENST00000221347	GxE_01090	CTGCAACGGCGCCACCCATC	20
	MinLibCas9	gRNA 2	FCGR1A	ENST00000369168	GxE_01092	AAGCATCGCTACACATCAGC	20
	MinLibCas9	gRNA 2	FCGR2A	ENST00000271450	GxE_01094	GCTGCCCATGCTGGGCACTA	20
	MinLibCas9	gRNA 2	FCHSD1	ENST00000435817	GxE_01096	GGCTAAACCGAAGTGACCAT	20
	MinLibCas9	gRNA 2	FCN1	ENST00000371806	GxE_01098	AGCCGCTCAGGAAATACCCC	20
	MinLibCas9	gRNA 2	FCN2	ENST00000291744	GxE_01100	TCCACAGGTTTTCCAGCGGA	20
	MinLibCas9	gRNA 2	FCN3	ENST00000270879	GxE_01102	GACCTTCCGCCTCCTCGGTG	20
	MinLibCas9	gRNA 2	FCRLB	ENST00000367948	GxE_01104	CGCGCCCATGTTCTCCGCTA	20
	MinLibCas9	gRNA 2	FCSK	ENST00000288078	GxE_01106	ACATCATGACCTATCGGGTG	20
	MinLibCas9	gRNA 2	FDXACB1	ENST00000260257	GxE_01108	CCGCATTGTGGACGCAAAGC	20
	MinLibCas9	gRNA 2	FER1L6	ENST00000522917	GxE_01110	GCGACTTACGCTCTGCTGGC	20
	MinLibCas9	gRNA 2	FETUB	ENST00000265029	GxE_01112	TATAACTGTACTCTTCGCCC	20
	MinLibCas9	gRNA 2	FGGY	ENST00000371218	GxE_01114	TCAGAGCGTTACTGGAAAAT	20
	MinLibCas9	gRNA 2	FGL1	ENST00000398056	GxE_01116	AGGTGCGCCTGCTTGAGACC	20
	MinLibCas9	gRNA 2	FKBP7	ENST00000424785	GxE_01118	CAAGAACAAACCATTTGGGG	20
	MinLibCas9	gRNA 2	FMN2	ENST00000319653	GxE_01120	CCATTCGGCTACGGAGCAAG	20
	MinLibCas9	gRNA 2	FMO2	ENST00000441535	GxE_01122	TCTACTCTGTGGAGCCATCA	20
	MinLibCas9	gRNA 2	FNDC7	ENST00000370017	GxE_01124	AGGCACTGTGACGGGACTAA	20
	MinLibCas9	gRNA 2	FOLR1	ENST00000393679	GxE_01126	CTGTTCTACCAACACCAGCC	20
	MinLibCas9	gRNA 2	FOLR3	ENST00000456237	GxE_01128	TATGGAGGAGATGGCTGTGG	20
	MinLibCas9	gRNA 2	FRAS1	ENST00000264895	GxE_01130	CACTGGTACACGTGGAGCAC	20
	MinLibCas9	gRNA 2	FRMPD2	ENST00000374201	GxE_01132	GATGACCGCTCTACGGGTCC	20
	MinLibCas9	gRNA 2	FSCN2	ENST00000334850	GxE_01134	GCCCGTCCTCTTCTGCCGAC	20
	MinLibCas9	gRNA 2	FSIP1	ENST00000350221	GxE_01136	GCTCAGGGGTAAACACAACC	20
	MinLibCas9	gRNA 2	FUT2	ENST00000425340	GxE_01138	GGAATACCGCCACATCCCGG	20
	MinLibCas9	gRNA 2	FYB2	ENST00000343433	GxE_01140	CCTTGCCAACTATGGAAGTA	20
	MinLibCas9	gRNA 2	G6PC2	ENST00000375363	GxE_01142	TTCCCTACTACATGTGAAAC	20
	MinLibCas9	gRNA 2	GAB4	ENST00000400588	GxE_01144	CTGGAATACTACAAGAATGA	20
	MinLibCas9	gRNA 2	GABPB1	ENST00000220429	GxE_01146	GGGCCATGCCAGCATAGTAG	20
	MinLibCas9	gRNA 2	GADL1	ENST00000282538	GxE_01148	AGTTCCAATAGTTTATGGGG	20
	MinLibCas9	gRNA 2	GAL3ST2	ENST00000192314	GxE_01150	GAACACGGGGTTCCTCAGGA	20
	MinLibCas9	gRNA 2	GANC	ENST00000318010	GxE_01152	TGCTTACCGTCTTTATAACC	20
	MinLibCas9	gRNA 2	GASK1B	ENST00000393807	GxE_01154	GCTTGCTGCGCTTGGAGCGT	20
	MinLibCas9	gRNA 2	GBP1	ENST00000370473	GxE_01156	GAGTATGTCAGGTACTCATC	20
	MinLibCas9	gRNA 2	GBP3	ENST00000370481	GxE_01158	CCAGGCCCTCAGTGTCAAGC	20
	MinLibCas9	gRNA 2	GBP4	ENST00000355754	GxE_01160	AATATATGTGATTCAGGGCT	20
	MinLibCas9	gRNA 2	GBP7	ENST00000294671	GxE_01162	AGGAGTCGCTCCACTGTTGA	20
	MinLibCas9	gRNA 2	GCA	ENST00000437150	GxE_01164	GTTCTTACCCATAAGACCAA	20
	MinLibCas9	gRNA 2	GCFC2	ENST00000321027	GxE_01166	GCATCTGGGATCTTAACTGA	20
	MinLibCas9	gRNA 2	GCKR	ENST00000264717	GxE_01168	TCTTATGGGCTGCTAATAAC	20
	MinLibCas9	gRNA 2	GCNT3	ENST00000396065	GxE_01170	GTTGAGGTCAGCTTGCACCC	20
	MinLibCas9	gRNA 2	GCSAML	ENST00000366488	GxE_01172	ATCATCATTGGAGCTCAGGG	20
	MinLibCas9	gRNA 2	GDPD4	ENST00000315938	GxE_01174	GTATATCAGTCTCCAATCCA	20
	MinLibCas9	gRNA 2	GEN1	ENST00000381254	GxE_01176	TCTATTAAAGGTTTAATCGG	20
	MinLibCas9	gRNA 2	GIGYF2	ENST00000409451	GxE_01178	GGTTACCGAAGGGTTCGCTC	20
	MinLibCas9	gRNA 2	GIPR	ENST00000590918	GxE_01180	AGCGCTGGGAACGGTACCGC	20
	MinLibCas9	gRNA 2	GJB4	ENST00000339480	GxE_01182	CATTGGGCCCGTGTTTCAGG	20
	MinLibCas9	gRNA 2	GJB7	ENST00000525899	GxE_01184	AGGCCCCCATCCATTGTACC	20
	MinLibCas9	gRNA 2	GLB1L2	ENST00000535456	GxE_01186	TTTCTCCGCAGTACAAGCGT	20
	MinLibCas9	gRNA 2	GLG1	ENST00000205061	GxE_01188	AGATCATCCTAAGCTGTCGG	20
	MinLibCas9	gRNA 2	GLRA4	ENST00000372617	GxE_01190	ACGTTCACGGGTGGGCCTGA	20
	MinLibCas9	gRNA 2	GML	ENST00000220940	GxE_01192	CATTTATGACCGCACAGTCA	20
	MinLibCas9	gRNA 2	GMPR	ENST00000259727	GxE_01194	AAAATGTTCTGAATACCCAT	20
	MinLibCas9	gRNA 2	GNLY	ENST00000263863	GxE_01196	GATGGTGGATAAGCCCACCC	20
	MinLibCas9	gRNA 2	GNPTAB	ENST00000299314	GxE_01198	CGCTACTCACCTCTCCGAAC	20
	MinLibCas9	gRNA 2	GOLGA8H	ENST00000566740	GxE_01200	GAGTGTGCTGAACATCTAAA	20
	MinLibCas9	gRNA 2	GPD2	ENST00000310454	GxE_01202	AGAGTCCGTGAAAGGTCCCG	20
	MinLibCas9	gRNA 2	GPLD1	ENST00000230036	GxE_01204	CACCAGGATGCGTATCAGGC	20
	MinLibCas9	gRNA 2	GPNMB	ENST00000381990	GxE_01206	TTGAGGCCCAAGTGTCACAT	20
	MinLibCas9	gRNA 2	GPR1	ENST00000407325	GxE_01208	TTTGGTTCACGGGGTTCAAG	20
	MinLibCas9	gRNA 2	GPR142	ENST00000335666	GxE_01210	CGCCAGAAGGTAGTAGTAGG	20
	MinLibCas9	gRNA 2	GPR179	ENST00000342292	GxE_01212	GCGATGCAGCGGAATACACT	20
	MinLibCas9	gRNA 2	GPR35	ENST00000438013	GxE_01214	CCGGCACAATTTCAACTCCA	20
	MinLibCas9	gRNA 2	GPR89B	ENST00000314163	GxE_01216	CAGCATCATGATTACCTCCC	20
	MinLibCas9	gRNA 2	GPRC5A	ENST00000014914	GxE_01218	GGCCACCGAGGTCACAACCC	20
	MinLibCas9	gRNA 2	GPRC5D	ENST00000228887	GxE_01220	AGTCTTGGATCTTTCGCATG	20
	MinLibCas9	gRNA 2	GPRC6A	ENST00000310357	GxE_01222	TCCCAGACGACCACAAATCC	20
	MinLibCas9	gRNA 2	GPRIN1	ENST00000303991	GxE_01224	CTGTGTCTAGACTCCATGCC	20
	MinLibCas9	gRNA 2	GRAMD1A	ENST00000317991	GxE_01226	AGCCGTAGCACTGATGCACC	20
	MinLibCas9	gRNA 2	GRAMD2A	ENST00000309731	GxE_01228	CTCCCGAACTTACCAGACAT	20
	MinLibCas9	gRNA 2	GRIN3B	ENST00000234389	GxE_01230	GGGTGAAGCACCGGTACCCG	20
	MinLibCas9	gRNA 2	GSDME	ENST00000342947	GxE_01232	GTATAACTCAATGACACCGT	20
	MinLibCas9	gRNA 2	GSG1	ENST00000432710	GxE_01234	CTTTGACATGCCAGTGTCCC	20
	MinLibCas9	gRNA 2	GSTA5	ENST00000370989	GxE_01236	AAGAGATGCCAAGACTGCCT	20
	MinLibCas9	gRNA 2	GSTM4	ENST00000369836	GxE_01238	TATGGACGTCTCCAATCAGC	20
	MinLibCas9	gRNA 2	GSTT2	ENST00000215780	GxE_01240	AAACTGCCGACGCTCAAGGA	20
	MinLibCas9	gRNA 2	GUCA1C	ENST00000261047	GxE_01242	TTTATGATGGAATATCCATC	20
	MinLibCas9	gRNA 2	GUF1	ENST00000281543	GxE_01244	GTAGAGCCTGTCGGTAGCCC	20
	MinLibCas9	gRNA 2	GYS2	ENST00000261195	GxE_01246	CCTCCCAAGTAGTGTAGCGT	20
	MinLibCas9	gRNA 2	H2BW2	ENST00000355016	GxE_01248	TCAGCACCCGGGGGAAATAG	20
	MinLibCas9	gRNA 2	HABP2	ENST00000351270	GxE_01250	CAGATGCGGACGAAAAGCCC	20
	MinLibCas9	gRNA 2	HAL	ENST00000261208	GxE_01252	ATGCTCTTCGACCTCACCGT	20
	MinLibCas9	gRNA 2	HAO2	ENST00000325945	GxE_01254	ATTGTCATTGCAGCTCCCGA	20
	MinLibCas9	gRNA 2	HAP1	ENST00000347901	GxE_01256	CGAATAAAGGCGGCGCGCTC	20
	MinLibCas9	gRNA 2	HBB	ENST00000335295	GxE_01258	GTAACGGCAGACTTCTCCTC	20
	MinLibCas9	gRNA 2	HBM	ENST00000356815	GxE_01260	CAGCTGCGTCGCGTCCTGGC	20
	MinLibCas9	gRNA 2	HDAC10	ENST00000216271	GxE_01262	TCTGCGGTTGTCAGCCCGCG	20
	MinLibCas9	gRNA 2	HEATR4	ENST00000553558	GxE_01264	TCACCTGGCGAAAGTAGCTC	20
	MinLibCas9	gRNA 2	HELB	ENST00000247815	GxE_01266	GTCCGTGTTCATCGACGCCG	20
	MinLibCas9	gRNA 2	HEPHL1	ENST00000315765	GxE_01268	GTTTACAGACGCTTCACGGA	20
	MinLibCas9	gRNA 2	HEXA	ENST00000268097	GxE_01270	CATTGAATACGCACGGCTCC	20
	MinLibCas9	gRNA 2	HGFAC	ENST00000382774	GxE_01272	ATGCGGCCCCCGTAGCGGAA	20
	MinLibCas9	gRNA 2	HHIPL2	ENST00000343410	GxE_01274	GGAAAGGGGGCCCGTAATCC	20
	MinLibCas9	gRNA 2	HINT3	ENST00000229633	GxE_01276	GCAGGTGCTGTCGTAGTCCT	20
	MinLibCas9	gRNA 2	HLA-A	ENST00000396634	GxE_01278	CCAGTCACAGACTGACCGAG	20
	MinLibCas9	gRNA 2	HLA-B	ENST00000412585	GxE_01280	GCAGCCGTACATGCTCTGGA	20
	MinLibCas9	gRNA 2	HLA-C	ENST00000376228	GxE_01282	GACACAGAAGTACAAGCGCC	20
	MinLibCas9	gRNA 2	HLA-DPA1	ENST00000419277	GxE_01284	AATCTGTTCTGGGCAGGAAG	20
	MinLibCas9	gRNA 2	HLA-DPB1	ENST00000418931	GxE_01286	AGACACAACTACGAGCTGGG	20
	MinLibCas9	gRNA 2	HLA-G	ENST00000428701	GxE_01288	ACAGCGACTCGGCGTGTCCG	20
	MinLibCas9	gRNA 2	HLTF	ENST00000310053	GxE_01290	TATTGGTTCAATACCTCAGC	20
	MinLibCas9	gRNA 2	HMCN1	ENST00000271588	GxE_01292	AGTACTATTGATTTCCGAGC	20
	MinLibCas9	gRNA 2	HMMR	ENST00000393915	GxE_01294	AACAACTTATTGAATTGACC	20
	MinLibCas9	gRNA 2	HNRNPA1L2	ENST00000342657	GxE_01296	GAATACAACGCCACACAAGG	20
	MinLibCas9	gRNA 2	HORMAD2	ENST00000336726	GxE_01298	TCATGTATAACATACCTAAG	20
	MinLibCas9	gRNA 2	HPF1	ENST00000393381	GxE_01300	GACCAACTAATTGAAGTCCA	20
	MinLibCas9	gRNA 2	HPSE	ENST00000405413	GxE_01302	GATGAGGAACCGCGGGTCCG	20
	MinLibCas9	gRNA 2	HRC	ENST00000252825	GxE_01304	AGGATGTTTCCACAGAGAAT	20
	MinLibCas9	gRNA 2	HRG	ENST00000232003	GxE_01306	TACTATTTCAGATGGACGTC	20
	MinLibCas9	gRNA 2	HS6ST1	ENST00000259241	GxE_01308	ATGCAACGACGTCTTCCACG	20
	MinLibCas9	gRNA 2	HSD17B13	ENST00000328546	GxE_01310	GGGGAGATTGTTCTCATTAC	20
	MinLibCas9	gRNA 2	HSD17B8	ENST00000374662	GxE_01312	CAGGTCGCAGGCAGCTACGG	20
	MinLibCas9	gRNA 2	HTN3	ENST00000530128	GxE_01314	GGGAGCTGATTCACATGCAA	20
	MinLibCas9	gRNA 2	HTR2B	ENST00000258400	GxE_01316	TCTATCCCTTTAATAGGGAC	20
	MinLibCas9	gRNA 2	HTR3D	ENST00000382489	GxE_01318	TGGCCATCAGGCGCAGGTGC	20
	MinLibCas9	gRNA 2	HTR3E	ENST00000440596	GxE_01320	GGGAAATAACAGACGCATCC	20
	MinLibCas9	gRNA 2	HTRA4	ENST00000302495	GxE_01322	TCCCAGCGTCGGGCAACCGC	20
	MinLibCas9	gRNA 2	HYAL4	ENST00000223026	GxE_01324	ACAGATTGGGATACTATCCG	20
	MinLibCas9	gRNA 2	HYKK	ENST00000388988	GxE_01326	AAGTTTTGGTCATCATAGCT	20
	MinLibCas9	gRNA 2	ICA1L	ENST00000392237	GxE_01328	TCATTCGCTCACTACCTACC	20
	MinLibCas9	gRNA 2	ICAM3	ENST00000160262	GxE_01330	CACCAAAGGTTCGGAGCTGG	20
	MinLibCas9	gRNA 2	IDI2	ENST00000277517	GxE_01332	TGGGTGGCTACTACAGGAGT	20
	MinLibCas9	gRNA 2	IDO2	ENST00000502986	GxE_01334	TTCCTGCCAGACATAACCCA	20
	MinLibCas9	gRNA 2	IFI27L1	ENST00000555523	GxE_01336	AACTCCGCCCCCGTTGGCAA	20
	MinLibCas9	gRNA 2	IFI35	ENST00000438323	GxE_01338	GCTCAGCGTCTGTGCCAAAT	20
	MinLibCas9	gRNA 2	IFIH1	ENST00000263642	GxE_01340	AGCGTTCTCAAACGATGGAG	20
	MinLibCas9	gRNA 2	IFNK	ENST00000276943	GxE_01342	CTTCTATGAAATGTCCCTAC	20
	MinLibCas9	gRNA 2	IGFBPL1	ENST00000377694	GxE_01344	CTCGTCGAGCGCCGAGATCC	20
	MinLibCas9	gRNA 2	IGFLR1	ENST00000592537	GxE_01346	GAAGAACACTTTCGGAACGG	20
	MinLibCas9	gRNA 2	IGFN1	ENST00000335211	GxE_01348	AAGCACTGTCTGCGCCGGCT	20
	MinLibCas9	gRNA 2	IGSF10	ENST00000282466	GxE_01350	GAATTAACACTCCAGCGACG	20
	MinLibCas9	gRNA 2	IGSF22	ENST00000513874	GxE_01352	CCGACGTGCACGCGGCCACT	20
	MinLibCas9	gRNA 2	IL17F	ENST00000336123	GxE_01354	AACTTCCGAGGGGTACCGGT	20
	MinLibCas9	gRNA 2	IL17RB	ENST00000288167	GxE_01356	CTACAACATGATCTAATCCC	20
	MinLibCas9	gRNA 2	IL17RC	ENST00000295981	GxE_01358	AGTAGGGATACTTACCCCAG	20
	MinLibCas9	gRNA 2	IL20	ENST00000367098	GxE_01360	AGGAGGCAGCATCGATTCGC	20
	MinLibCas9	gRNA 2	IL33	ENST00000381434	GxE_01362	AAAGCCTTGTGTTTCAAGCT	20
	MinLibCas9	gRNA 2	IL3RA	ENST00000331035	GxE_01364	ACGTTCCAGGATTGAGTAGC	20
	MinLibCas9	gRNA 2	IL9R	ENST00000244174	GxE_01366	GGCCACACTGGAGGATGATG	20
	MinLibCas9	gRNA 2	INPP5B	ENST00000373024	GxE_01368	CCGGAGGATGGCCATTACCG	20
	MinLibCas9	gRNA 2	INSL6	ENST00000381641	GxE_01370	CGGTTTGCGGGCTTTCGAAC	20
	MinLibCas9	gRNA 2	IQCA1	ENST00000409907	GxE_01372	GCGACGTTTCCATCAACGTA	20
	MinLibCas9	gRNA 2	IQCE	ENST00000402050	GxE_01374	CATGGAGACATACTACGAGG	20
	MinLibCas9	gRNA 2	IQCH	ENST00000335894	GxE_01376	ATTTTCCCTCAGGAATCTGA	20
	MinLibCas9	gRNA 2	IQGAP2	ENST00000274364	GxE_01378	TCAACCACCAGAGTAACCCC	20
	MinLibCas9	gRNA 2	IQGAP3	ENST00000361170	GxE_01380	CTGAAATTGCGACAGGAGCG	20
	MinLibCas9	gRNA 2	IQSEC3	ENST00000538872	GxE_01382	TCTCGCAGTGGTAGCGCGGC	20
	MinLibCas9	gRNA 2	IRAK3	ENST00000261233	GxE_01384	GTGGGACCGGAAGTGTGCCA	20
	MinLibCas9	gRNA 2	ITGAD	ENST00000389202	GxE_01386	GACCTACCTGGCGTGGCGTC	20
	MinLibCas9	gRNA 2	ITIH1	ENST00000273283	GxE_01388	ACAGATGGCGATCCCACAGA	20
	MinLibCas9	gRNA 2	ITIH2	ENST00000358415	GxE_01390	GGGCCGAGCTCTTTATGCAC	20
	MinLibCas9	gRNA 2	JAML	ENST00000356289	GxE_01392	TTCGTTACTACCACAAACTC	20
	MinLibCas9	gRNA 2	KANK4	ENST00000371153	GxE_01394	GCCTGGGGGGCATTACCAAG	20
	MinLibCas9	gRNA 2	KBTBD12	ENST00000405109	GxE_01396	AAATAGGTTTTCCGTGATAC	20
	MinLibCas9	gRNA 2	KCNH6	ENST00000583023	GxE_01398	TCAGCGATCAGGACGAATCA	20
	MinLibCas9	gRNA 2	KCNJ12	ENST00000583088	GxE_01400	TGGCGAACTCAATGTTGCAC	20
	MinLibCas9	gRNA 2	KCNK15	ENST00000372861	GxE_01402	CTTCGACGCGCTCGAGTCCG	20
	MinLibCas9	gRNA 2	KCNK18	ENST00000334549	GxE_01404	TGTGGCTTTGCACTTACCCA	20
	MinLibCas9	gRNA 2	KCNN4	ENST00000262888	GxE_01406	AACGCTTCCTACCGCAGCAT	20
	MinLibCas9	gRNA 2	KCNRG	ENST00000312942	GxE_01408	CGTTTGGCACGCATGTTAGA	20
	MinLibCas9	gRNA 2	KCNU1	ENST00000399881	GxE_01410	AATTTCCTCCGCGACAAGTC	20
	MinLibCas9	gRNA 2	KCTD19	ENST00000304372	GxE_01412	CCTACATGATAAGGCACCTC	20
	MinLibCas9	gRNA 2	KIAA0556	ENST00000261588	GxE_01414	TTATGTGTCGCCCCACGATG	20
	MinLibCas9	gRNA 2	KIAA0586	ENST00000354386	GxE_01416	AATTGATTCAGCTACAACCG	20
	MinLibCas9	gRNA 2	KIAA0753	ENST00000361413	GxE_01418	TCGAATCCGTATCAGGAGAC	20
	MinLibCas9	gRNA 2	KIAA0930	ENST00000251993	GxE_01420	TGTTCAGCGACATGACCGTA	20
	MinLibCas9	gRNA 2	KIAA1586	ENST00000370733	GxE_01422	TGTTCAATATACTCGAAATG	20
	MinLibCas9	gRNA 2	KIF16B	ENST00000408042	GxE_01424	CTCACGGATAAGTTTGACGT	20
	MinLibCas9	gRNA 2	KIF17	ENST00000247986	GxE_01426	TGCGCAACTCATATGACGTC	20
	MinLibCas9	gRNA 2	KIF19	ENST00000389916	GxE_01428	GAAGTCCTACCTGTTCGACG	20
	MinLibCas9	gRNA 2	KIF24	ENST00000379166	GxE_01430	GAAGGAATGTATCCGAGCAC	20
	MinLibCas9	gRNA 2	KIF27	ENST00000297814	GxE_01432	CATCTATACGGTCTGACTCG	20
	MinLibCas9	gRNA 2	KIF2C	ENST00000372224	GxE_01434	TGACCGGCAGACCCGCATGG	20
	MinLibCas9	gRNA 2	KIRREL2	ENST00000360202	GxE_01436	CGCCAACCGCAGTACTGCGC	20
	MinLibCas9	gRNA 2	KLC3	ENST00000391946	GxE_01438	GTTATGCAGGGTCCGAAGGC	20
	MinLibCas9	gRNA 2	KLHDC4	ENST00000270583	GxE_01440	GAACTGCTCTCCGTTGGGAG	20
	MinLibCas9	gRNA 2	KLK12	ENST00000250351	GxE_01442	GACACCCCCGCAGCGCAGGC	20
	MinLibCas9	gRNA 2	KLK14	ENST00000391802	GxE_01444	CACGGATCGGGAGGGCAGTC	20
	MinLibCas9	gRNA 2	KLKB1	ENST00000264690	GxE_01446	GTCCGACACACAAAAGCATC	20
	MinLibCas9	gRNA 2	KLRC3	ENST00000381903	GxE_01448	CCGAATGCAAGAACCCAGAA	20
	MinLibCas9	gRNA 2	KLRG2	ENST00000340940	GxE_01450	ACCATCCCAGGGCGGCACGT	20
	MinLibCas9	gRNA 2	KMT2C	ENST00000262189	GxE_01452	GCGCAGCACTCAGACCACAG	20
	MinLibCas9	gRNA 2	KNTC1	ENST00000333479	GxE_01454	AGTATCTTTGGCTTCGACAT	20
	MinLibCas9	gRNA 2	KRBA2	ENST00000331336	GxE_01456	ATGGAGAACGTGATCGAATA	20
	MinLibCas9	gRNA 2	KRT24	ENST00000264651	GxE_01458	TGGGGGTTCTAGCTTTGGCG	20
	MinLibCas9	gRNA 2	KRT26	ENST00000335552	GxE_01460	GTAGGTCAATTCCTCACTGA	20
	MinLibCas9	gRNA 2	KRT27	ENST00000301656	GxE_01462	TATTGACGAACTTAAGAACC	20
	MinLibCas9	gRNA 2	KRT31	ENST00000251645	GxE_01464	TAAAATAGGACTGGTAACTG	20
	MinLibCas9	gRNA 2	KRT36	ENST00000328119	GxE_01466	GGATATGAGATGCCAGTACG	20
	MinLibCas9	gRNA 2	KRT37	ENST00000225550	GxE_01468	CAAGCAGTGTGACTGGTTGG	20
	MinLibCas9	gRNA 2	KRT74	ENST00000305620	GxE_01470	TCTATAGCCTTGGAGGGAAT	20
	MinLibCas9	gRNA 2	KRT76	ENST00000332411	GxE_01472	CCCCACAAACTCATTCTCTG	20
	MinLibCas9	gRNA 2	KRT77	ENST00000341809	GxE_01474	CTGTGTGTTATGCTCGAGGG	20
	MinLibCas9	gRNA 2	KRT81	ENST00000327741	GxE_01476	CGACATTGTCACCCGCAGCC	20
	MinLibCas9	gRNA 2	KRT82	ENST00000257974	GxE_01478	GCCTGGCTTCGGGTACCGAC	20
	MinLibCas9	gRNA 2	KRT83	ENST00000293670	GxE_01480	AGACACAGCTGAAGTTTCCA	20
	MinLibCas9	gRNA 2	L1TD1	ENST00000498273	GxE_01482	TTACGAAGTCATGGGAAGTA	20
	MinLibCas9	gRNA 2	L3MBTL3	ENST00000529410	GxE_01484	GGCAAAGCTTACCTCCGCGA	20
	MinLibCas9	gRNA 2	LAMA2	ENST00000421865	GxE_01486	CTCCGGTCTAAATGGCACGT	20
	MinLibCas9	gRNA 2	LAMA3	ENST00000313654	GxE_01488	TATGATCCCGATAGTATCCA	20
	MinLibCas9	gRNA 2	LAMB3	ENST00000391911	GxE_01490	CTCACCTACGCCAACCCGCA	20
	MinLibCas9	gRNA 2	LAMB4	ENST00000388781	GxE_01492	CTTTGACATGACTACGTACC	20
	MinLibCas9	gRNA 2	LAMC3	ENST00000361069	GxE_01494	TACAAGCGCAGCCGCGCCGA	20
	MinLibCas9	gRNA 2	LAMP1	ENST00000332556	GxE_01496	TCACGTTGTTCATGTGGACC	20
	MinLibCas9	gRNA 2	LBP	ENST00000217407	GxE_01498	GAGATAAGGCTGTAGATCGG	20
	MinLibCas9	gRNA 2	LCN10	ENST00000497771	GxE_01500	CACTGACTACAGCTACGGCT	20
	MinLibCas9	gRNA 2	LCT	ENST00000264162	GxE_01502	CTTATCAGATTGAAGGCGCG	20
	MinLibCas9	gRNA 2	LDHAL6A	ENST00000280706	GxE_01504	TAATCTTTCCTCAGATTACC	20
	MinLibCas9	gRNA 2	LDHB	ENST00000396076	GxE_01506	AGGGGAGAGTCGGCTCAATC	20
	MinLibCas9	gRNA 2	LDLRAD1	ENST00000371360	GxE_01508	CCTCTGCTGCTCACGTCGCG	20
	MinLibCas9	gRNA 2	LETM2	ENST00000523983	GxE_01510	ATTGAGTGTATCAGAACTAC	20
	MinLibCas9	gRNA 2	LEXM	ENST00000371273	GxE_01512	CACGCGTTATTCTACCCAAG	20
	MinLibCas9	gRNA 2	LGALS13	ENST00000221797	GxE_01514	AAAGTGCACTCGGAAACGGA	20
	MinLibCas9	gRNA 2	LIMS1	ENST00000542845	GxE_01516	AGGGCGCGTGGTGAACGCTA	20
	MinLibCas9	gRNA 2	LIPK	ENST00000404190	GxE_01518	GGAATTTATAGGATTCCACA	20
	MinLibCas9	gRNA 2	LIPT1	ENST00000393477	GxE_01520	ATGCCTACCAATTACAACAG	20
	MinLibCas9	gRNA 2	LLPH	ENST00000266604	GxE_01522	TGTGAGGTAAAAGATGAAAA	20
	MinLibCas9	gRNA 2	LMAN1L	ENST00000309664	GxE_01524	ATCCGTGTGCTGGCCAGCGA	20
	MinLibCas9	gRNA 2	LONP2	ENST00000285737	GxE_01526	CGTCTCAATTTAGCAACTGC	20
	MinLibCas9	gRNA 2	LOXL4	ENST00000260702	GxE_01528	AGGTAGCCACGATGGCGCCG	20
	MinLibCas9	gRNA 2	LPA	ENST00000447678	GxE_01530	ATCTGTTGTATAACACCAAG	20
	MinLibCas9	gRNA 2	LPIN3	ENST00000373257	GxE_01532	GGCCACTCGCCATCCGAGTA	20
	MinLibCas9	gRNA 2	LPL	ENST00000311322	GxE_01534	TGGTGTAGCCCGCGGACACT	20
	MinLibCas9	gRNA 2	LPO	ENST00000262290	GxE_01536	CAATCTTGTTAGATACCTCC	20
	MinLibCas9	gRNA 2	LRBA	ENST00000357115	GxE_01538	TAGTACACATCTATAACCGA	20
	MinLibCas9	gRNA 2	LRIG1	ENST00000273261	GxE_01540	GTTGACAGCGGTACCATCCC	20
	MinLibCas9	gRNA 2	LRIT1	ENST00000372105	GxE_01542	TGACTGCCGACTCTATGACC	20
	MinLibCas9	gRNA 2	LRP5L	ENST00000402859	GxE_01544	ATTGCACTGCATCCCGAGAT	20
	MinLibCas9	gRNA 2	LRRC27	ENST00000368614	GxE_01546	AGCCCCACTTACTTGAAGGC	20
	MinLibCas9	gRNA 2	LRRC31	ENST00000316428	GxE_01548	TGGAACTTCTGAAGGATCAG	20
	MinLibCas9	gRNA 2	LRRC34	ENST00000446859	GxE_01550	TATTTTAACAGGCTAGCAGC	20
	MinLibCas9	gRNA 2	LRRC39	ENST00000370138	GxE_01552	CTTAACCAAGCTAAGAGAAA	20
	MinLibCas9	gRNA 2	LRRC55	ENST00000497933	GxE_01554	CCTTTGCACATGCCGTAACC	20
	MinLibCas9	gRNA 2	LRRIQ1	ENST00000393217	GxE_01556	CCTGCTGTAAAGTATCCCAA	20
	MinLibCas9	gRNA 2	LRRK2	ENST00000298910	GxE_01558	AACGCTGGTCCAAATCCTGG	20
	MinLibCas9	gRNA 2	LRTM1	ENST00000273286	GxE_01560	AGTGGCAATTGCATTTCCAG	20
	MinLibCas9	gRNA 2	LTB4R2	ENST00000543919	GxE_01562	GGCATACGCGGTCCCTCCAC	20
	MinLibCas9	gRNA 2	LTBP4	ENST00000308370	GxE_01564	ATCTATGGTGAGCGTCCACG	20
	MinLibCas9	gRNA 2	LTC4S	ENST00000292596	GxE_01566	GCATCTTCTTTCATGAAGGT	20
	MinLibCas9	gRNA 2	LTF	ENST00000231751	GxE_01568	TGTGTTCCCGGTGCAGATAA	20
	MinLibCas9	gRNA 2	LTK	ENST00000263800	GxE_01570	ACGTACCCGGAAAACGTAGG	20
	MinLibCas9	gRNA 2	LVRN	ENST00000357872	GxE_01572	CCGAGCAACTGGCGACCCCC	20
	MinLibCas9	gRNA 2	LY75	ENST00000554112	GxE_01574	CCACCTATAGTAGGTGCACT	20
	MinLibCas9	gRNA 2	LYG1	ENST00000409448	GxE_01576	TTGACCAGAATTTTGTCACC	20
	MinLibCas9	gRNA 2	LYZL2	ENST00000375318	GxE_01578	TGCATGGCGTATTATGAGAG	20
	MinLibCas9	gRNA 2	LZTR1	ENST00000215739	GxE_01580	CACCCCCGCAGCGGCGCTAC	20
	MinLibCas9	gRNA 2	MACC1	ENST00000400331	GxE_01582	GGCCCAGACACAACTTGCGG	20
	MinLibCas9	gRNA 2	MADCAM1	ENST00000215637	GxE_01584	GGGACGCCTCACCGTACACA	20
	MinLibCas9	gRNA 2	MADD	ENST00000311027	GxE_01586	GCAGAAGCGAGTAGACATCG	20
	MinLibCas9	gRNA 2	MAIP1	ENST00000295079	GxE_01588	TCGAGTCCTAACCCAGTTGA	20
	MinLibCas9	gRNA 2	MAMDC4	ENST00000317446	GxE_01590	TGGCGGGACATTAGTACCTC	20
	MinLibCas9	gRNA 2	MAML3	ENST00000509479	GxE_01592	TGCTCCGAGTAGCAATCACC	20
	MinLibCas9	gRNA 2	MAN2A2	ENST00000360468	GxE_01594	CTTCTCCTATGCGGACCGGG	20
	MinLibCas9	gRNA 2	MAN2B2	ENST00000285599	GxE_01596	AGACATGTACGCAACGCACC	20
	MinLibCas9	gRNA 2	MAN2C1	ENST00000565683	GxE_01598	GGAACACAGCTAGCTCAGCC	20
	MinLibCas9	gRNA 2	MAP3K6	ENST00000493901	GxE_01600	GAAGTGCTGGTAGAGCAGGA	20
	MinLibCas9	gRNA 2	MAP9	ENST00000311277	GxE_01602	TGAGAAGAGGTAGTTGTCGA	20
	MinLibCas9	gRNA 2	MAPK12	ENST00000215659	GxE_01604	GAGCAGGCGCAGCTCGCGGT	20
	MinLibCas9	gRNA 2	MAPK13	ENST00000211287	GxE_01606	TCTTCGCCAAGCGCGCCTAC	20
	MinLibCas9	gRNA 2	MATN4	ENST00000537548	GxE_01608	GCATGGTCTCGAACTCGAAA	20
	MinLibCas9	gRNA 2	MCC	ENST00000408903	GxE_01610	AGCGAAGTGTCGTTCGCTCC	20
	MinLibCas9	gRNA 2	MCTP2	ENST00000357742	GxE_01612	GTGTAAGTGTGACCAACATA	20
	MinLibCas9	gRNA 2	ME1	ENST00000369705	GxE_01614	TTATTACTATCCACGATCGA	20
	MinLibCas9	gRNA 2	MEAK7	ENST00000343629	GxE_01616	TGCGGAGGGTCGACCTGACA	20
	MinLibCas9	gRNA 2	MEGF6	ENST00000356575	GxE_01618	CCGTCTACTACATGGGCTAC	20
	MinLibCas9	gRNA 2	MELTF	ENST00000296350	GxE_01620	CAGGGTGTCAATGGTCACAT	20
	MinLibCas9	gRNA 2	MEOX2	ENST00000262041	GxE_01622	CATCTGCGGGAGGTGCCAGT	20
	MinLibCas9	gRNA 2	MEP1B	ENST00000269202	GxE_01624	GGATGTGATCGGCCAACGAA	20
	MinLibCas9	gRNA 2	METTL27	ENST00000297873	GxE_01626	GTATCGCATTGCAGGGCACC	20
	MinLibCas9	gRNA 2	METTL2A	ENST00000311506	GxE_01628	GCTGCTCCACAGGATGCAGA	20
	MinLibCas9	gRNA 2	MFSD10	ENST00000329687	GxE_01630	GAAGGCCGCAAAGCTCCGAG	20
	MinLibCas9	gRNA 2	MFSD4B	ENST00000368847	GxE_01632	AACAAGATAAAGACCAACGG	20
	MinLibCas9	gRNA 2	MFSD9	ENST00000258436	GxE_01634	GCTGCCGACTCCGGTGCCGT	20
	MinLibCas9	gRNA 2	MGAM	ENST00000549489	GxE_01636	AGGTTGAACTCAAGCACGCC	20
	MinLibCas9	gRNA 2	MGST1	ENST00000396209	GxE_01638	CGACAAATAGTCTGAAGTGC	20
	MinLibCas9	gRNA 2	MIA2	ENST00000280082	GxE_01640	TATTCATTCTTATCAAGGGC	20
	MinLibCas9	gRNA 2	MIB1	ENST00000261537	GxE_01642	TGGATTGCAGATTGGTGACC	20
	MinLibCas9	gRNA 2	MIB2	ENST00000505820	GxE_01644	TTTGTTCTCCCGGGCGCGCT	20
	MinLibCas9	gRNA 2	MICAL1	ENST00000358807	GxE_01646	CACGTTGTGGCGAGAGAACT	20
	MinLibCas9	gRNA 2	MICAL2	ENST00000256194	GxE_01648	TGGTACAAATTGGATAAGCG	20
	MinLibCas9	gRNA 2	MICU2	ENST00000382374	GxE_01650	CAAAATTACCTTTATCGCCA	20
	MinLibCas9	gRNA 2	MILR1	ENST00000605096	GxE_01652	AGCTATTTCCAAGTATGACA	20
	MinLibCas9	gRNA 2	MLANA	ENST00000381477	GxE_01654	AAATGGATACAGAGCCTTGA	20
	MinLibCas9	gRNA 2	MLH3	ENST00000355774	GxE_01656	CAGTAAATGCCACTCGGTAC	20
	MinLibCas9	gRNA 2	MMACHC	ENST00000401061	GxE_01658	CCATCTGGGCCGTGTTAGAG	20
	MinLibCas9	gRNA 2	MMP1	ENST00000315274	GxE_01660	AGGACAAACTGAGCCACATC	20
	MinLibCas9	gRNA 2	MMP10	ENST00000279441	GxE_01662	CAAGTTCATGAGCAGCAACG	20
	MinLibCas9	gRNA 2	MMP14	ENST00000311852	GxE_01664	CACGCGGAACGCCTTGCGAA	20
	MinLibCas9	gRNA 2	MMP19	ENST00000322569	GxE_01666	CTGGTCATTAACTAGGCCGC	20
	MinLibCas9	gRNA 2	MMP20	ENST00000260228	GxE_01668	GAACAACTACCGCCTCGCAC	20
	MinLibCas9	gRNA 2	MMP8	ENST00000236826	GxE_01670	CTTGATTAACTTACTTGCGG	20
	MinLibCas9	gRNA 2	MOCOS	ENST00000261326	GxE_01672	CACTAGTGAAGCTTTCGAGC	20
	MinLibCas9	gRNA 2	MOGAT1	ENST00000446656	GxE_01674	CTGTTCATCCGCCAGCGGAA	20
	MinLibCas9	gRNA 2	MOK	ENST00000361847	GxE_01676	TGGGTTCTACACGTACAAGA	20
	MinLibCas9	gRNA 2	MPDZ	ENST00000541718	GxE_01678	ACAAACATGAGTCGGTCACC	20
	MinLibCas9	gRNA 2	MPG	ENST00000219431	GxE_01680	CTAGTCCGGCGACTTCCTAA	20
	MinLibCas9	gRNA 2	MPO	ENST00000225275	GxE_01682	CGCGTTGATCTGGTTGCGGA	20
	MinLibCas9	gRNA 2	MPRIP	ENST00000395811	GxE_01684	AACACTTACCATCTCATCCA	20
	MinLibCas9	gRNA 2	MPZL2	ENST00000278937	GxE_01686	GAATTTTCGTCCTCTAGACG	20
	MinLibCas9	gRNA 2	MRNIP	ENST00000292586	GxE_01688	GGCAGGTCTTGACTGAAGCG	20
	MinLibCas9	gRNA 2	MRO	ENST00000436348	GxE_01690	TCGTTCTGGGCAAGATCCAG	20
	MinLibCas9	gRNA 2	MROH2B	ENST00000399564	GxE_01692	CCCACGTAACTCCCCTAAAC	20
	MinLibCas9	gRNA 2	MROH6	ENST00000398882	GxE_01694	GGTCCTCCAACCGCTCGCCC	20
	MinLibCas9	gRNA 2	MROH7	ENST00000421030	GxE_01696	GAACTGGCCCACCTTAATGC	20
	MinLibCas9	gRNA 2	MROH8	ENST00000343811	GxE_01698	CTTTGACTGACTGTAACCAG	20
	MinLibCas9	gRNA 2	MS4A12	ENST00000016913	GxE_01700	GCTAGCAGTCAACCGGGTCA	20
	MinLibCas9	gRNA 2	MS4A2	ENST00000278888	GxE_01702	AGACAACTGTTCCAAAACAA	20
	MinLibCas9	gRNA 2	MS4A6A	ENST00000412309	GxE_01704	TTGGGTAAAATTTGGAGAGA	20
	MinLibCas9	gRNA 2	MSH6	ENST00000234420	GxE_01706	TGAATGTTCCATCAAAGGGG	20
	MinLibCas9	gRNA 2	MSS51	ENST00000299432	GxE_01708	CCGTCCTACACTGGCCCATA	20
	MinLibCas9	gRNA 2	MST1	ENST00000449682	GxE_01710	GCTGCTCACGTTGTAGTGGA	20
	MinLibCas9	gRNA 2	MST1R	ENST00000296474	GxE_01712	GTTGCCTGCCAAGCCCGCGG	20
	MinLibCas9	gRNA 2	MTERF1	ENST00000351870	GxE_01714	GGGTCAATCCAACTGAGTAG	20
	MinLibCas9	gRNA 2	MTG2	ENST00000370823	GxE_01716	GATGAGTACATTGCCGCGCT	20
	MinLibCas9	gRNA 2	MTMR11	ENST00000439741	GxE_01718	AGAGGTTCGACGTAGCCACC	20
	MinLibCas9	gRNA 2	MUC16	ENST00000397910	GxE_01720	AGACATATTACGTACACGCT	20
	MinLibCas9	gRNA 2	MUC17	ENST00000306151	GxE_01722	TGGTGTTGACATGGGCACGT	20
	MinLibCas9	gRNA 2	MUC2	ENST00000441003	GxE_01724	TCTTCTCAATGAGCAGCCCG	20
	MinLibCas9	gRNA 2	MUC4	ENST00000463781	GxE_01726	GTTGTGTGACCATCCCCGGT	20
	MinLibCas9	gRNA 2	MUC6	ENST00000421673	GxE_01728	ACGACTTCGAGACGCGCAGC	20
	MinLibCas9	gRNA 2	MUCL1	ENST00000308796	GxE_01730	CATGAAGTTCTTAGCAGTCC	20
	MinLibCas9	gRNA 2	MUTYH	ENST00000372098	GxE_01732	CAGCACCAATGGCTCGGACA	20
	MinLibCas9	gRNA 2	MYBBP1A	ENST00000381556	GxE_01734	GCAGGATGCTGCACAAGGGG	20
	MinLibCas9	gRNA 2	MYBPC2	ENST00000357701	GxE_01736	AGGTACGTGTTTGAGAACGT	20
	MinLibCas9	gRNA 2	MYBPHL	ENST00000357155	GxE_01738	AGCGACCTGAGTCAGCACGT	20
	MinLibCas9	gRNA 2	MYEF2	ENST00000324324	GxE_01740	AGGGCATTGCAGCGAACAGG	20
	MinLibCas9	gRNA 2	MYH1	ENST00000226207	GxE_01742	TTGCTCTTTCTAGATCCATC	20
	MinLibCas9	gRNA 2	MYH13	ENST00000418404	GxE_01744	CAGTTACCTTCGGTGCCGTC	20
	MinLibCas9	gRNA 2	MYH4	ENST00000255381	GxE_01746	TGGTATGACCGAATTTGTAC	20
	MinLibCas9	gRNA 2	MYH7B	ENST00000262873	GxE_01748	AGCTCTACGACAACCACGCG	20
	MinLibCas9	gRNA 2	MYH8	ENST00000403437	GxE_01750	TGATACACCGTACGAAGTGA	20
	MinLibCas9	gRNA 2	MYL5	ENST00000400159	GxE_01752	CAGCTCGTCGTCCTTGACGT	20
	MinLibCas9	gRNA 2	MYLK4	ENST00000274643	GxE_01754	TCTAAAGATGTTACCTGCGA	20
	MinLibCas9	gRNA 2	MYO15A	ENST00000205890	GxE_01756	GGCGCGTCGTACGGCGCATA	20
	MinLibCas9	gRNA 2	MYO19	ENST00000431794	GxE_01758	AATCCTGTGACACTAGAGAC	20
	MinLibCas9	gRNA 2	MYO1A	ENST00000442789	GxE_01760	AAGCTACGCATTGGCAAATG	20
	MinLibCas9	gRNA 2	MYO1H	ENST00000310903	GxE_01762	TCTACCAAAACGAAGGCGAG	20
	MinLibCas9	gRNA 2	MYO3A	ENST00000265944	GxE_01764	TTCCTACGGATGTGTTCCGA	20
	MinLibCas9	gRNA 2	MYO5C	ENST00000261839	GxE_01766	AATCGTTTCTAAAACGCCGC	20
	MinLibCas9	gRNA 2	MYOC	ENST00000037502	GxE_01768	CTTTTAATGCAGTTTCTACG	20
	MinLibCas9	gRNA 2	MYOF	ENST00000359263	GxE_01770	TTATGACATAAATCGAGCGG	20
	MinLibCas9	gRNA 2	MYOM1	ENST00000356443	GxE_01772	ATAACATACCACGTGACACG	20
	MinLibCas9	gRNA 2	MYOM2	ENST00000262113	GxE_01774	GGGACTACGTCATCGTGACC	20
	MinLibCas9	gRNA 2	MYOM3	ENST00000374434	GxE_01776	GAGGTCGACTCACCGCTCAA	20
	MinLibCas9	gRNA 2	N6AMT1	ENST00000303775	GxE_01778	AAGCAGAAACGTGTCCTCCG	20
	MinLibCas9	gRNA 2	NAA38	ENST00000333775	GxE_01780	GCGCTTGTTACACCCCGCGC	20
	MinLibCas9	gRNA 2	NAAA	ENST00000286733	GxE_01782	ACACATGCCGCGGATCTCGC	20
	MinLibCas9	gRNA 2	NAT1	ENST00000545197	GxE_01784	CAAGTTGTGAGAAGAAATCG	20
	MinLibCas9	gRNA 2	NBAS	ENST00000281513	GxE_01786	TCATGACATGGTAGACCAAC	20
	MinLibCas9	gRNA 2	NBEAL1	ENST00000449802	GxE_01788	GCTCGTATGGACTTCCACAA	20
	MinLibCas9	gRNA 2	NBEAL2	ENST00000450053	GxE_01790	TGTACCTTGCAGACTCGATC	20
	MinLibCas9	gRNA 2	NBPF14	ENST00000310701	GxE_01792	ATATTGGAGCAGCAGCGTGT	20
	MinLibCas9	gRNA 2	NBPF9	ENST00000375552	GxE_01794	AGTCGCTGAGGACTCACTGG	20
	MinLibCas9	gRNA 2	NCOA3	ENST00000371998	GxE_01796	TGATATGGAAACTGTTGCGG	20
	MinLibCas9	gRNA 2	NEB	ENST00000397345	GxE_01798	TGGGCAGGTTAAGTATCGAA	20
	MinLibCas9	gRNA 2	NEBL	ENST00000377122	GxE_01800	CAGCGATGCTGCCTATAAAG	20
	MinLibCas9	gRNA 2	NEIL1	ENST00000564784	GxE_01802	CCACGAAACATAGGGCGAGC	20
	MinLibCas9	gRNA 2	NEURL2	ENST00000372518	GxE_01804	GCAGATATGGTTCCACGAGG	20
	MinLibCas9	gRNA 2	NFE2L3	ENST00000056233	GxE_01806	TCGTACTTTTATAGGAGAAT	20
	MinLibCas9	gRNA 2	NIBAN3	ENST00000335393	GxE_01808	CTCGTCCTTTTCGGGCTGGA	20
	MinLibCas9	gRNA 2	NIPAL2	ENST00000341166	GxE_01810	TTTATTTAAAGGTACGACAC	20
	MinLibCas9	gRNA 2	NIPSNAP3A	ENST00000374767	GxE_01812	GTGGCCAGTTCATAGACTCC	20
	MinLibCas9	gRNA 2	NIPSNAP3B	ENST00000374762	GxE_01814	TTCAAATATGAATGCGTTCA	20
	MinLibCas9	gRNA 2	NLRP12	ENST00000324134	GxE_01816	TGTGCTCCTTGGCGGCAGAT	20
	MinLibCas9	gRNA 2	NLRP13	ENST00000342929	GxE_01818	ATGGCTCGCCATGTACAGAC	20
	MinLibCas9	gRNA 2	NLRP14	ENST00000299481	GxE_01820	TGAAGATCGAGTAAAACAAC	20
	MinLibCas9	gRNA 2	NLRP2	ENST00000543010	GxE_01822	ATGCGTTCTACCTCAGCTGC	20
	MinLibCas9	gRNA 2	NLRP4	ENST00000301295	GxE_01824	TCTCGTTGAATCCCCGGGGC	20
	MinLibCas9	gRNA 2	NLRP8	ENST00000291971	GxE_01826	CCATATGGGACATTACGACT	20
	MinLibCas9	gRNA 2	NLRP9	ENST00000332836	GxE_01828	TGCGGCTAGACGACACACTG	20
	MinLibCas9	gRNA 2	NLRX1	ENST00000409109	GxE_01830	GCCTATGCAGCCCGAACCAT	20
	MinLibCas9	gRNA 2	NMRK2	ENST00000168977	GxE_01832	GCCACACGTGGCCATCGAAG	20
	MinLibCas9	gRNA 2	NMUR2	ENST00000255262	GxE_01834	CCGTACAGGTGGCCGAACCT	20
	MinLibCas9	gRNA 2	NOC3L	ENST00000371361	GxE_01836	TTAAGGCCTAAGGATGAAGG	20
	MinLibCas9	gRNA 2	NOD1	ENST00000222823	GxE_01838	CACCGGCATCCTCAATGAGC	20
	MinLibCas9	gRNA 2	NOD2	ENST00000300589	GxE_01840	TGTCCGCATCGTCATTGAGG	20
	MinLibCas9	gRNA 2	NOX3	ENST00000159060	GxE_01842	TCTGATGAACTCAGTTGACG	20
	MinLibCas9	gRNA 2	NOX5	ENST00000388866	GxE_01844	CGAGACCCGGCCGTACCTGA	20
	MinLibCas9	gRNA 2	NOXO1	ENST00000397280	GxE_01846	TGTTGGAAACCTATTCTCGG	20
	MinLibCas9	gRNA 2	NPC1L1	ENST00000289547	GxE_01848	CTTCATCAATGTGACCCGCG	20
	MinLibCas9	gRNA 2	NPC2	ENST00000555619	GxE_01850	ATTCCACTCTTACAACCATC	20
	MinLibCas9	gRNA 2	NPFFR1	ENST00000277942	GxE_01852	GTTTCATCGTGCTCAAGAAC	20
	MinLibCas9	gRNA 2	NPHS1	ENST00000378910	GxE_01854	CAACGCATCCGCACTGCGCC	20
	MinLibCas9	gRNA 2	NPRL3	ENST00000399953	GxE_01856	CTGGCAGCGTATCTGCTACG	20
	MinLibCas9	gRNA 2	NPSR1	ENST00000359791	GxE_01858	TTCCCAAATATGATCAGGGT	20
	MinLibCas9	gRNA 2	NQO1	ENST00000320623	GxE_01860	CAGGATACTGAAAGTTCGCA	20
	MinLibCas9	gRNA 2	NRAP	ENST00000359988	GxE_01862	TTGTAGAGAGCCTATTGGAC	20
	MinLibCas9	gRNA 2	NRDE2	ENST00000354366	GxE_01864	CTCCTTCCTCGATGGCATAC	20
	MinLibCas9	gRNA 2	NT5C1B	ENST00000359846	GxE_01866	TGCGGGAAATCCGCCAGACC	20
	MinLibCas9	gRNA 2	NTHL1	ENST00000219066	GxE_01868	GCGTGTGGCCTATGAGGGCT	20
	MinLibCas9	gRNA 2	NTN3	ENST00000293973	GxE_01870	CTGATCTGCGACTGTCGGCA	20
	MinLibCas9	gRNA 2	NUDT13	ENST00000357321	GxE_01872	GCGATCACGCTGGTGTCAGA	20
	MinLibCas9	gRNA 2	NUDT7	ENST00000268533	GxE_01874	AACTTCAGCAGGATTCGGCT	20
	MinLibCas9	gRNA 2	NWD1	ENST00000524140	GxE_01876	CTCCTTCTCATCGATCCGCG	20
	MinLibCas9	gRNA 2	OARD1	ENST00000479950	GxE_01878	GTGGTCTTGATCGTCTGCAA	20
	MinLibCas9	gRNA 2	OAS3	ENST00000228928	GxE_01880	GACAGTTTTCAGCACCCGCG	20
	MinLibCas9	gRNA 2	OBSCN	ENST00000570156	GxE_01882	GCTGCGCGCAGAGGACGCAG	20
	MinLibCas9	gRNA 2	OBSL1	ENST00000404537	GxE_01884	ATCTGCTCGTACTTGCGGCA	20
	MinLibCas9	gRNA 2	OCEL1	ENST00000215061	GxE_01886	CCCAAAGACTCGCGGCTCCC	20
	MinLibCas9	gRNA 2	OCM	ENST00000242104	GxE_01888	CTCCAAGATGTCAGCCAATC	20
	MinLibCas9	gRNA 2	ODF1	ENST00000285402	GxE_01890	TAAAATGTTACTGCTACAGC	20
	MinLibCas9	gRNA 2	ODF2L	ENST00000359242	GxE_01892	TAGATTTTCTAGCAACATGC	20
	MinLibCas9	gRNA 2	ODF3L1	ENST00000332145	GxE_01894	TGAGAAGATCCACCCACCGG	20
	MinLibCas9	gRNA 2	OGFOD3	ENST00000329197	GxE_01896	AAAGTGCTTCCCGACAGACA	20
	MinLibCas9	gRNA 2	OLFM4	ENST00000219022	GxE_01898	TACCATTTCTTACACTGAAC	20
	MinLibCas9	gRNA 2	OPLAH	ENST00000426825	GxE_01900	AGCCACGTACCGCTCCACAA	20
	MinLibCas9	gRNA 2	OPN4	ENST00000372071	GxE_01902	CCTGGTAATCACACGCCCGC	20
	MinLibCas9	gRNA 2	OR13A1	ENST00000553795	GxE_01904	GTAACCGAGTTCATCCTGCA	20
	MinLibCas9	gRNA 2	OR2H1	ENST00000377136	GxE_01906	CACAACTTGTGGTAAAGCAG	20
	MinLibCas9	gRNA 2	OR51E1	ENST00000396952	GxE_01908	TGACAATCATCTACATTGTG	20
	MinLibCas9	gRNA 2	OR8G1	ENST00000341493	GxE_01910	GAGCAAGAGAGCTTTAGGAG	20
	MinLibCas9	gRNA 2	ORAI1	ENST00000330079	GxE_01912	TCATCACCTCGGAGTAACTC	20
	MinLibCas9	gRNA 2	OSBPL1A	ENST00000319481	GxE_01914	CATACCTGCATCCTTTCCAC	20
	MinLibCas9	gRNA 2	OSGEPL1	ENST00000264151	GxE_01916	AAGTCTTTGGACATAGCACC	20
	MinLibCas9	gRNA 2	OTOF	ENST00000272371	GxE_01918	GACTGGCAAGGACTGCGCCA	20
	MinLibCas9	gRNA 2	OTOGL	ENST00000458043	GxE_01920	AGCAGTGTGCACAATATACG	20
	MinLibCas9	gRNA 2	OTOP3	ENST00000328801	GxE_01922	AGCTTCGATCTCTCGGTGCA	20
	MinLibCas9	gRNA 2	OVCH1	ENST00000318184	GxE_01924	CCACCTCTTCTACAAACCAG	20
	MinLibCas9	gRNA 2	OXGR1	ENST00000298440	GxE_01926	AAAGATCCAGTTTTCGCCAC	20
	MinLibCas9	gRNA 2	P2RX2	ENST00000343948	GxE_01928	ACATCGCCGACCGCACAGAC	20
	MinLibCas9	gRNA 2	P2RX5	ENST00000225328	GxE_01930	GACTGGGCTCCGTGATCCGC	20
	MinLibCas9	gRNA 2	P2RX7	ENST00000546057	GxE_01932	TACGTGGTGTAGTTGTGGCC	20
	MinLibCas9	gRNA 2	PAAF1	ENST00000310571	GxE_01934	ATACAGCCATCGTTGATCGG	20
	MinLibCas9	gRNA 2	PABPC1	ENST00000318607	GxE_01936	CTTCATGGCAGCTATCCCAC	20
	MinLibCas9	gRNA 2	PACC1	ENST00000535273	GxE_01938	ACATGAATTGCACCACCCAG	20
	MinLibCas9	gRNA 2	PADI1	ENST00000375471	GxE_01940	GCCCTAGGAAATCGGCATCG	20
	MinLibCas9	gRNA 2	PADI2	ENST00000375486	GxE_01942	GGTCGGGGCCTTTGGTCCGC	20
	MinLibCas9	gRNA 2	PAFAH2	ENST00000374282	GxE_01944	CACCAATGAATCGCTGCAGG	20
	MinLibCas9	gRNA 2	PAICS	ENST00000399688	GxE_01946	ATTTCCACAGTACTGAACAT	20
	MinLibCas9	gRNA 2	PAPLN	ENST00000340738	GxE_01948	AAGCGGAGCGTTACTTGCCG	20
	MinLibCas9	gRNA 2	PARP3	ENST00000398755	GxE_01950	GCCGAAGTTGTGCGGGATGA	20
	MinLibCas9	gRNA 2	PARP4	ENST00000381989	GxE_01952	TACCTAGAAGCCGTGACCCA	20
	MinLibCas9	gRNA 2	PARPBP	ENST00000358383	GxE_01954	AATATTCCTGATAGAGGACT	20
	MinLibCas9	gRNA 2	PASK	ENST00000358649	GxE_01956	GGGCTTAACAGCCTTTGAAG	20
	MinLibCas9	gRNA 2	PATJ	ENST00000371158	GxE_01958	CTCGTTGCTAGAGATCCAGC	20
	MinLibCas9	gRNA 2	PCDH15	ENST00000361849	GxE_01960	AATATTCCGGTCCTGATCAA	20
	MinLibCas9	gRNA 2	PCK2	ENST00000216780	GxE_01962	CTACTCGTGCCACATCCTTG	20
	MinLibCas9	gRNA 2	PCNT	ENST00000359568	GxE_01964	TGGTTACCGGACTCTCCTCC	20
	MinLibCas9	gRNA 2	PCNX4	ENST00000317623	GxE_01966	TGCAGTACAGCAGTCAACCT	20
	MinLibCas9	gRNA 2	PCSK7	ENST00000320934	GxE_01968	CTCCTGCACATCGCGTGCCA	20
	MinLibCas9	gRNA 2	PDE11A	ENST00000286063	GxE_01970	ATCAAAATGAATGTCATCGA	20
	MinLibCas9	gRNA 2	PDE4DIP	ENST00000369356	GxE_01972	GGGCTCAGGTGTTACGCAGT	20
	MinLibCas9	gRNA 2	PDE6B	ENST00000496514	GxE_01974	CTCCTCCTTCTTGTTGACGA	20
	MinLibCas9	gRNA 2	PDIA2	ENST00000219406	GxE_01976	GCTCGCGGCCGAGTCAATGG	20
	MinLibCas9	gRNA 2	PDPR	ENST00000288050	GxE_01978	CCTATCACCTCTCCAAAATG	20
	MinLibCas9	gRNA 2	PDXDC1	ENST00000396410	GxE_01980	GTTGCGTGAAGAGTTCAAGC	20
	MinLibCas9	gRNA 2	PDZD9	ENST00000537222	GxE_01982	GTTACTGGGAATTTGGCCTC	20
	MinLibCas9	gRNA 2	PEX12	ENST00000225873	GxE_01984	TCTCAGAGATTGGCTAGTGC	20
	MinLibCas9	gRNA 2	PGA5	ENST00000312403	GxE_01986	CCACAACCGCTTCAACCCTG	20
	MinLibCas9	gRNA 2	PGLYRP4	ENST00000359650	GxE_01988	CCATGCCTTGCGAGAGACCG	20
	MinLibCas9	gRNA 2	PGM1	ENST00000371083	GxE_01990	TCACGGATGTGGTCAGAACC	20
	MinLibCas9	gRNA 2	PHKB	ENST00000323584	GxE_01992	AGGCGAATTGATGATGACAA	20
	MinLibCas9	gRNA 2	PHLDB3	ENST00000292140	GxE_01994	GTGGCCGCCATAGCTATCGG	20
	MinLibCas9	gRNA 2	PHTF1	ENST00000369604	GxE_01996	GTCGACCAGAGATTAGAATG	20
	MinLibCas9	gRNA 2	PI16	ENST00000373674	GxE_01998	GGTTGTAGTGCTCACGCTCG	20
	MinLibCas9	gRNA 2	PICK1	ENST00000404072	GxE_02000	GATGAGATCACCGGTGTCAA	20
	MinLibCas9	gRNA 2	PIGG	ENST00000453061	GxE_02002	CGTGAACGGCCGAAAGAACC	20
	MinLibCas9	gRNA 2	PIK3C2G	ENST00000433979	GxE_02004	AGGTACTTCCACTAGCTGAA	20
	MinLibCas9	gRNA 2	PIK3R6	ENST00000311434	GxE_02006	TGTAATGTACGTGCTCACCA	20
	MinLibCas9	gRNA 2	PIWIL3	ENST00000332271	GxE_02008	GACGAGATATCACTCGGAAG	20
	MinLibCas9	gRNA 2	PKD1L1	ENST00000289672	GxE_02010	CCTGAGTCGTTTGTCTAAGG	20
	MinLibCas9	gRNA 2	PKD2L1	ENST00000318222	GxE_02012	CAGGTGGACATACCACTCGC	20
	MinLibCas9	gRNA 2	PKHD1	ENST00000371117	GxE_02014	GCCCGCATCGGGTATCTGGG	20
	MinLibCas9	gRNA 2	PKHD1L1	ENST00000378402	GxE_02016	TGCGTACGTAAACGGAGTCA	20
	MinLibCas9	gRNA 2	PKP4	ENST00000389759	GxE_02018	CTCGAGTCTGTGCATCCGTC	20
	MinLibCas9	gRNA 2	PLA2G2C	ENST00000429261	GxE_02020	AACTGGTAGCTGTTCAACAC	20
	MinLibCas9	gRNA 2	PLA2G3	ENST00000215885	GxE_02022	CTGGACTCTCCTCAAGCGCT	20
	MinLibCas9	gRNA 2	PLA2G4B	ENST00000542534	GxE_02024	GATTGCGTCTCCTACATCAC	20
	MinLibCas9	gRNA 2	PLA2G4D	ENST00000290472	GxE_02026	GGGACCTATCAGATACGCCC	20
	MinLibCas9	gRNA 2	PLA2G7	ENST00000274793	GxE_02028	TGGATAATATAAACGCAAGA	20
	MinLibCas9	gRNA 2	PLA2R1	ENST00000283243	GxE_02030	GCACACTCTACTCACGCGGC	20
	MinLibCas9	gRNA 2	PLAAT1	ENST00000264735	GxE_02032	TTGATCGAAGTGTTCCGTCC	20
	MinLibCas9	gRNA 2	PLAUR	ENST00000340093	GxE_02034	GAGGTAACGGCTTCGGGAAT	20
	MinLibCas9	gRNA 2	PLB1	ENST00000327757	GxE_02036	AGAGTGGGCGATATGACACA	20
	MinLibCas9	gRNA 2	PLCB2	ENST00000260402	GxE_02038	GGCCAAACCCTACATGACGA	20
	MinLibCas9	gRNA 2	PLCD3	ENST00000322765	GxE_02040	GCTGGACTCCCCAAATCCCG	20
	MinLibCas9	gRNA 2	PLCD4	ENST00000450993	GxE_02042	TACGCAGCAACTCGGAATCA	20
	MinLibCas9	gRNA 2	PLCXD1	ENST00000381657	GxE_02044	GGCAGTACGTCATCGTGTCG	20
	MinLibCas9	gRNA 2	PLD2	ENST00000263088	GxE_02046	AGTCCTTTGCGGCCCAAGTC	20
	MinLibCas9	gRNA 2	PLD4	ENST00000392593	GxE_02048	CAGGAACATTTCCCTGGCTG	20
	MinLibCas9	gRNA 2	PLEKHA2	ENST00000420274	GxE_02050	CAGTAACCACTCTTAATGAG	20
	MinLibCas9	gRNA 2	PLEKHG5	ENST00000537245	GxE_02052	GAAAAAGCCGCTGAAGCGAC	20
	MinLibCas9	gRNA 2	PLEKHG7	ENST00000344636	GxE_02054	AGAGACTGTTCACAAAACCA	20
	MinLibCas9	gRNA 2	PLIN4	ENST00000301286	GxE_02056	CATCCTCTCACCTTTTCCGA	20
	MinLibCas9	gRNA 2	PLPPR3	ENST00000359894	GxE_02058	TACGCCCGCGGCGATGGCAA	20
	MinLibCas9	gRNA 2	PLSCR5	ENST00000443512	GxE_02060	ACGTAACCAACTATAGTACC	20
	MinLibCas9	gRNA 2	PMFBP1	ENST00000237353	GxE_02062	AGAGAAGCAGACTTCCGACC	20
	MinLibCas9	gRNA 2	PNLIPRP2	ENST00000537242	GxE_02064	CTGGCCATCGGACATGTGCA	20
	MinLibCas9	gRNA 2	PNLIPRP3	ENST00000369230	GxE_02066	CACGGAGATTGTTTACAGCA	20
	MinLibCas9	gRNA 2	PNPLA7	ENST00000406427	GxE_02068	CAAAACGGTCTCCGTCCGCG	20
	MinLibCas9	gRNA 2	POGLUT3	ENST00000323468	GxE_02070	GGTAGAAATAGCGGACCGGC	20
	MinLibCas9	gRNA 2	POLN	ENST00000511885	GxE_02072	TGCTATCTGGGACCAAGAAC	20
	MinLibCas9	gRNA 2	POLQ	ENST00000264233	GxE_02074	CGAATAATCACACGACGTGC	20
	MinLibCas9	gRNA 2	POLR3C	ENST00000334163	GxE_02076	GGAAAGTCTGGCGACAGTGG	20
	MinLibCas9	gRNA 2	POMT1	ENST00000372228	GxE_02078	CACAGATATGAGAACGGCCG	20
	MinLibCas9	gRNA 2	POMZP3	ENST00000310842	GxE_02080	TGGGGCATTACTTGATGGTG	20
	MinLibCas9	gRNA 2	PON2	ENST00000222572	GxE_02082	TGACATCACAGCTGTTGGAC	20
	MinLibCas9	gRNA 2	POTEH	ENST00000343518	GxE_02084	CCCTGCACCAGGCGAAGCAG	20
	MinLibCas9	gRNA 2	POTEI	ENST00000451531	GxE_02086	AAAAGCGAATTTAAATGCGC	20
	MinLibCas9	gRNA 2	POU5F1B	ENST00000465342	GxE_02088	CCGACTCCTGCTTCGCTCTC	20
	MinLibCas9	gRNA 2	PPAN	ENST00000556468	GxE_02090	GCTGCACGGGTCGCAACATC	20
	MinLibCas9	gRNA 2	PPEF2	ENST00000286719	GxE_02092	CCTGACCCGCATATTCACTG	20
	MinLibCas9	gRNA 2	PPFIA2	ENST00000549396	GxE_02094	TGAGTACCGCAACTCAGCTG	20
	MinLibCas9	gRNA 2	PPIC	ENST00000306442	GxE_02096	TAATCTCTTTAGAAAGGATA	20
	MinLibCas9	gRNA 2	PPID	ENST00000307720	GxE_02098	GGAGACTTCTCAAATCAGAA	20
	MinLibCas9	gRNA 2	PPL	ENST00000345988	GxE_02100	CTTGTGTTTCCCGCGCAGGT	20
	MinLibCas9	gRNA 2	PPP1R32	ENST00000338608	GxE_02102	TACTCCGACGTCATGAAGCG	20
	MinLibCas9	gRNA 2	PPP1R3A	ENST00000284601	GxE_02104	GACATGCCGACGTATCTGAA	20
	MinLibCas9	gRNA 2	PPP1R42	ENST00000324682	GxE_02106	CCAGTTTCTTTAATGACCTG	20
	MinLibCas9	gRNA 2	PPP2R1B	ENST00000311129	GxE_02108	ATCTTGGCGCGTTCGCTATA	20
	MinLibCas9	gRNA 2	PPP2R3A	ENST00000264977	GxE_02110	TGTATCGAGACAGATCGGCC	20
	MinLibCas9	gRNA 2	PPY	ENST00000591228	GxE_02112	CACTGGAGCCAGTGTACCCA	20
	MinLibCas9	gRNA 2	PRAMEF2	ENST00000240189	GxE_02114	TTGTGGCAACCTATTAGAAG	20
	MinLibCas9	gRNA 2	PRB4	ENST00000279575	GxE_02116	TCAGCTGAGAGTTCAAGTGA	20
	MinLibCas9	gRNA 2	PRDM12	ENST00000253008	GxE_02118	CAAGTGTGCACGTAACGAAC	20
	MinLibCas9	gRNA 2	PRDM7	ENST00000449207	GxE_02120	TTTACTCTGTTCTCCTCTGA	20
	MinLibCas9	gRNA 2	PRIMPOL	ENST00000314970	GxE_02122	TCTTCACAACTAGAAATGAA	20
	MinLibCas9	gRNA 2	PRKAG3	ENST00000529249	GxE_02124	GATCTACATGCGCTTCATGC	20
	MinLibCas9	gRNA 2	PRKDC	ENST00000314191	GxE_02126	GCACATCATCATGCACCGTG	20
	MinLibCas9	gRNA 2	PRMT8	ENST00000382622	GxE_02128	AAGATTACCTCACTGTCCGG	20
	MinLibCas9	gRNA 2	PRODH	ENST00000357068	GxE_02130	ATTGGCGTAGAAGTAGGTGC	20
	MinLibCas9	gRNA 2	PRODH2	ENST00000301175	GxE_02132	AACAGAGCACGTAACAGGTC	20
	MinLibCas9	gRNA 2	PRPH	ENST00000257860	GxE_02134	CTCAGCGCTGCCGTCAGCTC	20
	MinLibCas9	gRNA 2	PRSS12	ENST00000296498	GxE_02136	GGCGTCTCCGTAGAAACACC	20
	MinLibCas9	gRNA 2	PRSS36	ENST00000268281	GxE_02138	CAACTACAGCCAAGTGGAGC	20
	MinLibCas9	gRNA 2	PRSS48	ENST00000455694	GxE_02140	GCCAACTGCTTTGTGACACT	20
	MinLibCas9	gRNA 2	PRSS57	ENST00000329267	GxE_02142	CATCGATGCCAAACACCTGC	20
	MinLibCas9	gRNA 2	PRUNE2	ENST00000376718	GxE_02144	CTGTTAGGGACCCGAATGAG	20
	MinLibCas9	gRNA 2	PRXL2B	ENST00000419916	GxE_02146	CCGCGAAGTAGTCGCCGTCC	20
	MinLibCas9	gRNA 2	PSG1	ENST00000244296	GxE_02148	CCCTTTGTACCAGATGTAGC	20
	MinLibCas9	gRNA 2	PSG8	ENST00000306511	GxE_02150	TGCAGTTGTCTGAAACCAAC	20
	MinLibCas9	gRNA 2	PSG9	ENST00000270077	GxE_02152	GATCCAGAATGTCACCCGGA	20
	MinLibCas9	gRNA 2	PSORS1C2	ENST00000259845	GxE_02154	TGGAGAGACCTGCCTGAAAC	20
	MinLibCas9	gRNA 2	PTCH2	ENST00000372192	GxE_02156	CGTGGATGACGTATTCCTGC	20
	MinLibCas9	gRNA 2	PTCHD3	ENST00000438700	GxE_02158	GTCACACCGACTGCCTAGAG	20
	MinLibCas9	gRNA 2	PTGDR	ENST00000306051	GxE_02160	TGGCTGCCTACGCTCAGAAC	20
	MinLibCas9	gRNA 2	PTGDR2	ENST00000332539	GxE_02162	TTTCTCAACATGTTCGCCAG	20
	MinLibCas9	gRNA 2	PTH2R	ENST00000272847	GxE_02164	TTTCGGACACCAAATACCTG	20
	MinLibCas9	gRNA 2	PTPN22	ENST00000359785	GxE_02166	GGATGTACGTTGTTACCAAG	20
	MinLibCas9	gRNA 2	PTPRH	ENST00000376350	GxE_02168	ACAGCACCATTGCTTTGCGC	20
	MinLibCas9	gRNA 2	PUS10	ENST00000316752	GxE_02170	GCTGGTGAATTCAAACCCAG	20
	MinLibCas9	gRNA 2	PXDNL	ENST00000356297	GxE_02172	CGGCTACCTGCGAATATCCC	20
	MinLibCas9	gRNA 2	PXMP2	ENST00000317479	GxE_02174	GTATGGCACTCACCCGTAAA	20
	MinLibCas9	gRNA 2	PYGL	ENST00000216392	GxE_02176	ACTAAATACTTGCCTGATCC	20
	MinLibCas9	gRNA 2	PYGM	ENST00000164139	GxE_02178	TGTGTTGGACCGAAACCTGG	20
	MinLibCas9	gRNA 2	PYROXD2	ENST00000370575	GxE_02180	GCTTGCGATCGCATCAGAGA	20
	MinLibCas9	gRNA 2	PZP	ENST00000261336	GxE_02182	GTGCCGTGATAGTCTCCGTG	20
	MinLibCas9	gRNA 2	QRFPR	ENST00000394427	GxE_02184	GTGGCAATACACCAACCGAA	20
	MinLibCas9	gRNA 2	R3HDML	ENST00000217043	GxE_02186	TGGATTATCACAACCACATC	20
	MinLibCas9	gRNA 2	RAB25	ENST00000361084	GxE_02188	CCGGGCTCACGCCGAGGTGA	20
	MinLibCas9	gRNA 2	RABEPK	ENST00000373538	GxE_02190	TCTCTTGGCATTACCAACTG	20
	MinLibCas9	gRNA 2	RABL2A	ENST00000393167	GxE_02192	GATGGTCTTGCCATCTACCG	20
	MinLibCas9	gRNA 2	RAD50	ENST00000265335	GxE_02194	GACCCTGCGTAAACTTGACC	20
	MinLibCas9	gRNA 2	RAD54L	ENST00000371975	GxE_02196	CTGGTCATGAGCGCTCAGCG	20
	MinLibCas9	gRNA 2	RANGRF	ENST00000226105	GxE_02198	CTTGATTGTCCGGGACCGGT	20
	MinLibCas9	gRNA 2	RASSF6	ENST00000342081	GxE_02200	TACTTCTCAGAATGACACGC	20
	MinLibCas9	gRNA 2	RBKS	ENST00000302188	GxE_02202	AATATCATTGTCATAGTGGC	20
	MinLibCas9	gRNA 2	RDH16	ENST00000398138	GxE_02204	AGCAACTCATTGGGAGCCGT	20
	MinLibCas9	gRNA 2	RDM1	ENST00000293273	GxE_02206	GACGGCATAGAAACCAGGAT	20
	MinLibCas9	gRNA 2	RECQL	ENST00000444129	GxE_02208	TTTAGAGGATTCTGATGCCG	20
	MinLibCas9	gRNA 2	RECQL4	ENST00000428558	GxE_02210	AAGCTGGACCCCCATCGGAG	20
	MinLibCas9	gRNA 2	RERGL	ENST00000229002	GxE_02212	CCTCACAAGTGAGCTTCACT	20
	MinLibCas9	gRNA 2	RETSAT	ENST00000295802	GxE_02214	AAGGAGGCTTTTATCCCCGA	20
	MinLibCas9	gRNA 2	RGL3	ENST00000393423	GxE_02216	GGTTCCGTGCTCGGAGCACC	20
	MinLibCas9	gRNA 2	RGPD3	ENST00000409886	GxE_02218	CTCGAAAACTATAGTGAAGG	20
	MinLibCas9	gRNA 2	RGPD4	ENST00000408999	GxE_02220	GTTTACATACAGGAAGGGGC	20
	MinLibCas9	gRNA 2	RGS11	ENST00000397770	GxE_02222	TGCAGATTTCCATAAGCGGG	20
	MinLibCas9	gRNA 2	RHBDD3	ENST00000216085	GxE_02224	CCCGTGGGGCACTGCCACCG	20
	MinLibCas9	gRNA 2	RHBDL2	ENST00000289248	GxE_02226	TCATACATGCTGGTACATGC	20
	MinLibCas9	gRNA 2	RHD	ENST00000328664	GxE_02228	GCTGTGTCTCCGGAAACTCG	20
	MinLibCas9	gRNA 2	RHNO1	ENST00000489288	GxE_02230	CCTGATTTTGATACAGCAGC	20
	MinLibCas9	gRNA 2	RHOXF2	ENST00000371388	GxE_02232	GGAGACCTCGAGGGCACCAG	20
	MinLibCas9	gRNA 2	RIPK4	ENST00000332512	GxE_02234	AGGACTCGTTACCTCGCTCC	20
	MinLibCas9	gRNA 2	RIPOR3	ENST00000327979	GxE_02236	CTGTCTGACAGCGACCTCCG	20
	MinLibCas9	gRNA 2	RNASEL	ENST00000367559	GxE_02238	CGCTGCGAGGATAAAAGGCG	20
	MinLibCas9	gRNA 2	RNF17	ENST00000255324	GxE_02240	TGCTTAACTGTTCGAAACTA	20
	MinLibCas9	gRNA 2	RNF175	ENST00000347063	GxE_02242	GATGACTCACATTGTAGGAT	20
	MinLibCas9	gRNA 2	RNF213	ENST00000582970	GxE_02244	GGAAGCTGAGACCAAGACCA	20
	MinLibCas9	gRNA 2	RNF32	ENST00000405335	GxE_02246	CTCCACTGTCATCAGATGAA	20
	MinLibCas9	gRNA 2	RNPEP	ENST00000295640	GxE_02248	AGCCGAAACCAGATCTCCGA	20
	MinLibCas9	gRNA 2	ROBO4	ENST00000306534	GxE_02250	CCAAGCCTAGACCGGCGGTG	20
	MinLibCas9	gRNA 2	ROM1	ENST00000278833	GxE_02252	GCACTGTCAGGCCAAAAGGC	20
	MinLibCas9	gRNA 2	ROPN1L	ENST00000503804	GxE_02254	GACGTGCTGCGGTGGTCCGC	20
	MinLibCas9	gRNA 2	RORC	ENST00000318247	GxE_02256	AAACGAAGTCCACATCGGTC	20
	MinLibCas9	gRNA 2	ROS1	ENST00000368508	GxE_02258	ACAGCACCGAAAGCTCCTGC	20
	MinLibCas9	gRNA 2	RP1L1	ENST00000382483	GxE_02260	CAAAGACTCCCCTCGGTACC	20
	MinLibCas9	gRNA 2	RPL3L	ENST00000268661	GxE_02262	GGCATACCAAGAAGCTGCCG	20
	MinLibCas9	gRNA 2	RPTN	ENST00000316073	GxE_02264	AGTGGCCAGGCTAAATGGCA	20
	MinLibCas9	gRNA 2	RPUSD4	ENST00000298317	GxE_02266	AAGAAATAGTGCGGTTCACA	20
	MinLibCas9	gRNA 2	RSKR	ENST00000301037	GxE_02268	AGGCTTCTCTACCAGTACTG	20
	MinLibCas9	gRNA 2	RSPH10B	ENST00000405415	GxE_02270	AATGGATATCGTCACGGACG	20
	MinLibCas9	gRNA 2	RTKN2	ENST00000373789	GxE_02272	GGTGTGCAATGCTCGACTAA	20
	MinLibCas9	gRNA 2	RTP1	ENST00000312295	GxE_02274	TGGAAGAGGATGACCACGTA	20
	MinLibCas9	gRNA 2	RTP2	ENST00000358241	GxE_02276	GCATCGTGCAGAGTTCTGTG	20
	MinLibCas9	gRNA 2	RYR1	ENST00000359596	GxE_02278	GCGCTAACCCGCATCGAGCA	20
	MinLibCas9	gRNA 2	S100A3	ENST00000368713	GxE_02280	TGCAGAAGGAGCTGGCCACC	20
	MinLibCas9	gRNA 2	S100Z	ENST00000317593	GxE_02282	GAGATTCAAGCTCAGCAAGG	20
	MinLibCas9	gRNA 2	SAMD11	ENST00000342066	GxE_02284	GCACGAAGCGAATCGCCTCA	20
	MinLibCas9	gRNA 2	SAMD3	ENST00000368134	GxE_02286	GATACTTAGTCATGTCGGCC	20
	MinLibCas9	gRNA 2	SAMD9	ENST00000379958	GxE_02288	CTGACGGTTCATTGCCCCAT	20
	MinLibCas9	gRNA 2	SAMD9L	ENST00000318238	GxE_02290	ACTCACATATTTATCAACGA	20
	MinLibCas9	gRNA 2	SARAF	ENST00000256255	GxE_02292	GGTATAGCGGTCATAGTGGA	20
	MinLibCas9	gRNA 2	SARDH	ENST00000371872	GxE_02294	GGCATCATGATCACGGACAT	20
	MinLibCas9	gRNA 2	SARM1	ENST00000457710	GxE_02296	AAGCGGTTAGAGTCGAGCAA	20
	MinLibCas9	gRNA 2	SAXO1	ENST00000380534	GxE_02298	AAAGCGCTTCTCCACGGGGT	20
	MinLibCas9	gRNA 2	SAXO2	ENST00000339465	GxE_02300	ATCTTGGTACTACCTACAAA	20
	MinLibCas9	gRNA 2	SBDS	ENST00000246868	GxE_02302	GGGTCTGCAGAACTTCATCG	20
	MinLibCas9	gRNA 2	SCEL	ENST00000349847	GxE_02304	CAGATACATCCACCTAAACC	20
	MinLibCas9	gRNA 2	SCGN	ENST00000377961	GxE_02306	TGGTCGCATTCGGATGAAAG	20
	MinLibCas9	gRNA 2	SCN10A	ENST00000449082	GxE_02308	GGAAAACGCCGGGCTAGTCA	20
	MinLibCas9	gRNA 2	SCN4A	ENST00000435607	GxE_02310	TGTTGGTGTCGTTGAACGGC	20
	MinLibCas9	gRNA 2	SCN7A	ENST00000409855	GxE_02312	ACATGAATACGCAATCAATC	20
	MinLibCas9	gRNA 2	SCNN1D	ENST00000379116	GxE_02314	GAGTCCGGTCCTCCGCCATC	20
	MinLibCas9	gRNA 2	SCUBE2	ENST00000520467	GxE_02316	TTTGACTGCGGCTGCAAGAA	20
	MinLibCas9	gRNA 2	SDCBP2	ENST00000360779	GxE_02318	TCTTGATCACGAAGCCGACG	20
	MinLibCas9	gRNA 2	SDHAF4	ENST00000370474	GxE_02320	AAAACAAGTTCTTCTCAAGG	20
	MinLibCas9	gRNA 2	SDR39U1	ENST00000399395	GxE_02322	ACATCCTCAACCCTCTCCGA	20
	MinLibCas9	gRNA 2	SDR42E1	ENST00000328945	GxE_02324	GGAGGCGAATGCTACACCCC	20
	MinLibCas9	gRNA 2	SDSL	ENST00000403593	GxE_02326	GGGGCCGAGGTTCAGCTGAC	20
	MinLibCas9	gRNA 2	SEC14L3	ENST00000215812	GxE_02328	TCCTGGTACACTTCTACCAG	20
	MinLibCas9	gRNA 2	SEC14L4	ENST00000255858	GxE_02330	CTTTGTGGCTACGACTACGA	20
	MinLibCas9	gRNA 2	SEC31B	ENST00000370345	GxE_02332	CAGATCTTGTGCCGGAACCT	20
	MinLibCas9	gRNA 2	SELENOH	ENST00000388857	GxE_02334	AGCACTAGCTGACGCGTCTA	20
	MinLibCas9	gRNA 2	SELENOO	ENST00000380903	GxE_02336	CCGGCATTACCTTATGAAAG	20
	MinLibCas9	gRNA 2	SELP	ENST00000263686	GxE_02338	ACTGACGGGTACCAAGTAAA	20
	MinLibCas9	gRNA 2	SEMA4C	ENST00000305476	GxE_02340	GTGCGCCCCCCATATCGCCC	20
	MinLibCas9	gRNA 2	SERGEF	ENST00000265965	GxE_02342	CGAGTGGCATCGTGTTCCAG	20
	MinLibCas9	gRNA 2	SERHL2	ENST00000327678	GxE_02344	CTATTGCTCTTCAGTAACCT	20
	MinLibCas9	gRNA 2	SERPINA10	ENST00000393096	GxE_02346	GAATTTTCGCAATGCCTCAC	20
	MinLibCas9	gRNA 2	SERPINA12	ENST00000341228	GxE_02348	AAGCTGTAGAGATGCTCAAG	20
	MinLibCas9	gRNA 2	SERPINA3	ENST00000467132	GxE_02350	CCTTGACTCGCAGACAATGA	20
	MinLibCas9	gRNA 2	SERPINA9	ENST00000337425	GxE_02352	GGATTACAAGGGAGATGCCG	20
	MinLibCas9	gRNA 2	SERPINB10	ENST00000238508	GxE_02354	TTTCTCTCCATATATCGCAT	20
	MinLibCas9	gRNA 2	SERPINB11	ENST00000544088	GxE_02356	ACTGTAGACTCATTAAAACC	20
	MinLibCas9	gRNA 2	SERPINB3	ENST00000283752	GxE_02358	CACTGCACAACAGATTAAGA	20
	MinLibCas9	gRNA 2	SERPINB4	ENST00000341074	GxE_02360	TATTGGCAATGATACGACAC	20
	MinLibCas9	gRNA 2	SETD6	ENST00000219315	GxE_02362	CGCCAATCTAGAATACTCTG	20
	MinLibCas9	gRNA 2	SFI1	ENST00000400288	GxE_02364	GACCTATGTGCGTCAGCAGC	20
	MinLibCas9	gRNA 2	SFXN2	ENST00000369893	GxE_02366	AGGGAATCTGCGTGAAGGAC	20
	MinLibCas9	gRNA 2	SFXN3	ENST00000224807	GxE_02368	GGCACAAATCTGCCGACCAA	20
	MinLibCas9	gRNA 2	SH2D3A	ENST00000245908	GxE_02370	CACCAGCTCGCAGTACGTCG	20
	MinLibCas9	gRNA 2	SH2D4A	ENST00000265807	GxE_02372	GCTGCTTTGGATTTTCGCAC	20
	MinLibCas9	gRNA 2	SH3TC1	ENST00000245105	GxE_02374	GATGCCCGGCAACCCGCTGA	20
	MinLibCas9	gRNA 2	SH3TC2	ENST00000515425	GxE_02376	GTGGCCTACGTGCTGCGCCA	20
	MinLibCas9	gRNA 2	SH3YL1	ENST00000356150	GxE_02378	TTCACGTACTGCAAGTCAAG	20
	MinLibCas9	gRNA 2	SHCBP1L	ENST00000367547	GxE_02380	TCATACGGGACACGCAGACT	20
	MinLibCas9	gRNA 2	SHPK	ENST00000225519	GxE_02382	GGTTGCACAGCCGAAGCCCG	20
	MinLibCas9	gRNA 2	SHQ1	ENST00000325599	GxE_02384	CGAACTCGCCTGAGAAAGTA	20
	MinLibCas9	gRNA 2	SHROOM3	ENST00000296043	GxE_02386	TCGTGGCACACAACTAAATC	20
	MinLibCas9	gRNA 2	SHROOM4	ENST00000376020	GxE_02388	ATTATATGGCTCCCGCCAAG	20
	MinLibCas9	gRNA 2	SI	ENST00000264382	GxE_02390	TCAGGGTATACTGTTAATCC	20
	MinLibCas9	gRNA 2	SIGLEC1	ENST00000344754	GxE_02392	ACTACGACTACTCGGGCCAG	20
	MinLibCas9	gRNA 2	SIRPG	ENST00000303415	GxE_02394	AAGCTCCTGTTGGTCACAGT	20
	MinLibCas9	gRNA 2	SKA3	ENST00000314759	GxE_02396	AGTTCTACCAAACCCTCCAC	20
	MinLibCas9	gRNA 2	SLAMF8	ENST00000289707	GxE_02398	AGTGTTCATTGCTGTAGAAA	20
	MinLibCas9	gRNA 2	SLC12A8	ENST00000393469	GxE_02400	ACGAGATGTATAAGCCCAAA	20
	MinLibCas9	gRNA 2	SLC13A1	ENST00000194130	GxE_02402	AGCAAAGCTGTTACCGACAG	20
	MinLibCas9	gRNA 2	SLC14A1	ENST00000436407	GxE_02404	CATGGCTGTCTTTTCGGACA	20
	MinLibCas9	gRNA 2	SLC17A1	ENST00000244527	GxE_02406	GTAAGTCGGCCTCGTTCCAG	20
	MinLibCas9	gRNA 2	SLC17A4	ENST00000377905	GxE_02408	TTGTTCAGTCCGACATGGGC	20
	MinLibCas9	gRNA 2	SLC17A9	ENST00000370351	GxE_02410	TGGGCAGTTACCGATCCCCG	20
	MinLibCas9	gRNA 2	SLC22A10	ENST00000332793	GxE_02412	AAGCGTAGTACACAGTAAAC	20
	MinLibCas9	gRNA 2	SLC22A11	ENST00000301891	GxE_02414	CAAAAGCGGCCACGAACCGC	20
	MinLibCas9	gRNA 2	SLC22A14	ENST00000273173	GxE_02416	AGCGATCGCTTCTTAGCGTC	20
	MinLibCas9	gRNA 2	SLC22A25	ENST00000306494	GxE_02418	TCAATGCCATGGCACAGAAT	20
	MinLibCas9	gRNA 2	SLC25A13	ENST00000416240	GxE_02420	TCTGCAACTTGTAGAAGAAC	20
	MinLibCas9	gRNA 2	SLC25A41	ENST00000321510	GxE_02422	AGACGCGGTTGACCTTGCGT	20
	MinLibCas9	gRNA 2	SLC26A10	ENST00000320442	GxE_02424	TGAACGTGAGATTCCGAGAC	20
	MinLibCas9	gRNA 2	SLC27A3	ENST00000368661	GxE_02426	CTCGGGACCTTCCGGGTCGG	20
	MinLibCas9	gRNA 2	SLC27A6	ENST00000262462	GxE_02428	TCTTGCAGTCACTCCAAAAC	20
	MinLibCas9	gRNA 2	SLC28A1	ENST00000394573	GxE_02430	GGTGAGGACAAACAGAGCCA	20
	MinLibCas9	gRNA 2	SLC28A2	ENST00000347644	GxE_02432	TGGCTTTAGACACAGCCCAA	20
	MinLibCas9	gRNA 2	SLC2A11	ENST00000398356	GxE_02434	CTTTGCGGCTGAATCCAAAC	20
	MinLibCas9	gRNA 2	SLC2A7	ENST00000400906	GxE_02436	GGTCAACACGCCGCACAAGG	20
	MinLibCas9	gRNA 2	SLC2A8	ENST00000373371	GxE_02438	CACAGGAGCCGAGCAACCCC	20
	MinLibCas9	gRNA 2	SLC35E2A	ENST00000246421	GxE_02440	TTTCACACACCCGATAACCG	20
	MinLibCas9	gRNA 2	SLC37A4	ENST00000357590	GxE_02442	AACTTCCAGGGCACTCATGT	20
	MinLibCas9	gRNA 2	SLC39A2	ENST00000298681	GxE_02444	ATGGGGTAGGGCTATACCTC	20
	MinLibCas9	gRNA 2	SLC39A5	ENST00000266980	GxE_02446	ATTGGCTGACCACCTGAATG	20
	MinLibCas9	gRNA 2	SLC3A1	ENST00000260649	GxE_02448	CAATTGAGTCGGACACGGAC	20
	MinLibCas9	gRNA 2	SLC44A4	ENST00000229729	GxE_02450	CATACGGCATCTACTACTGC	20
	MinLibCas9	gRNA 2	SLC46A1	ENST00000440501	GxE_02452	GCTGGAAGCCAGCATCGGGG	20
	MinLibCas9	gRNA 2	SLC4A9	ENST00000230993	GxE_02454	TGTTCGACTGCGGAACCCTG	20
	MinLibCas9	gRNA 2	SLC5A10	ENST00000395647	GxE_02456	TGTTTCGAGACCCCCACACA	20
	MinLibCas9	gRNA 2	SLC5A11	ENST00000347898	GxE_02458	AACCGTGTATACAGCAGTGA	20
	MinLibCas9	gRNA 2	SLC5A4	ENST00000266086	GxE_02460	CTTCTTGAGATATTCCGGCA	20
	MinLibCas9	gRNA 2	SLC5A9	ENST00000236495	GxE_02462	TGTGTACATCGCAGCAGGTG	20
	MinLibCas9	gRNA 2	SLC6A18	ENST00000324642	GxE_02464	GCGAGCTCGACGTGGAAAAT	20
	MinLibCas9	gRNA 2	SLC6A20	ENST00000358525	GxE_02466	CTGCGTGGCACCGAGTCCAC	20
	MinLibCas9	gRNA 2	SLC7A4	ENST00000382932	GxE_02468	CATCATCGGTGGCGCCGCCG	20
	MinLibCas9	gRNA 2	SLCO1B1	ENST00000256958	GxE_02470	TAACTCCTACTGATTCTCGA	20
	MinLibCas9	gRNA 2	SLCO1B3	ENST00000381545	GxE_02472	AGCTATATTGCTAAAGCACT	20
	MinLibCas9	gRNA 2	SLCO1B7	ENST00000421593	GxE_02474	GGTAATATATTTTCTTCGGT	20
	MinLibCas9	gRNA 2	SLFNL1	ENST00000359345	GxE_02476	GGAGTACTCTGACCTCGAGG	20
	MinLibCas9	gRNA 2	SMAD5	ENST00000545279	GxE_02478	GGATTGAATTCATTATGACG	20
	MinLibCas9	gRNA 2	SMPDL3A	ENST00000368440	GxE_02480	GCTGTGATGTTCTGTGAAGA	20
	MinLibCas9	gRNA 2	SMTNL1	ENST00000457912	GxE_02482	GGAAGCAAATGGATTAGATG	20
	MinLibCas9	gRNA 2	SMYD4	ENST00000305513	GxE_02484	AGGATCTACGCATAAGCCGA	20
	MinLibCas9	gRNA 2	SNAPC1	ENST00000216294	GxE_02486	GGTGCTTTGTATCTGCTATA	20
	MinLibCas9	gRNA 2	SNX31	ENST00000311812	GxE_02488	GTTCGTTCCAACCGTGCAGC	20
	MinLibCas9	gRNA 2	SOAT2	ENST00000301466	GxE_02490	CGCGCAGAGCACCACGGCGT	20
	MinLibCas9	gRNA 2	SOHLH1	ENST00000425225	GxE_02492	CTCCCGCCGGCCATCGAACT	20
	MinLibCas9	gRNA 2	SP100	ENST00000340126	GxE_02494	GAACAAACCAGCATGAGATG	20
	MinLibCas9	gRNA 2	SPAG16	ENST00000331683	GxE_02496	CCACGGGAAGGATACGTTCC	20
	MinLibCas9	gRNA 2	SPAG4	ENST00000374273	GxE_02498	GCTGAGCGTGTTGTTATCCC	20
	MinLibCas9	gRNA 2	SPAG5	ENST00000321765	GxE_02500	GTCTCGGCGTGCAGAAACAT	20
	MinLibCas9	gRNA 2	SPAG8	ENST00000340291	GxE_02502	GGGTCCCTAACTATACCTCC	20
	MinLibCas9	gRNA 2	SPATA16	ENST00000351008	GxE_02504	ACGAAGATGATTCCGGAAAT	20
	MinLibCas9	gRNA 2	SPATA4	ENST00000280191	GxE_02506	CTACCAGATGCGTTTACCCC	20
	MinLibCas9	gRNA 2	SPATC1	ENST00000377470	GxE_02508	GGCATCAGCGGGTTCACGAG	20
	MinLibCas9	gRNA 2	SPATS2	ENST00000553127	GxE_02510	ATGAATGGCTACCATGTCAA	20
	MinLibCas9	gRNA 2	SPDL1	ENST00000265295	GxE_02512	CCAGGTAGACCGGCTTAAAG	20
	MinLibCas9	gRNA 2	SPG11	ENST00000261866	GxE_02514	CCGTATTGGAGGTGTAATAC	20
	MinLibCas9	gRNA 2	SPG7	ENST00000268704	GxE_02516	ACGACCAGATGTACCGAGAG	20
	MinLibCas9	gRNA 2	SPHK1	ENST00000323374	GxE_02518	GCACAGCAATAGCGTGCAGT	20
	MinLibCas9	gRNA 2	SPNS3	ENST00000355530	GxE_02520	GCCCCCGTGGAGGGCCTACG	20
	MinLibCas9	gRNA 2	SPTBN5	ENST00000320955	GxE_02522	TGGTGGCTGACCTTCTACGC	20
	MinLibCas9	gRNA 2	STAB1	ENST00000321725	GxE_02524	GCAAGTGGCAGACCGGTCGC	20
	MinLibCas9	gRNA 2	STAB2	ENST00000388887	GxE_02526	TGCGTTGTCCCCATCGACAA	20
	MinLibCas9	gRNA 2	STAP2	ENST00000600324	GxE_02528	CCCGTTGTGCATCTGCCGCG	20
	MinLibCas9	gRNA 2	STATH	ENST00000246895	GxE_02530	TTGCGTAGAATTGGAAGATT	20
	MinLibCas9	gRNA 2	STEAP1B	ENST00000404369	GxE_02532	AGGCACACCAAATTTCTGGC	20
	MinLibCas9	gRNA 2	STEAP4	ENST00000380079	GxE_02534	TGTTAAATGCTTTTACCACG	20
	MinLibCas9	gRNA 2	STOML3	ENST00000379631	GxE_02536	CTATAGTGCTGTCTCAGCAG	20
	MinLibCas9	gRNA 2	SULT1A2	ENST00000395630	GxE_02538	CCAAAGTGTACCCTCACCCT	20
	MinLibCas9	gRNA 2	SUMF2	ENST00000342190	GxE_02540	GCTTGAGCCACGCGCCGACC	20
	MinLibCas9	gRNA 2	SUPT3H	ENST00000371460	GxE_02542	GATTGTCAAAGGCATCGATG	20
	MinLibCas9	gRNA 2	SUSD2	ENST00000358321	GxE_02544	GGCGGCAGCACTCCCGACCG	20
	MinLibCas9	gRNA 2	SVOPL	ENST00000419765	GxE_02546	CTTGGCAACGCGCTCCAGAG	20
	MinLibCas9	gRNA 2	SYDE2	ENST00000341460	GxE_02548	GACCAAAGAATTACGCTGAC	20
	MinLibCas9	gRNA 2	SYNE1	ENST00000367255	GxE_02550	TCGGCCATCAGCTATATCGG	20
	MinLibCas9	gRNA 2	SYNE2	ENST00000358025	GxE_02552	GGTATCACAGAGCAGCAGTC	20
	MinLibCas9	gRNA 2	SYNM	ENST00000336292	GxE_02554	CTGTGATTGAAACTTGCCAA	20
	MinLibCas9	gRNA 2	SYNPO2L	ENST00000394810	GxE_02556	GGACATGGAGCTTGCCAGGG	20
	MinLibCas9	gRNA 2	SYT15	ENST00000374321	GxE_02558	AGAGCTGTACAAGTTCCCGG	20
	MinLibCas9	gRNA 2	SYTL3	ENST00000297239	GxE_02560	GGGTCCCCCTCAGGAACACT	20
	MinLibCas9	gRNA 2	TAAR2	ENST00000367931	GxE_02562	ATATAGTATGATCAGATCGG	20
	MinLibCas9	gRNA 2	TAC4	ENST00000334568	GxE_02564	CTGCTTCTTCAGGAAGGCGC	20
	MinLibCas9	gRNA 2	TAF6	ENST00000437822	GxE_02566	TCAGTACCTTTATCTCGGAG	20
	MinLibCas9	gRNA 2	TAS1R1	ENST00000333172	GxE_02568	CTGTCACACAGGGTCACCTC	20
	MinLibCas9	gRNA 2	TAS1R3	ENST00000339381	GxE_02570	CTACGCAGCTGTGTATAGCG	20
	MinLibCas9	gRNA 2	TBC1D28	ENST00000345096	GxE_02572	AAGTCATTCCCCTGGCGGTG	20
	MinLibCas9	gRNA 2	TBC1D32	ENST00000398212	GxE_02574	TGCACATCTGATCGGAATCA	20
	MinLibCas9	gRNA 2	TBPL2	ENST00000247219	GxE_02576	CCTGAGCGGCGCACTGGTCC	20
	MinLibCas9	gRNA 2	TCHH	ENST00000368804	GxE_02578	TTAAGAGCCGCATCCCGAAG	20
	MinLibCas9	gRNA 2	TCHP	ENST00000312777	GxE_02580	CCGCTGATAGGCATGCATGC	20
	MinLibCas9	gRNA 2	TCTEX1D1	ENST00000282670	GxE_02582	ATATGATTGACGGTGACCAC	20
	MinLibCas9	gRNA 2	TDG	ENST00000392872	GxE_02584	CCTGCTCAGGAACCAGTGCA	20
	MinLibCas9	gRNA 2	TDRD6	ENST00000316081	GxE_02586	GATAGCGCTCCAGCAGCGAA	20
	MinLibCas9	gRNA 2	TEKT3	ENST00000395930	GxE_02588	CTGTGATCTGGTGCAGTACG	20
	MinLibCas9	gRNA 2	TEP1	ENST00000262715	GxE_02590	GGGGGAACAAAGCGTCGGTC	20
	MinLibCas9	gRNA 2	TEX13B	ENST00000302917	GxE_02592	GCTGTTCCTTGAGTTCCGTC	20
	MinLibCas9	gRNA 2	TEX14	ENST00000240361	GxE_02594	GGGAGCGGTGGATAAACCCC	20
	MinLibCas9	gRNA 2	TEX26	ENST00000380473	GxE_02596	CTTTTCTTAATCTTCTGAGC	20
	MinLibCas9	gRNA 2	TEX33	ENST00000405091	GxE_02598	CTGCTATGACACCTGCTCCT	20
	MinLibCas9	gRNA 2	TG	ENST00000220616	GxE_02600	GCTGCCATTCAACGCGTCGG	20
	MinLibCas9	gRNA 2	TGM4	ENST00000296125	GxE_02602	AGCAGTCCTGTGTTCCGGCG	20
	MinLibCas9	gRNA 2	TGM6	ENST00000202625	GxE_02604	TTCGCCGGAGTCCTGTGCAC	20
	MinLibCas9	gRNA 2	THADA	ENST00000405006	GxE_02606	CCAAATGCACCGGCTCACTG	20
	MinLibCas9	gRNA 2	THEG	ENST00000342640	GxE_02608	GGTGTCCTCAAGGAACCGCT	20
	MinLibCas9	gRNA 2	THNSL1	ENST00000524413	GxE_02610	CATTGGATTGGACCCAGTAA	20
	MinLibCas9	gRNA 2	THNSL2	ENST00000324166	GxE_02612	ATTATCGTTCTGCTGCCCAA	20
	MinLibCas9	gRNA 2	TIAM2	ENST00000461783	GxE_02614	CTGCCTCTTTGAATTATACT	20
	MinLibCas9	gRNA 2	TIGD4	ENST00000304337	GxE_02616	TTAGCTTTTAGACGTAACAT	20
	MinLibCas9	gRNA 2	TIGD6	ENST00000296736	GxE_02618	GGCTCGGTAATCACAAGGGA	20
	MinLibCas9	gRNA 2	TLR1	ENST00000308979	GxE_02620	CAGTTGTATGCCAAACCAGC	20
	MinLibCas9	gRNA 2	TLR10	ENST00000308973	GxE_02622	GCCAAACAAATTGTAAGATA	20
	MinLibCas9	gRNA 2	TLR4	ENST00000355622	GxE_02624	CTTTCACTTCCAACAAAGGT	20
	MinLibCas9	gRNA 2	TLR5	ENST00000540964	GxE_02626	TATACAAGCTATTAGCTGCG	20
	MinLibCas9	gRNA 2	TM9SF1	ENST00000530611	GxE_02628	GTCGTAACCCATCCAAGCTG	20
	MinLibCas9	gRNA 2	TMC2	ENST00000358864	GxE_02630	GTACTGATGGGCATGCCCTA	20
	MinLibCas9	gRNA 2	TMCO4	ENST00000294543	GxE_02632	TGTACCTGAGTGATCACCGT	20
	MinLibCas9	gRNA 2	TMED3	ENST00000299705	GxE_02634	ACGTACCGGGCTGAAGTCAA	20
	MinLibCas9	gRNA 2	TMEM102	ENST00000323206	GxE_02636	ACGTGATTCGATCCACCGAA	20
	MinLibCas9	gRNA 2	TMEM134	ENST00000308022	GxE_02638	GGCGGTTCTTCTGGATCAAA	20
	MinLibCas9	gRNA 2	TMEM143	ENST00000293261	GxE_02640	CTGCTCATTAGACAGACGCT	20
	MinLibCas9	gRNA 2	TMEM144	ENST00000296529	GxE_02642	TATTAATGGAGTGGTATCCA	20
	MinLibCas9	gRNA 2	TMEM209	ENST00000397622	GxE_02644	ATAACCACTGACGGGCGAGT	20
	MinLibCas9	gRNA 2	TMEM216	ENST00000515837	GxE_02646	GATGCCGCTCAGTATTAGCG	20
	MinLibCas9	gRNA 2	TMEM255B	ENST00000375353	GxE_02648	TGCAAATACGCCGTCCACGA	20
	MinLibCas9	gRNA 2	TMEM270	ENST00000320531	GxE_02650	TAGGTGGGCCTGCCAGTTAC	20
	MinLibCas9	gRNA 2	TMPRSS11B	ENST00000332644	GxE_02652	GTTTCTAGGCCTAATGCCAA	20
	MinLibCas9	gRNA 2	TMPRSS13	ENST00000524993	GxE_02654	GGTTGGGGAGGTTGTCACCG	20
	MinLibCas9	gRNA 2	TMPRSS15	ENST00000284885	GxE_02656	CAACGCTGTTCAAATCAATA	20
	MinLibCas9	gRNA 2	TMPRSS7	ENST00000419127	GxE_02658	ACGAATCAGGTAGCCCACTA	20
	MinLibCas9	gRNA 2	TMPRSS9	ENST00000332578	GxE_02660	CAGCGTGCGGTGATAGTCCG	20
	MinLibCas9	gRNA 2	TNFRSF10C	ENST00000356864	GxE_02662	AGATGTGCCGGAAGTGTAGC	20
	MinLibCas9	gRNA 2	TNK1	ENST00000576812	GxE_02664	GCAGTAGGTTGCGCGTAGCG	20
	MinLibCas9	gRNA 2	TNN	ENST00000239462	GxE_02666	CTTCATTCTTGACGTTACGC	20
	MinLibCas9	gRNA 2	TNNI3K	ENST00000370891	GxE_02668	ATAATTACCAGTACAAGTTT	20
	MinLibCas9	gRNA 2	TOGARAM2	ENST00000379558	GxE_02670	GACCCGGAATGCTCCCCGGT	20
	MinLibCas9	gRNA 2	TOP1MT	ENST00000329245	GxE_02672	TCACCTTCAGCTTCGAGCAA	20
	MinLibCas9	gRNA 2	TOR1AIP1	ENST00000606911	GxE_02674	CCGGGTTCGTTTTCCCACCG	20
	MinLibCas9	gRNA 2	TOR3A	ENST00000367627	GxE_02676	TGGAGAACCTGTATCGGGAC	20
	MinLibCas9	gRNA 2	TP53I3	ENST00000238721	GxE_02678	GAACCGGGCGGACTTAATGC	20
	MinLibCas9	gRNA 2	TPRG1L	ENST00000378344	GxE_02680	AGTACTCCTTGACGCGGGCG	20
	MinLibCas9	gRNA 2	TPSD1	ENST00000211076	GxE_02682	GTTCTACATCATCCAGACCG	20
	MinLibCas9	gRNA 2	TPTE	ENST00000361285	GxE_02684	TGCAGTTGAACATATTTCAG	20
	MinLibCas9	gRNA 2	TPTE2	ENST00000400230	GxE_02686	GAGGGCACAAACCATAGTCC	20
	MinLibCas9	gRNA 2	TREH	ENST00000264029	GxE_02688	CAGTGAGATTTACTGCCACG	20
	MinLibCas9	gRNA 2	TRIM15	ENST00000376694	GxE_02690	TCGCAGTAAGTTTCTCCCAG	20
	MinLibCas9	gRNA 2	TRIM22	ENST00000379965	GxE_02692	ATCGTCAGTAGAGATGCTGC	20
	MinLibCas9	gRNA 2	TRIM37	ENST00000262294	GxE_02694	AATTTACTAGTTCTCGTAGC	20
	MinLibCas9	gRNA 2	TRIM40	ENST00000307859	GxE_02696	GCTTACCTTGTAGTGGCTGA	20
	MinLibCas9	gRNA 2	TRIM45	ENST00000256649	GxE_02698	AACGACTTACCACACCATGG	20
	MinLibCas9	gRNA 2	TRIM50	ENST00000333149	GxE_02700	TCAAGCTGACCGTGTGGAAA	20
	MinLibCas9	gRNA 2	TRIM51	ENST00000449290	GxE_02702	CTGAATGCAAGAAGACAACG	20
	MinLibCas9	gRNA 2	TRIM54	ENST00000296098	GxE_02704	GGAGATGTTCTCCAAACCAG	20
	MinLibCas9	gRNA 2	TRIM59	ENST00000309784	GxE_02706	GGTAAAGATTCAATGCCAGT	20
	MinLibCas9	gRNA 2	TRIOBP	ENST00000406386	GxE_02708	TACGCGGTGCAGCGCAACTA	20
	MinLibCas9	gRNA 2	TRIT1	ENST00000316891	GxE_02710	CGATCTCACCGCCGAGCCGC	20
	MinLibCas9	gRNA 2	TRMT10B	ENST00000297994	GxE_02712	TACATACCGTGTTCTGAGTC	20
	MinLibCas9	gRNA 2	TRMT44	ENST00000389737	GxE_02714	CTCGGGTCCTGATAGCGACC	20
	MinLibCas9	gRNA 2	TRMT5	ENST00000261249	GxE_02716	GTCATGCCTCGGACATCAGA	20
	MinLibCas9	gRNA 2	TRPA1	ENST00000262209	GxE_02718	GATATTGTTAACACAACCGA	20
	MinLibCas9	gRNA 2	TRPM1	ENST00000542188	GxE_02720	AGGATCACAGCTTTCATTGG	20
	MinLibCas9	gRNA 2	TRPM2	ENST00000397928	GxE_02722	AACGCTTGTAGAGGGACCGG	20
	MinLibCas9	gRNA 2	TRPM4	ENST00000252826	GxE_02724	GCGAATAGAGAACGCCACCC	20
	MinLibCas9	gRNA 2	TRPV4	ENST00000418703	GxE_02726	CACCCTATATGAGTCCTCGG	20
	MinLibCas9	gRNA 2	TRUB2	ENST00000372890	GxE_02728	GCATTCGCCCATCTCAAGGT	20
	MinLibCas9	gRNA 2	TSC2	ENST00000219476	GxE_02730	CTTGATGCGCACGGCGCCTC	20
	MinLibCas9	gRNA 2	TSFM	ENST00000323833	GxE_02732	AGCTTTCTTGCAATTTACAA	20
	MinLibCas9	gRNA 2	TSNARE1	ENST00000307180	GxE_02734	GAGGTTGCACGGATCGACCT	20
	MinLibCas9	gRNA 2	TSNAXIP1	ENST00000388833	GxE_02736	CTTGCGAACCTCCTCGTAGC	20
	MinLibCas9	gRNA 2	TSPEAR	ENST00000323084	GxE_02738	AACCAACATTCGAGTGACGC	20
	MinLibCas9	gRNA 2	TTC12	ENST00000529221	GxE_02740	ATCCCCTTGTTCTATGCTGG	20
	MinLibCas9	gRNA 2	TTC16	ENST00000373289	GxE_02742	AACCATGCTTCCGTTACCGA	20
	MinLibCas9	gRNA 2	TTC21A	ENST00000431162	GxE_02744	AATTATTGTGGTTAGCCGAC	20
	MinLibCas9	gRNA 2	TTC23L	ENST00000505624	GxE_02746	ACAGAATACTCAAGCAAACA	20
	MinLibCas9	gRNA 2	TTC24	ENST00000368236	GxE_02748	GGGCTGCCTATGTGGAGACT	20
	MinLibCas9	gRNA 2	TTC3	ENST00000399017	GxE_02750	TGTCAATCACAACAAAACGA	20
	MinLibCas9	gRNA 2	TTC33	ENST00000337702	GxE_02752	TCGGGAGGCAATTCAGAAGT	20
	MinLibCas9	gRNA 2	TTC38	ENST00000381031	GxE_02754	GGAAACCAACTTCTACGACC	20
	MinLibCas9	gRNA 2	TTC6	ENST00000553443	GxE_02756	ACACTTGGAAGTCTTGGGAG	20
	MinLibCas9	gRNA 2	TTLL10	ENST00000379290	GxE_02758	TCAGCGTGTAGTCGTCCCGG	20
	MinLibCas9	gRNA 2	TTLL3	ENST00000426895	GxE_02760	CCAAGTCCCGCGGACGAGGT	20
	MinLibCas9	gRNA 2	TTLL4	ENST00000392102	GxE_02762	CATGGCCACCGATTCGCTGG	20
	MinLibCas9	gRNA 2	TTLL6	ENST00000393382	GxE_02764	GTGGTAGTTATGCCTGATGA	20
	MinLibCas9	gRNA 2	TTN	ENST00000589042	GxE_02766	TTTAGCGCGGCCATCGCTAA	20
	MinLibCas9	gRNA 2	TUBA3E	ENST00000312988	GxE_02768	GCAGCCAGTAATTACGCCAG	20
	MinLibCas9	gRNA 2	TUBB3	ENST00000556922	GxE_02770	TCGCCCACGTAGTTGCCGCT	20
	MinLibCas9	gRNA 2	TUBGCP6	ENST00000248846	GxE_02772	GACGCCCCGCTTCACCACAA	20
	MinLibCas9	gRNA 2	TULP2	ENST00000221399	GxE_02774	CTTCTGTCCGCGGTGTCGGG	20
	MinLibCas9	gRNA 2	TYRO3	ENST00000263798	GxE_02776	CCTACCTTGAAGGTGAACAG	20
	MinLibCas9	gRNA 2	TYRP1	ENST00000388918	GxE_02778	GAAGTGGATTTCTCTCATGA	20
	MinLibCas9	gRNA 2	UACA	ENST00000322954	GxE_02780	ATATTCGCAACCTAGCATGA	20
	MinLibCas9	gRNA 2	UBA7	ENST00000333486	GxE_02782	CACCCGTGTGCACGACGACC	20
	MinLibCas9	gRNA 2	UBE2W	ENST00000419880	GxE_02784	TTAAGGTCATTCCAGGAGGT	20
	MinLibCas9	gRNA 2	UBXN10	ENST00000375099	GxE_02786	TGGATACTTATTGAGAGAAG	20
	MinLibCas9	gRNA 2	UBXN11	ENST00000374222	GxE_02788	TACGATCCCTCCACACAGGT	20
	MinLibCas9	gRNA 2	UCP3	ENST00000314032	GxE_02790	ACCTACCTGCAGGCGGACCT	20
	MinLibCas9	gRNA 2	UGGT2	ENST00000376747	GxE_02792	GTGATTCTCTATGCCGAAAT	20
	MinLibCas9	gRNA 2	UGT2B10	ENST00000265403	GxE_02794	ACAAACTCCTCCATTTCCTG	20
	MinLibCas9	gRNA 2	UGT2B11	ENST00000446444	GxE_02796	TGGCTGCGCTACTTAACATA	20
	MinLibCas9	gRNA 2	ULBP1	ENST00000229708	GxE_02798	GACGTGGTGGATTTCCTTAA	20
	MinLibCas9	gRNA 2	ULK4	ENST00000301831	GxE_02800	AGAGCGTGTTGTGAATCACA	20
	MinLibCas9	gRNA 2	UMODL1	ENST00000408989	GxE_02802	GGGTCGACACGTACCCTCAC	20
	MinLibCas9	gRNA 2	UNC45A	ENST00000418476	GxE_02804	GGTGCGATACATGTCCTCGA	20
	MinLibCas9	gRNA 2	UNC5B	ENST00000335350	GxE_02806	CTGGCGTAGCCGCGAGTGCA	20
	MinLibCas9	gRNA 2	UNC93A	ENST00000230256	GxE_02808	CCACGTAGCCACACATGGAG	20
	MinLibCas9	gRNA 2	UNC93B1	ENST00000227471	GxE_02810	CCTACCCAGGTAGACGCCGT	20
	MinLibCas9	gRNA 2	UPB1	ENST00000326010	GxE_02812	AAGCTTCTCTCTCGTACAGA	20
	MinLibCas9	gRNA 2	UPK2	ENST00000264031	GxE_02814	GCAATGCCACACTGATGGTC	20
	MinLibCas9	gRNA 2	UPK3A	ENST00000216211	GxE_02816	CTGAGTCGACCAGGACATAC	20
	MinLibCas9	gRNA 2	UPP2	ENST00000605860	GxE_02818	TCCGTTATTACAACAGTCCC	20
	MinLibCas9	gRNA 2	UROC1	ENST00000383579	GxE_02820	GGGGTACTGCTCAATCGGGT	20
	MinLibCas9	gRNA 2	USF1	ENST00000368021	GxE_02822	ATGATGCAGTTGACACGGAG	20
	MinLibCas9	gRNA 2	USH1C	ENST00000005226	GxE_02824	GACGAGATCGTCCGGATCAA	20
	MinLibCas9	gRNA 2	USH2A	ENST00000307340	GxE_02826	AGTACCGCTGTGCCAAAGGG	20
	MinLibCas9	gRNA 2	USP10	ENST00000219473	GxE_02828	ACTGACCAAAATCAGCCCCG	20
	MinLibCas9	gRNA 2	USP45	ENST00000327681	GxE_02830	ATCAACGCATTGTAATAAGA	20
	MinLibCas9	gRNA 2	USP50	ENST00000532404	GxE_02832	GGTGATGATGGATGTCTCAG	20
	MinLibCas9	gRNA 2	USP6	ENST00000574788	GxE_02834	TCTCCGGAACCTGATTGACG	20
	MinLibCas9	gRNA 2	UTRN	ENST00000367545	GxE_02836	GAAAGCTATCGAAGCCCCGC	20
	MinLibCas9	gRNA 2	VILL	ENST00000283713	GxE_02838	TCACTGGTACAGGCGAACAT	20
	MinLibCas9	gRNA 2	VPS11	ENST00000300793	GxE_02840	AGAACCATGCACATCATGAG	20
	MinLibCas9	gRNA 2	VPS13B	ENST00000358544	GxE_02842	CAAAATCATCAATCAAACCG	20
	MinLibCas9	gRNA 2	VPS13C	ENST00000261517	GxE_02844	TTGATAGTCTTAGCGCCTAC	20
	MinLibCas9	gRNA 2	VWA2	ENST00000603594	GxE_02846	GAGACAGACCATACCTGGGC	20
	MinLibCas9	gRNA 2	VWA3A	ENST00000389398	GxE_02848	TACAATTTGAATGGCACGAC	20
	MinLibCas9	gRNA 2	VWA3B	ENST00000477737	GxE_02850	GCTATGGACTGTTCGGTCAC	20
	MinLibCas9	gRNA 2	VWA7	ENST00000375688	GxE_02852	GCAGCTCAACTCCTCGCAAT	20
	MinLibCas9	gRNA 2	VWA8	ENST00000379310	GxE_02854	ATGAAACGGTCTGACGCACA	20
	MinLibCas9	gRNA 2	WASHC2A	ENST00000282633	GxE_02856	TCAAACAGGGAAACCAACGT	20
	MinLibCas9	gRNA 2	WDHD1	ENST00000360586	GxE_02858	TACGATATTCGACCACAAGT	20
	MinLibCas9	gRNA 2	WDR17	ENST00000280190	GxE_02860	GCTAAACTCGACAGTACAAA	20
	MinLibCas9	gRNA 2	WDR27	ENST00000448612	GxE_02862	GAACCGCACTGCGGATCAAA	20
	MinLibCas9	gRNA 2	WDR64	ENST00000366552	GxE_02864	AAGGAAGCTACATAATGACT	20
	MinLibCas9	gRNA 2	WDR90	ENST00000293879	GxE_02866	ACGACGATGACCGCATGGCA	20
	MinLibCas9	gRNA 2	WDR93	ENST00000268130	GxE_02868	GTGCTAAACAAATATATGCG	20
	MinLibCas9	gRNA 2	WFDC10B	ENST00000335769	GxE_02870	TTTGGAAATATGAACAGTGG	20
	MinLibCas9	gRNA 2	WNK4	ENST00000246914	GxE_02872	CCGCCGTAGCTCAGTCGACT	20
	MinLibCas9	gRNA 2	XDH	ENST00000379416	GxE_02874	TGTTCTACCGAATTCAGCTC	20
	MinLibCas9	gRNA 2	XIRP1	ENST00000340369	GxE_02876	ATCTACCAAGATCTCCCGGA	20
	MinLibCas9	gRNA 2	XIRP2	ENST00000409195	GxE_02878	TTGATATTGGTATTGAGCAA	20
	MinLibCas9	gRNA 2	XKR9	ENST00000408926	GxE_02880	AAGGCTGATTTAAAGAAAGC	20
	MinLibCas9	gRNA 2	YARS2	ENST00000324868	GxE_02882	CTGCGGCTCAAGAGCCCCGA	20
	MinLibCas9	gRNA 2	YIPF1	ENST00000072644	GxE_02884	TGATGTTTTGGGGTTTCACC	20
	MinLibCas9	gRNA 2	ZACN	ENST00000334586	GxE_02886	TGGAGGACATTGTGTATCGC	20
	MinLibCas9	gRNA 2	ZAN	ENST00000546292	GxE_02888	TTGATATGTGCGGATTCCAG	20
	MinLibCas9	gRNA 2	ZBBX	ENST00000455345	GxE_02890	CAACATCATGTTTTCGATAA	20
	MinLibCas9	gRNA 2	ZCCHC4	ENST00000302874	GxE_02892	CCACACACTGCGTTCGGGAC	20
	MinLibCas9	gRNA 2	ZFAND4	ENST00000344646	GxE_02894	CCGCCCGAAATCTCCAGGAA	20
	MinLibCas9	gRNA 2	ZFP2	ENST00000361362	GxE_02896	ATCAAGGATTGAATCCTGAC	20
	MinLibCas9	gRNA 2	ZGRF1	ENST00000505019	GxE_02898	TCGGTAATAATGATCCATCC	20
	MinLibCas9	gRNA 2	ZMYND15	ENST00000573751	GxE_02900	ATTTCTATACCGATGCAGCC	20
	MinLibCas9	gRNA 2	ZNF135	ENST00000401053	GxE_02902	TTCACAGGCGTGAAGGCCAC	20
	MinLibCas9	gRNA 2	ZNF154	ENST00000512439	GxE_02904	TGGAAGGCTCCCCTGACACA	20
	MinLibCas9	gRNA 2	ZNF175	ENST00000262259	GxE_02906	AATTGTGAATATAAGGACCC	20
	MinLibCas9	gRNA 2	ZNF215	ENST00000278319	GxE_02908	GGACATAAATTTGCCACAAG	20
	MinLibCas9	gRNA 2	ZNF226	ENST00000590089	GxE_02910	GGTGATTTCCCTTACCAGGT	20
	MinLibCas9	gRNA 2	ZNF227	ENST00000313040	GxE_02912	GTATGAACATTCGGATGAAG	20
	MinLibCas9	gRNA 2	ZNF274	ENST00000326804	GxE_02914	ACAACCTCAATGTTCATTAG	20
	MinLibCas9	gRNA 2	ZNF277	ENST00000361822	GxE_02916	ACACTACAAAAATCTGTGAT	20
	MinLibCas9	gRNA 2	ZNF302	ENST00000505242	GxE_02918	AAAAGTGAGAGAATAAATGG	20
	MinLibCas9	gRNA 2	ZNF334	ENST00000347606	GxE_02920	GGCAATTCTCATTACACAAA	20
	MinLibCas9	gRNA 2	ZNF396	ENST00000306346	GxE_02922	ATCCAGACTCTAGCCTCCAC	20
	MinLibCas9	gRNA 2	ZNF417	ENST00000312026	GxE_02924	ATTACCTGAGTCGGGCGCCT	20
	MinLibCas9	gRNA 2	ZNF432	ENST00000594154	GxE_02926	ACAATGAGATTACGCTTGCC	20
	MinLibCas9	gRNA 2	ZNF439	ENST00000304030	GxE_02928	AGGAATATGGACCAAAGCCA	20
	MinLibCas9	gRNA 2	ZNF488	ENST00000395702	GxE_02930	TCGCTTGGTTGGTTTGCTAA	20
	MinLibCas9	gRNA 2	ZNF506	ENST00000443905	GxE_02932	TTATAACCTCTTTTGTGCAC	20
	MinLibCas9	gRNA 2	ZNF516	ENST00000443185	GxE_02934	CAAGATGGGAGATAACGCCT	20
	MinLibCas9	gRNA 2	ZNF527	ENST00000436120	GxE_02936	ATGGAAAGGCTAGCAAGTCA	20
	MinLibCas9	gRNA 2	ZNF546	ENST00000347077	GxE_02938	TTTATCTCAATTGCAGACAG	20
	MinLibCas9	gRNA 2	ZNF556	ENST00000307635	GxE_02940	CATCATCACATGTGCGCGAA	20
	MinLibCas9	gRNA 2	ZNF571	ENST00000328550	GxE_02942	CAATGGTCTTGGAGACAATA	20
	MinLibCas9	gRNA 2	ZNF585B	ENST00000532828	GxE_02944	AATGTGGACTGGCCTTCATC	20
	MinLibCas9	gRNA 2	ZNF599	ENST00000329285	GxE_02946	GACATCAGCCATATAACGAC	20
	MinLibCas9	gRNA 2	ZNF660	ENST00000322734	GxE_02948	GGATTCGCTCATGTACTGTG	20
	MinLibCas9	gRNA 2	ZNF662	ENST00000328199	GxE_02950	TTTTGTGATGTATACCAAGG	20
	MinLibCas9	gRNA 2	ZNF674	ENST00000523374	GxE_02952	CTTTATGAAGATTATAATGG	20
	MinLibCas9	gRNA 2	ZNF677	ENST00000333952	GxE_02954	ATTTTGACCTCAAGGAAGTC	20
	MinLibCas9	gRNA 2	ZNF75D	ENST00000370766	GxE_02956	ACATCAGAAATACAAACATC	20
	MinLibCas9	gRNA 2	ZNF77	ENST00000314531	GxE_02958	GCACAAGAAGGTTCGCAGTC	20
	MinLibCas9	gRNA 2	ZNF772	ENST00000343280	GxE_02960	TCACAGATCAGGATTCCCAA	20
	MinLibCas9	gRNA 2	ZNF780B	ENST00000434248	GxE_02962	TTACATCAGCATGAATACTC	20
	MinLibCas9	gRNA 2	ZNF790	ENST00000356725	GxE_02964	CTCTAAAACATAAACAGTCA	20
	MinLibCas9	gRNA 2	ZNF875	ENST00000324411	GxE_02966	CACCTTACATGTACACTGAG	20
	MinLibCas9	gRNA 2	ZP4	ENST00000366570	GxE_02968	TTACCCCAAGCTATTAGTAC	20
	MinLibCas9	gRNA 2	ZRANB3	ENST00000264159	GxE_02970	GCTGAGTTGTACTGGGACCC	20
	MinLibCas9	gRNA 2	ZSCAN16	ENST00000340487	GxE_02972	AGCTGGGTAAGAGCTTCACG	20
	MinLibCas9	gRNA 2	ZSCAN31	ENST00000414429	GxE_02974	GCAAGAAATCTTAAAAGAAA	20
	MinLibCas9	gRNA 2	ZSWIM1	ENST00000372523	GxE_02976	TCCACCGGACCTATAACCCA	20
	Pavooc	gRNA 2	CORO7-PAM16	ENSG00000103426	GxE_02978	ATGGTAGCCGATGGGCACGA	20	23
	Pavooc	gRNA 2	PTGES3L-AARSD1	ENSG00000108825	GxE_02980	TGTTCAGTTCACCACCACCG	20	23
	Pavooc	gRNA 2	FAM47E-STBD1	ENSG00000118804	GxE_02982	GCACCATTTCCCACTCCTCG	20	23
	Pavooc	gRNA 2	GOLGA8I	ENSG00000153666	GxE_02984	GGAAGTTAGAGCAGTCCATG	20	23
	Pavooc	gRNA 2	JMJD7-PLA2G4B	ENSG00000168970	GxE_02986	GAGTCACGTAGCAGTCAGAG	20	23
	Pavooc	gRNA 2	LILRA3	ENSG00000170866	GxE_02988	CATACAACCTCTCCTCCGAG	20	23
	Pavooc	gRNA 2	C11orf40	ENSG00000171987	GxE_02990	TCACCCATCACCACACTAGA	20	23
	Pavooc	gRNA 2	AHSA2	ENSG00000173209	GxE_02992	AACGAAAGCTATGGCAACCC	20	23
	Pavooc	gRNA 2	EP400NL	ENSG00000185684	GxE_02994	CGCCCATCACAGTCCGAGAG	20	23
	Pavooc	gRNA 2	AMY1C	ENSG00000187733	GxE_02996	AATCAACGAGGACATGGCGC	20	23
	Pavooc	gRNA 2	PRSS45	ENSG00000188086	GxE_02998	GCATAATGATGTCCCTCACA	20	23
	Pavooc	gRNA 2	RP11-113D6.10	ENSG00000189332	GxE_03000	GCTGTATGGCATCAAAACGG	20	23
	Pavooc	gRNA 2	ANKRD20A1	ENSG00000196774	GxE_03002	GCTGTATACTATGACTCACC	20	23
	Pavooc	gRNA 2	PCDHA8	ENSG00000204962	GxE_03004	ATGAGTTGGTGGTAACCGCG	20	23
	Pavooc	gRNA 2	PCDHA9	ENSG00000204961	GxE_03006	AAACGTTTCTATCGGAACGC	20	23
	Pavooc	gRNA 2	PCDHA2	ENSG00000204969	GxE_03008	CCTTCACCAGCACGAGTAGG	20	23
	Pavooc	gRNA 2	NBPF1	ENSG00000219481	GxE_03010	ATGACTCCAACCAGCCACAT	20	0
	Pavooc	gRNA 2	ZNF812	ENSG00000224689	GxE_03012	TATGTGAACCTGGCCTCTGT	20	23
	Pavooc	gRNA 2	PPAN-P2RY11	ENSG00000243207	GxE_03014	GCTGGGACACTCACTAGTGG	20	23
	Pavooc	gRNA 2	PRR5-ARHGAP8	ENSG00000248405	GxE_03016	CGTGAACTTTGACGACTACG	20	23
	Pavooc	gRNA 2	PCDHAC1	ENSG00000248383	GxE_03018	AAGGAAGCGAAAGTTCCGCG	20	23
	Pavooc	gRNA 2	LY75-CD302	ENSG00000248672	GxE_03020	TATGAATATGACCGAAAGTG	20	23
	Pavooc	gRNA 2	ZNF286B	ENSG00000249459	GxE_03022	TCACCTGGGATCTGGCCGTG	20	23
	Pavooc	gRNA 2	PCDHA10	ENSG00000250120	GxE_03024	ACCGTGCAGTGACCAACCAT	20	23
	Pavooc	gRNA 2	NT5C1B-RDH14	ENSG00000250741	GxE_03026	AGTAAGCCTCTTGCTCAGGT	20	23
	Pavooc	gRNA 2	RP11-385D13.1	ENSG00000251537	GxE_03028	TATGACCTAAGTATCAGGTG	20	23
	Pavooc	gRNA 2	CTD-2215E18.1	ENSG00000251606	GxE_03030	TGAGGCGGAACGTGTCATTG	20	23
	Pavooc	gRNA 2	PCDHA12	ENSG00000251664	GxE_03032	GCTCCACTACTCCGTCTACG	20	23
	Pavooc	gRNA 2	PCDHGA12	ENSG00000253159	GxE_03034	TCGCATCCAGAACCATCACG	20	23
	Pavooc	gRNA 2	PCDHGA7	ENSG00000253537	GxE_03036	TATTCTCTACTCCGTGTCGG	20	23
	Pavooc	gRNA 2	PCDHGA5	ENSG00000253485	GxE_03038	GATCCGCTACTCGATGCCGG	20	23
	Pavooc	gRNA 2	PCDHGA6	ENSG00000253731	GxE_03040	GCTCCTCGGGAATAGAGTAG	20	23
	Pavooc	gRNA 2	PCDHGA8	ENSG00000253767	GxE_03042	ATGGAGATATACGAGGACAG		0
	Pavooc	gRNA 2	PCDHGA10	ENSG00000253846	GxE_03044	GGAGTCCGCATAGTCTCCAG	20	23
	Pavooc	gRNA 2	PCDHGA3	ENSG00000254245	GxE_03046	GCAACATCGCTAACGACCTG	20	23
	Pavooc	gRNA 2	RP11-867G23.8	ENSG00000255468	GxE_03048	GGCTGGATCTCAGCTCCGGA	20	23
	Pavooc	gRNA 2	RP11-113D6.6	ENSG00000255470	GxE_03050	GCTCAAAGTAGGGGCCACGC	20	23
	Pavooc	gRNA 2	PCDHA3	ENSG00000255408	GxE_03052	GCTCCACTACTCCGTCTCTG	20	23
	Pavooc	gRNA 2	CLLU1	ENSG00000257127	GxE_03054	TGCGGCAGGTCTGTAAATAG	20	23
	Pavooc	gRNA 2	FPGT-TNNI3K	ENSG00000259030	GxE_03056	CCTCAGGAGCCATCCAACGG	20	23
	Pavooc	gRNA 2	GOLGA8S	ENSG00000261739	GxE_03058	GTCAGCAACAGGTATCCACG	20	23
	Pavooc	gRNA 2	PCDHGA9	ENSG00000261934	GxE_03060	TCCGCATCGTCTCTAGAGGT	20	23
	Pavooc	gRNA 2	PCDHGB3	ENSG00000262209	GxE_03062	GATCCGCTACGCTATTCCCG	20	23
	Pavooc	gRNA 2	UBBP4	ENSG00000263563	GxE_03064	GATGAGCCTCTGCTGATCGG	20	23
	Pavooc	gRNA 2	TBC1D29	ENSG00000266733	GxE_03066	TAAACTCACCAGATGCCCCA	20	23
	Pavooc	gRNA 2	CTD-2267D19.3	ENSG00000266208	GxE_03068	GCTTTCCCTACGGAAGCGAG	20	23
RP11-295P9.3	MinLibCas9	gRNA 2	PRPF18	ENST00000601460	GxE_03070	ATGATCATCGCCTTTCCCTA	20	23
	MinLibCas9	gRNA 2	NOTCH2NL	HGNC:31862	GxE_03072	GGGATGAGACAGGCAGGCAT	20	23
RP11-216L13.17	MinLibCas9	gRNA 2	CCDC183	ENST00000456614	GxE_03074	GGCAGGATACCCCATTGAGC	20	23
RP11-216L13.17	MinLibCas9	gRNA 2	TMEM141	ENST00000456614	GxE_03076	GGCGTTTTCACCTTCGTCAC	20	23
RP11-385D13.1	MinLibCas9	gRNA 2	CDRT1	ENST00000455584	GxE_03078	ATCGACCTCAGCAAGAAAGA	20	23
RP11-385D13.1	MinLibCas9	gRNA 2	TRIM16	ENST00000455584	GxE_03080	GAAGCTTGGCAGGGAGACGG	20	23
RP11-216L13.17 / ENST00000456614 CRISPICK	CRISPICK	gRNA 2	RP11-216L13.17 / ENST00000456614 CRISPICK	ENST00000456614	GxE_03082	CGCCGTGGCTGCCAAGCACC	20	20
RP11-385D13.1 ENST00000455584	CRISPICK	gRNA 2	RP11-385D13.1 ENST00000455584	ENST00000455584	GxE_03084	TCAGCCCTACGTAAACACTA	20	20
UGT1A5	CRISPICK	gRNA 2	UGT1A5	NM_019078.2	GxE_03086	CCGCCGCGCAGAGGTGAAAG	20	20
UGT1A10	CRISPICK	gRNA 2	UGT1A10	NM_019075.4	GxE_03088	CTGATCTTCCAGAGTGTACG	20	20
UGT1A3	CRISPICK	gRNA 2	UGT1A3	NM_019093.4	GxE_03090	TTCCTCAAAAAAAACACAGT	20	20
UGT1A8	CRISPICK	gRNA 2	UGT1A8	NM_019076.5	GxE_03092	AAGGAGAGGTGACTTACCAT	20	20
UGT2A2 First 720 bases Input Sequence	CRISPICK	gRNA 2	UGT2A2	NM_001105677.2	GxE_03094	GGCCTACAGATGGTAGCCAT	20	20
	CRISPICK	gRNA 2	TTLL8	NM_001350317.2	GxE_03096	GGGGACGTACCATCACGTCG	20	20
Specific of UGT2A1	CRISPICK	gRNA 2	UGT2A1	ENST00000503640	GxE_03098	TTTCAAACATGTAGTCCTGT	20	20
Specific UGT2A1	MinLibCas9	gRNA 2	UGT2A1	HGNC:12542	GxE_03100	GTGAGTTCTGATAAAACAGC	20	23
Using ENSG00000162006	CRISPICK	gRNA 2	MSLNL	ENST00000543963.5	GxE_03102	GAGCCATCTACCCGACCAGA	20	30
	MinLibCas9	CTRL00147	Non-Targeting		CTRL00147	TATGCTCTATGGGATAAAC
	MinLibCas9	CTRL00067	Non-Targeting		CTRL00067	TAATCGAGTCGCCTCTGCA
	MinLibCas9	CTRL00497	Non-Targeting		CTRL00497	GTAGGAATCTAGAACTCGG
	MinLibCas9	CTRL00906	Non-Targeting		CTRL00906	CGAGCGATGGGACCGTAAC
	MinLibCas9	CTRL00751	Non-Targeting		CTRL00751	AGTTAGAAAGTCGACCTAA
	MinLibCas9	CTRL00787	Non-Targeting		CTRL00787	CTGGGATATGTCACCCGCT
	MinLibCas9	CTRL00868	Non-Targeting		CTRL00868	GCGTGCGCTGGGTTAGCCT
	MinLibCas9	CTRL00550	Non-Targeting		CTRL00550	CATACCTCGTGAGCTGAAA
	MinLibCas9	CTRL01004	Non-Targeting		CTRL01004	CTAGCTAGTCTCGCGGGCA
	MinLibCas9	CTRL00170	Non-Targeting		CTRL00170	GTCAAACGGTATGGAGGCG
	MinLibCas9	CTRL00354	Non-Targeting		CTRL00354	GCTAACACTAGCGAGTGAG
	MinLibCas9	CTRL00794	Non-Targeting		CTRL00794	TTACGCCCGAATTTGCAAA
	MinLibCas9	CTRL00014	Non-Targeting		CTRL00014	AGTCTGACGTCGACTATCT
	MinLibCas9	CTRL00934	Non-Targeting		CTRL00934	GTCCCGGTAATATGCGAAG
	MinLibCas9	CTRL00183	Non-Targeting		CTRL00183	ATGTACGTGCCCACCGGCA
	MinLibCas9	CTRL00008	Non-Targeting		CTRL00008	GACACGGCATTTCCGCTGT
	MinLibCas9	CTRL00996	Non-Targeting		CTRL00996	GTCTTGCTAGTGAGTACGG
	MinLibCas9	CTRL00577	Non-Targeting		CTRL00577	GGCCTAGGATCCGCTATCG
	MinLibCas9	CTRL00303	Non-Targeting		CTRL00303	GACGATCTGTCAAGAATAT
	MinLibCas9	CTRL00825	Non-Targeting		CTRL00825	CCGCGGTTGGTCAATAGTT
	MinLibCas9	CTRL00343	Non-Targeting		CTRL00343	GCGGCCGCTAGTATGGCAT
	MinLibCas9	CTRL00291	Non-Targeting		CTRL00291	CAGCCAGCGGTTGAACGCT
	MinLibCas9	CTRL00270	Non-Targeting		CTRL00270	AATGAGTCACTGCCGCGTG
	MinLibCas9	CTRL00502	Non-Targeting		CTRL00502	CGAATTGGCGTGGCATCGT
	MinLibCas9	CTRL00068	Non-Targeting		CTRL00068	TTTCTCGCACCACCTCAAG
	MinLibCas9	CTRL00195	Non-Targeting		CTRL00195	GAGGGCTTATTCGCGCCAC
	MinLibCas9	CTRL00095	Non-Targeting		CTRL00095	TCGTCTCACCGTGCGGCGA
	MinLibCas9	CTRL00873	Non-Targeting		CTRL00873	CTAGCTGCGCTGGCTACGC
	MinLibCas9	CTRL00883	Non-Targeting		CTRL00883	GGTGGCGAGAGTTACCGCT
	MinLibCas9	CTRL00741	Non-Targeting		CTRL00741	GTGGATGTGATATGCGACG
	MinLibCas9	CTRL00833	Non-Targeting		CTRL00833	ACACCTTGTATCCGCGATG
	MinLibCas9	CTRL00311	Non-Targeting		CTRL00311	GAATCCATCGGGCGAATAC
	MinLibCas9	CTRL00733	Non-Targeting		CTRL00733	GGTGGTCCGGAGGTTCACT
	MinLibCas9	CTRL00773	Non-Targeting		CTRL00773	GCTAACGTGTGAGCACTGG
	MinLibCas9	CTRL00930	Non-Targeting		CTRL00930	ACGTTGCCCGCCTTGCCAA
	MinLibCas9	CTRL00560	Non-Targeting		CTRL00560	TCTCGTGCAACCTGCGCGT
	MinLibCas9	CTRL00946	Non-Targeting		CTRL00946	ACCAGTCCGCGCTACGAGT
	MinLibCas9	CTRL00574	Non-Targeting		CTRL00574	CCCGTATACTGTTTAGGGC
	MinLibCas9	CTRL00785	Non-Targeting		CTRL00785	TGCCGTAGGGTAAACTGTC
	MinLibCas9	CTRL00235	Non-Targeting		CTRL00235	CGGACGGGTGCAATTAGGT
	MinLibCas9	CTRL00793	Non-Targeting		CTRL00793	ACCGATCGGCGAATGCGAT
	MinLibCas9	CTRL00566	Non-Targeting		CTRL00566	ATGCGATCCTCTACTCACG
	MinLibCas9	CTRL00006	Non-Targeting		CTRL00006	CTGCTTGCGATACCAATAG
	MinLibCas9	CTRL00029	Non-Targeting		CTRL00029	TCGAAGTACTCGTTAAATG
	MinLibCas9	CTRL00347	Non-Targeting		CTRL00347	GGCTTCTGGCGATCTAGCA
	MinLibCas9	CTRL00551	Non-Targeting		CTRL00551	CGAAGAGTGTATGCCGCAA
	MinLibCas9	CTRL00555	Non-Targeting		CTRL00555	GCGCAGCCGGTTCCTTCTA
	MinLibCas9	CTRL00601	Non-Targeting		CTRL00601	ATCCCGAGGGCGGCGTGTC
	MinLibCas9	CTRL00175	Non-Targeting		CTRL00175	ACCATACGAGTAACTGCAA
	MinLibCas9	CTRL00962	Non-Targeting		CTRL00962	TGTGCTCGGACTTTCGTAG
	MinLibCas9	CTRL00112	Non-Targeting		CTRL00112	CCGGTCGCAATTGTTGCTA
	MinLibCas9	CTRL00761	Non-Targeting		CTRL00761	TAGCTACTGCGTGGAGCTA
	MinLibCas9	CTRL00107	Non-Targeting		CTRL00107	CCGCCGGCCCTAACTGACC
	MinLibCas9	CTRL00687	Non-Targeting		CTRL00687	TATCTGAGGCTTTAGACGG
	MinLibCas9	CTRL00136	Non-Targeting		CTRL00136	CGTGTGAAGGGCGATATAC
	MinLibCas9	CTRL00259	Non-Targeting		CTRL00259	GTACTGCACTATTCCCGTG
	MinLibCas9	CTRL00652	Non-Targeting		CTRL00652	CAAGCACTATCCGAGTACG
	MinLibCas9	CTRL00975	Non-Targeting		CTRL00975	TCGTGTAGGACTGGAAGAC
	MinLibCas9	CTRL00091	Non-Targeting		CTRL00091	TAAGCCGAAATACGCGGTT
	MinLibCas9	CTRL00740	Non-Targeting		CTRL00740	TATGCCGGCACGTTACGTT
	MinLibCas9	CTRL00986	Non-Targeting		CTRL00986	CCGAGTAGGAAATTCGGGT
	MinLibCas9	CTRL00211	Non-Targeting		CTRL00211	CTTTCGGCGCCGGTGGCCA
	MinLibCas9	CTRL00162	Non-Targeting		CTRL00162	TACGCTGCGACACCCGGTG
	MinLibCas9	CTRL00890	Non-Targeting		CTRL00890	CGATAAAGAGAACGGGCAG
	MinLibCas9	CTRL00490	Non-Targeting		CTRL00490	CATGCGACCATTAGGACCC
	MinLibCas9	CTRL00406	Non-Targeting		CTRL00406	TGATACGTCTGTACTTAGG
	MinLibCas9	CTRL00329	Non-Targeting		CTRL00329	AGTGGCTCCTTTGTCGCGT
	MinLibCas9	CTRL00368	Non-Targeting		CTRL00368	TCAGGCGACGCTCGACATA
	MinLibCas9	CTRL00246	Non-Targeting		CTRL00246	CATAGCAACGTTGTGACCG
	MinLibCas9	CTRL00804	Non-Targeting		CTRL00804	CGCCGCCCAAATAAATCTG
	MinLibCas9	CTRL00901	Non-Targeting		CTRL00901	ACAAGGGATTCGACGCGTA
	MinLibCas9	CTRL00860	Non-Targeting		CTRL00860	GAACCACGTTGCGGCCGGG
	MinLibCas9	CTRL00070	Non-Targeting		CTRL00070	TTTCCCAGTGGGTTTACGA
	MinLibCas9	CTRL00218	Non-Targeting		CTRL00218	CGAGCCAGCATCCCTTCGC
	MinLibCas9	CTRL00678	Non-Targeting		CTRL00678	GTTCGCCCGATGGAGGTCT
	MinLibCas9	CTRL00046	Non-Targeting		CTRL00046	GTGAGCTCCGACCCGTGGA
	MinLibCas9	CTRL00573	Non-Targeting		CTRL00573	CGGAGTTGCTCGGCAAGTG
	MinLibCas9	CTRL00306	Non-Targeting		CTRL00306	ATTCTGTAGAACAGACCGT
	MinLibCas9	CTRL00321	Non-Targeting		CTRL00321	TATCAAACACGTCCGCGCA
	MinLibCas9	CTRL00542	Non-Targeting		CTRL00542	TCAGAATTTGCCACCATAA
	MinLibCas9	CTRL00992	Non-Targeting		CTRL00992	TACGCAAATTCGAGCTACA
	MinLibCas9	CTRL00188	Non-Targeting		CTRL00188	AGTCCGGTTGCCCGTCGTA
	MinLibCas9	CTRL00510	Non-Targeting		CTRL00510	TGTTAACTCGGGTGTGGAC
	MinLibCas9	CTRL00177	Non-Targeting		CTRL00177	AGTGGATGCGTAATACAAC
	MinLibCas9	CTRL00304	Non-Targeting		CTRL00304	CCGCGGTTCAGTAACGCTA
	MinLibCas9	CTRL00798	Non-Targeting		CTRL00798	CGCATGACGTGAGAATGAT
	MinLibCas9	CTRL00273	Non-Targeting		CTRL00273	GTTCCGGGACCGTAACGCT
	MinLibCas9	CTRL00957	Non-Targeting		CTRL00957	GGATACATCTGGATCGGCG
	MinLibCas9	CTRL00036	Non-Targeting		CTRL00036	TATTTACTCGGTGTCGTCA
	MinLibCas9	CTRL00185	Non-Targeting		CTRL00185	GGCGGTCCAAACCTGAACG
	MinLibCas9	CTRL00335	Non-Targeting		CTRL00335	GGATCGCTCCCTTTATCGA
	MinLibCas9	CTRL00636	Non-Targeting		CTRL00636	AATGGGAGCGCGCAGTACC
	MinLibCas9	CTRL00780	Non-Targeting		CTRL00780	ATTCGAAAGGGACGGGCGC
	MinLibCas9	CTRL00903	Non-Targeting		CTRL00903	GTACGTTTGTCATATGCAC
	MinLibCas9	CTRL00022	Non-Targeting		CTRL00022	CTATTGTCGGCTGGATGGA
	MinLibCas9	CTRL00885	Non-Targeting		CTRL00885	ACCACTGAGATACACCGCC
	MinLibCas9	CTRL00749	Non-Targeting		CTRL00749	GGCAAACCGCTCCGATGAA
	MinLibCas9	CTRL00908	Non-Targeting		CTRL00908	ATAACGCTACAGTGGTGTC
	MinLibCas9	CTRL00320	Non-Targeting		CTRL00320	AGAACGTGATAAGACTCGG
	MinLibCas9	CTRL00204	Non-Targeting		CTRL00204	TCTCGACGAAACGTGCTGT
	PMID: 35474867	Rog1(GSH1)	SafeHarbor		SafeHarbor-Rog1	TTAGTCCTAGTGCCATGAAG
	PMID: 35474867	Rogi2(GSH2	SafeHarbor		SafeHarbor-Rog2	CATCAGACTTGATAGCACTG
	PMID: 35474867	GSH7	SafeHarbor		SafeHarbor-GSH7	AGGTGCCTCCAATAAAGCAA
	PMID: 35474867	GSH8	SafeHarbor		SafeHarbor-GSH8	TGTGGAACCATGAATCCGAA
	PMID: 35474867	GSH31	SafeHarbor		SafeHarbor-GSH31	ATAGGCTGTCCATAACCCGG
