# Supplementary material for: Physiologically relevant 3D CRISPR screening enhances mechanistic insight into chemical toxicity compared to 2D screening
Source: Toxicology. Author manuscript; Available in PMC 2026 May 19. (PMC13185028; doi:10.1016/j.tox.2026.154422)
Supplement: Supplemental Material [file NIHMS2174948-supplement-Supplemental_Material.zip › 1-s2.0-S0300483X26000296-mmc6.xlsx]

## Sheet: MAF of Doxo-candidate genes
2D-Doxo	Candidate genes	MAF	vs.	3D-Doxo	Candidate genes	MAF		MAF: Mean allele frequency			Gene	MAF>0.1%	<this data adapted from GnomAD V3.0
1	DDX52	0.001114			A3GALT2	0.015044					A2ML1	0.049473
2	YARS2	0.0016754			ABCA6	0.0018666					A3GALT2	0.015044
3	DIS3	0.0010105			ABCA8	0.0077238					A4GNT	0.00254
4	SYTL3	0.0012573			ABCC11	0.01412					ABCA10	0.10545
5	AKR1E2	0.0014484			ABCC12	0.034863					ABCA13	0.0064174
7	GPR89B	0.001309			ABCC2	0.0022092					ABCA6	0.0018666
8	LRRC27	0.0018188			ABCG8	0.0015559					ABCA7	0.0057262
9	POGLUT3	#N/A			ABHD14B	0.0085979					ABCA8	0.0077238
10	GPRIN1	0.26161			ABHD15	0.0053349					ABCA9	0.0035371
11	P2RX5	0.63311			ACBD7	0.0010385					ABCB5	0.078459
13	TCHP	0.001524			ACE	0.001102					ABCB6	0.0013409
14	TRIM51	0.0058058			ACOXL	0.0064143					ABCB7	0.0076915
15	PPAN-P2RY11	0.0013767			ACSBG2	0.0016873					ABCC11	0.01412
16	ABCB7	0.0076915			ACSM4	0.044712					ABCC12	0.034863
17	DDX11	0.0012692			ADAM7	0.0026996					ABCC2	0.0022092
18	PPAN	0.0013767			ADAM8	0.0035967					ABCC3	0.0019423
19	TRIM50	0.003206			ADAMTS20	0.0015576					ABCC6	0.0028191
20	CAPN13	0.0014248			ADCY10	0.0012175					ABCG2	0.0019303
21	CBR3	0.0014484			ADCY2	0.0082529					ABCG8	0.0015559
22	KCTD19	0.0011825			ADGRE2	#N/A					ABHD12B	0.0076877
23	HSD17B8	0.0014419			ADGRF3	#N/A					ABHD14B	0.0085979
25	ABCA6	0.0018666			ADGRV1	#N/A					ABHD15	0.0053349
27	CABP2	0.0010861			ADPRH	0.0033496					ABTB1	0.0043156
28	CAPN15	0.0039343			ADRM1	0.0056367					AC004076.9	0.0066706
29	FCN3	0.0017035			AEBP1	0.0053305					ACACB	0.0016395
30	ZNF556	0.0030185			AGL	0.0010702					ACAD10	0.0028231
31	FAM83H	0.0017445			AKAP3	0.13359					ACAD11	0.022524
32	EPPK1	0.064511			AKNAD1	0.0050827					ACBD7	0.0010385
33	MADD	0.038735			ALDH3A1	0.0010901					ACE	0.001102
34	ABCA9	0.0035371			ALK	0.0016196					ACOT13	0.0017232
35	ZBBX	0.0020819			ALPK1	0.0028231					ACOT4	0.043433
36	PCDHA2	0.0021973			AMY1C	0.0076122					ACOT8	0.014196
38	A3GALT2	0.015044			ANGPT4	0.00111					ACOX2	0.0026517
39	ADGRV1	#N/A			ANKAR	0.0019303					ACOX3	0.0010503
40	MEP1B	0.0016541			ANKK1	0.0044001					ACOXL	0.0064143
41	TSNARE1	0.0023408			ANKMY1	0.0013807					ACPP	0.0014842
42	NOC3L	0.0013966			ANO7	0.002859					ACSBG2	0.0016873
43	SARDH	0.0011657			AOC2	0.002269					ACSM2A	0.030616
44	GOLGA8I	0.0055225			AP3S1	0.0051154					ACSM2B	0.0012772
45	CTD-2215E18.1	0.0028285			APBA3	0.001226					ACSM3	0.010235
46	PRPF18	#N/A			APH1A	0.0033552					ACSM4	0.044712
47	NBPF1	0.0035691			APIP	0.0024244					ACSM5	0.0014802
49	ACOXL	0.0064143			APOBEC3G	0.0010144					ACTR3C	0.048213
50	C2	0.0049907			APOC3	0.0021124					ADAM18	0.0014205
51	TRMT10B	0.0045456			APPL2	0.0024803					ADAM2	0.0018626
52	C3orf20	0.0012533			ARHGAP8	0.0018481					ADAM7	0.0026996
53	MYO1H	0.0011639			ARHGEF37	0.0059783					ADAM8	0.0035967
54	SCN7A	0.0010822			ARHGEF38	0.0018747					ADAMTS20	0.0015576
56	CYP3A43	0.048681			ARID4A	0.0039443					ADAMTSL4	0.0020698
58	SBDS	0.0041399			ARNTL2	0.0023766					ADCK2	0.0048468
59	TAF6	0.0067585			ASAH2	0.0046431					ADCY10	0.0012175
60	LPIN3	0.0017311			ASB15	0.029886					ADCY2	0.0082529
63	NBPF14	0.013569			ASB16	0.0012493					ADHFE1	0.0023368
64	NUDT13	0.014762			ASIC3	0.0015918					ADPRH	0.0033496
65	ULBP1	0.001309			ASMT	0.0017174					ADPRHL1	0.0012931
66	FPGT-TNNI3K	0.0028112			ASTL	0.0010144					ADRM1	0.0056367
67	SLC2A7	0.0025719			ATG4C	0.0030904					AEBP1	0.0053305
68	DIXDC1	0.96685			ATM	0.0014444					AFM	0.0011697
69	SNX31	0.0065624			ATP10D	0.0010543					AFMID	0.0018028
70	ZNF527	0.028945			ATP13A5	0.026883					AGAP6	0.046481
					ATP1A4	0.0011816					AGBL1	0.0073269
					ATP2C2	0.010318					AGBL2	0.0015758
					ATP7B	0.0011781					AGL	0.0010702
					ATP8B3	0.0033197					AGMO	0.0061223
					ATP8B4	0.0012374					AGR3	0.001556
					ATRN	0.0014524					AHSA2	0.0033337
					ATXN3	0.052093					AIM1	0.0021853
					B4GALNT2	0.0019861					AIRE	0.0016295
					BHMT2	0.0017112					AKAP3	0.13359
					BORA	0.039283					AKNAD1	0.0050827
					BPIFA3	0.0017511					AKR1C3	0.0022052
					BPIFB6	0.0019981					AKR1E2	0.0014484
					BTN3A2	0.037367					ALDH1B1	0.014281
					C11orf40	0.0082144					ALDH1L2	0.0016395
					C11orf71	0.0020983					ALDH3A1	0.0010901
					C11orf94	0.0024265					ALDH3B1	0.9217
					C15orf48	0.003649					ALG10B	0.0011976
					C17orf50	0.0020929					ALK	0.0016196
					C1orf194	0.0026965					ALKBH3	0.0015838
					C1orf56	0.0023687					ALLC	0.0015131
					C1QTNF8	0.0022025					ALOX15	0.001098
					C2	0.0049907					ALOX15B	0.0014285
					C20orf96	0.0019702					ALPK1	0.0028231
					C22orf23	0.0014524					ALS2CL	0.002883
					C22orf39	0.0015645					AMICA1	0.0011657
					C3orf20	0.0012533					AMPD1	0.0010224
					C4orf17	0.0026242					AMY1C	0.0076122
					C4orf33	0.0045313					ANGEL1	0.0015519
					C4orf46	0.0011978					ANGPT4	0.00111
					C7	0.0010958					ANGPTL5	0.0022411
					C9orf43	0.07261					ANKAR	0.0019303
					C9orf85	0.001325					ANKK1	0.0044001
					CA12	0.0010781					ANKMY1	0.0013807
					CACNA1B	0.027508					ANKRD20A1	0.0069235
					CACNA1E	0.0011433					ANKRD30A	0.0044447
					CALHM2	0.012089					ANKRD35	0.0041438
					CAPG	0.0010861					ANKRD36	0.0062377
					CAPN12	0.002261					ANO2	0.0011276
					CAPN9	0.01314					ANO5	0.0017073
					CARD17	0.0061315					ANO7	0.002859
					CARD6	0.019608					AOAH	0.002285
					CARD9	0.0034233					AOC2	0.002269
					CARS2	0.0021256					AOX1	0.0016754
					CATSPER2	0.29844					AP1G2	0.0026198
					CBY2	#N/A					AP3S1	0.0051154
					CCDC102B	0.0018626					APBA3	0.001226
					CCDC125	0.016357					APH1A	0.0033552
					CCDC13	0.0016515					APIP	0.0024244
					CCDC158	0.0010021					APOBEC1	0.0056943
					CCDC170	0.0013389					APOBEC3B	0.0078939
					CCDC171	0.002022					APOBEC3G	0.0010144
					CCDC18	0.0014033					APOC3	0.0021124
					CCDC180	0.0015559					APOL3	0.014577
					CCDC27	0.0011299					APPL2	0.0024803
					CCDC38	0.0010264					AQP7	0.0013727
					CCDC59	0.0015878					AQPEP	0.0041957
					CCDC60	0.0018825					ARHGAP8	0.0018481
					CCDC66	0.0073111					ARHGEF37	0.0059783
					CCDC74B	0.0026597					ARHGEF38	0.0018747
					CCDC78	0.0027215					ARID4A	0.0039443
					CCHCR1	0.002277					ARNTL2	0.0023766
					CCL26	0.0074319					ARRB2	0.001532
					CCL4	0.0019726					ART1	0.0015519
					CCNI2	0.0033297					ASAH2	0.0046431
					CCNL2	0.053256					ASB15	0.029886
					CCR5	0.073964					ASB16	0.0012493
					CD109	0.0013488					ASCC3	0.0011299
					CD180	0.0016157					ASIC3	0.0015918
					CD5L	0.0024922					ASMT	0.0017174
					CDK11A	0.0023575					ASPM	0.0037566
					CDKL2	0.0096532					ASPN	0.0010464
					CDRT15	0.031673					ASPSCR1	0.0055183
					CEACAM4	0.0038972					ASTL	0.0010144
					CEACAM7	0.0024007					ATG4C	0.0030904
					CELSR1	0.017566					ATG9B	0.81219
					CEP112	0.0011816					ATM	0.0014444
					CEP152	0.0013993					ATP10B	0.0058207
					CEP250	0.0011856					ATP10D	0.0010543
					CEP89	0.0017232					ATP12A	0.0019423
					CES5A	0.099942					ATP13A5	0.026883
					CFAP206	#N/A					ATP1A4	0.0011816
					CFAP299	#N/A					ATP2C2	0.010318
					CFAP43	#N/A					ATP6V0D2	0.0013688
					CFAP46	#N/A					ATP7B	0.0011781
					CFHR2	0.0017194					ATP8B3	0.0033197
					CFHR3	0.0028215					ATP8B4	0.0012374
					CFHR5	0.0014484					ATRN	0.0014524
					CGN	0.0010861					ATXN3	0.052093
					CHD1L	0.0027753					AUNIP	0.0048069
					CHIA	0.008297					AVIL	0.0010224
					CHMP4A	0.0017351					AXDND1	0.0014205
					CHPF2	0.0011856					B3GALTL	0.0011856
					CHRFAM7A	0.40457					B4GALNT2	0.0019861
					CILP	0.0010184					BBS10	0.0010105
					CLCNKA	0.0021893					BCAP29	0.0014803
					CLEC11A	0.0026359					BCHE	0.0012016
					CLEC12A	0.0015258					BCLAF1	0.010742
					CLEC17A	0.002249					BCO2	0.0013369
					CLEC18B	0.0011631					BDKRB1	0.0029308
					CLLU1	0.008891					BHMT2	0.0017112
					CLTCL1	0.90224					BOD1	0.0093761
					CMYA5	0.0010635					BORA	0.039283
					CNDP1	0.0019463					BPHL	0.0099985
					CNKSR1	0.036904					BPIFA3	0.0017511
					CNTN5	0.0014329					BPIFB3	0.0090872
					COL16A1	0.0098535					BPIFB6	0.0019981
					COL21A1	0.0016943					BPIFC	0.0013409
					COL26A1	0.89961					BTN3A2	0.037367
					COL6A6	0.0062009					BTN3A3	0.007832
					CPNE1	0.10723					BTNL2	0.10394
					CPZ	0.002855					BTNL9	0.0075555
					CR1	0.0010114					C11orf16	0.0080604
					CRELD2	0.11028					C11orf31	0.0028427
					CRISP1	0.0017033					C11orf40	0.0082144
					CRYBB3	0.0015679					C11orf71	0.0020983
					CRYGA	0.0033696					C11orf82	0.001305
					CRYGD	0.0062583					C11orf94	0.0024265
					CSF2RA	0.0031541					C12orf56	0.0014325
					CST11	0.001102					C15orf48	0.003649
					CSTL1	0.0018506					C16orf93	0.0021176
					CTBP2	0.0021774					C17orf50	0.0020929
					CTC1	0.0013992					C17orf80	0.0017551
					CTD-2215E18.1	0.0028285					C1orf105	0.058285
					CTD-2267D19.3	0.013583					C1orf168	0.0010941
					CTSE	0.0016396					C1orf177	0.0091152
					CTSW	0.0029507					C1orf194	0.0026965
					CTU2	0.8456					C1orf216	0.0010184
					CXCL6	0.0053305					C1orf222	0.0014529
					CYP26C1	0.0022536					C1orf56	0.0023687
					CYP2A13	0.0059862					C1orf87	0.0012175
					CYP2A6	0.0019047					C1QTNF8	0.0022025
					CYP2C19	0.0056662					C2	0.0049907
					CYP2F1	0.20489					C20orf26	0.0010025
					CYP3A43	0.048681					C20orf96	0.0019702
					CYP4A22	0.0026357					C22orf23	0.0014524
					CYP4B1	0.14833					C22orf39	0.0015645
					CYP4F12	0.0019024					C2orf40	0.0088906
					CYP4F2	0.0011299					C2orf47	0.0025161
					CYP4Z1	0.0056822					C3orf20	0.0012533
					DCAKD	0.0054943					C4orf17	0.0026242
					DDX52	0.001114					C4orf21	0.0012732
					DEFA4	0.0077381					C4orf22	0.0018028
					DENND2D	0.0012095					C4orf27	0.0010901
					DEUP1	#N/A					C4orf33	0.0045313
					DHCR7	0.004675					C4orf46	0.0011978
					DHRS4L2	0.096938					C4orf50	0.010215
					DHRS7B	0.0016515					C4orf51	0.0016702
					DHRS9	0.0014684					C5orf45	0.0031701
					DLEC1	0.0041165					C5orf49	0.006073
					DMGDH	0.0022132					C6	0.0046113
					DNAH1	0.0017535					C6ORF165	0.0015041
					DNAH11	0.0018278					C6orf57	0.0028996
					DNAH14	0.0055014					C7	0.0010958
					DNAH2	0.0036169					C7orf31	0.0016674
					DNAH9	0.0020578					C7orf50	0.017181
					DNASE2B	0.0017471					C8B	0.0017232
					DOCK6	0.011135					C9	0.0019662
					DPEP2	0.0020339					C9orf117	0.0014632
					DPY19L4	0.0018746					C9orf152	0.015913
					DUOX2	0.0053304					C9orf43	0.07261
					DYSF	0.0010781					C9orf85	0.001325
					DYTN	0.0012082					CA12	0.0010781
					ECHDC2	0.0031661					CABP2	0.0010861
					ECT2L	0.010966					CABYR	0.0058742
					EEF2K	0.0010742					CACNA1B	0.027508
					EFCAB3	0.0091756					CACNA1D	0.0010224
					EFHB	0.0050529					CACNA1E	0.0011433
					ELAC2	0.0011856					CACNA2D4	0.0018516
					ELMOD3	#N/A					CALHM2	0.012089
					ENDOV	0.0020671					CAPG	0.0010861
					ENOSF1	0.0012374					CAPN11	0.0031431
					ENPP3	0.0026796					CAPN12	0.002261
					ENPP7	0.015641					CAPN13	0.0014248
					EOGT	0.0025361					CAPN15	0.0039343
					EPPK1	0.064511					CAPN9	0.01314
					EPSTI1	0.0020339					CARD17	0.0061315
					EPYC	0.0012573					CARD6	0.019608
					ERN2	0.0011577					CARD9	0.0034233
					ESYT3	0.0010105					CARS2	0.0021256
					EVPL	0.0011339					CASP5	0.0018945
					F11	0.0014802					CASQ1	0.0012254
					FAM13A	0.0024524					CATSPER2	0.29844
					FAM187B	0.33209					CBLC	0.027925
					FAM189B	0.0011219					CBR3	0.0014484
					FAM209A	0.0022451					CC2D2A	0.0012514
					FAM209B	0.0084895					CCDC102B	0.0018626
					FAM47E-STBD1	0.0016595					CCDC108	0.0011259
					FAM71F1	0.0010065					CCDC110	0.0016674
					FAM83H	0.0017445					CCDC113	0.0016077
					FANCA	0.0010742					CCDC125	0.016357
					FANCM	0.0015798					CCDC13	0.0016515
					FASTKD1	0.0082249					CCDC146	0.0011816
					FBN3	0.0015081					CCDC147	0.0014126
					FBXL8	0.012777					CCDC150	0.011443
					FBXO40	0.0011538					CCDC158	0.0010021
					FCGBP	0.0029188					CCDC170	0.0013389
					FCN1	0.0012891					CCDC171	0.002022
					FCN2	0.0010144					CCDC178	0.0018747
					FCSK	#N/A					CCDC18	0.0014033
					FETUB	0.0012254					CCDC180	0.0015559
					FGGY	0.0033536					CCDC183	0.0023064
					FKBP7	0.0015758					CCDC27	0.0011299
					FMN2	0.011228					CCDC37	0.0061222
					FMO2	0.056673					CCDC38	0.0010264
					FNDC7	0.0027992					CCDC59	0.0015878
					FPGT-TNNI3K	0.0028112					CCDC60	0.0018825
					FRMPD2	0.0013289					CCDC63	0.0023647
					FSCN2	0.0013357					CCDC66	0.0073111
					FSIP1	0.0011936					CCDC67	0.0013247
					FUT2	0.36543					CCDC7	0.087091
					G6PC2	0.002014					CCDC74B	0.0026597
					GABPB1	0.0038942					CCDC78	0.0027215
					GADL1	0.0021256					CCHCR1	0.002277
					GAL3ST2	0.0033177					CCL26	0.0074319
					GBP4	0.0037486					CCL4	0.0019726
					GBP7	0.0024842					CCNI2	0.0033297
					GCA	0.0033376					CCNL2	0.053256
					GCKR	0.0023168					CCR5	0.073964
					GDPD4	0.0030385					CD101	0.0011856
					GEN1	0.086646					CD109	0.0013488
					GLRA4	0.0018467					CD163L1	0.0020379
					GML	0.002046					CD180	0.0016157
					GMPR	0.0033536					CD1B	0.0014882
					GOLGA8I	0.0055225					CD1D	0.0010463
					GPD2	0.0010343					CD207	0.92779
					GPR142	0.0023009					CD33	0.015581
					GPR35	0.0011035					CD36	0.016539
					GPR89B	0.001309					CD5L	0.0024922
					GPRC5A	0.0023209					CD96	0.0020778
					GPRC5D	0.0039762					CDC20B	0.0028869
					GRAMD1A	0.0019046					CDC27	0.0045925
					GRAMD2A	#N/A					CDH26	0.0018108
					GRIN3B	0.24041					CDHR3	0.0015898
					GSDME	#N/A					CDK11A	0.0023575
					GSG1	0.0038725					CDK15	0.0018746
					GSTA5	0.00201					CDKL2	0.0096532
					GSTM4	0.0022052					CDKL4	0.0014484
					GSTT2	0.1518					CDRT1	0.0027234
					GYS2	0.0011339					CDRT15	0.031673
					HABP2	0.0027793					CEACAM4	0.0038972
					HAO2	0.0013451					CEACAM7	0.0024007
					HAP1	0.0014842					CELA1	0.21619
					HBB	0.0014564					CELA3B	0.0012294
					HDAC10	0.0014451					CELSR1	0.017566
					HEATR4	0.0038724					CENPF	0.0014325
					HELB	0.019093					CEP112	0.0011816
					HEPHL1	0.0015214					CEP152	0.0013993
					HGFAC	0.003744					CEP164	0.0018905
					HHIPL2	0.0024683					CEP250	0.0011856
					HINT3	0.0020261					CEP290	0.0014974
					HLA-B	0.52978					CEP72	0.0012533
					HLA-C	0.017945					CEP89	0.0017232
					HLA-G	0.017279					CEP95	0.001148
					HLTF	0.0013608					CES1	0.027708
					HMMR	0.0029906					CES5A	0.099942
					HNRNPA1L2	0.0056312					CFHR1	0.0015968
					HPF1	#N/A					CFHR2	0.0017194
					HRG	0.0029707					CFHR3	0.0028215
					HSD17B13	0.014753					CFHR4	0.0019543
					HTN3	0.0097169					CFHR5	0.0014484
					HTR2B	0.0022531					CFTR	0.0027673
					HTR3E	0.0012971					CGN	0.0010861
					HTRA4	0.0031262					CHD1L	0.0027753
					ICAM3	0.0014444					CHEK2	0.0027912
					IDI2	0.0012971					CHIA	0.008297
					IFI27L1	0.0015917					CHIT1	0.0092557
					IFIH1	0.019126					CHMP4A	0.0017351
					IFNK	0.02795					CHMP4C	0.051007
					IGSF10	0.0045392					CHPF2	0.0011856
					IGSF22	0.0027695					CHRFAM7A	0.40457
					IL17RB	0.0023647					CHRNG	0.0010343
					IL9R	0.0014821					CIDEB	0.0010582
					INPP5B	0.0022381					CILP	0.0010184
					INSL6	0.0010311					CLCA4	0.0014655
					IQCA1	0.001397					CLCN1	0.0034294
					ITGAD	0.0025281					CLCNKA	0.0021893
					ITIH1	0.002548					CLDN20	0.0033417
					ITIH2	0.001528					CLEC11A	0.0026359
					JMJD7-PLA2G4B	0.0016077					CLEC12A	0.0015258
					KANK4	0.004703					CLEC17A	0.002249
					KBTBD12	0.0010675					CLEC18B	0.0011631
					KCNJ12	0.0010503					CLHC1	0.010023
					KCNK15	0.0010251					CLLU1	0.008891
					KCNK18	0.0031182					CLTCL1	0.90224
					KCNRG	0.0019224					CLYBL	0.028588
					KIAA0556	0.001325					CMA1	0.0028594
					KIAA0586	0.0030048					CMYA5	0.0010635
					KIAA0753	0.0011184					CNDP1	0.0019463
					KIF17	0.001759					CNGA4	0.0010105
					KIF24	0.0035775					CNGB3	0.0026557
					KIF2C	0.001755					CNKSR1	0.036904
					KIRREL2	0.001755					CNTLN	0.0038053
					KLC3	0.0019325					CNTN5	0.0014329
					KLK12	0.54759					CNTN6	0.0018626
					KLRG2	0.0014524					CNTRL	0.0016077
					KMT2C	0.0038404					COL15A1	0.0022491
					KRBA2	0.0010582					COL16A1	0.0098535
					KRT24	0.39566					COL20A1	0.0013792
					KRT31	0.017542					COL21A1	0.0016943
					KRT36	0.0043994					COL26A1	0.89961
					KRT37	0.14353					COL28A1	0.0047229
					KRT76	0.0074914					COL6A5	0.029261
					KRT82	0.0038644					COL6A6	0.0062009
					KRT83	0.018858					COL7A1	0.0030823
					L3MBTL3	0.001313					COL9A2	0.030448
					LAMA2	0.0016595					CORIN	0.0024005
					LAMB4	0.0019582					CORO7	0.0011697
					LAMP1	0.0027259					CORO7-PAM16	0.0012015
					LCT	0.0011378					CP	0.044473
					LDHB	0.0077919					CPA4	0.0034294
					LDLRAD1	0.0017073					CPNE1	0.10723
					LEXM	#N/A					CPNE3	0.0010582
					LIMS1	0.047481					CPZ	0.002855
					LIPK	0.0018009					CR1	0.0010114
					LMAN1L	0.0018865					CRELD2	0.11028
					LPO	0.001544					CRHR2	0.0015997
					LRIG1	0.0010503					CRISP1	0.0017033
					LRIT1	0.0014882					CROCC	0.0010582
					LRRC27	0.0018188					CROT	0.0024882
					LRRC34	0.0029791					CRYBA4	0.0042237
					LRRC55	0.00201					CRYBB3	0.0015679
					LRRK2	0.0011737					CRYGA	0.0033696
					LTBP4	0.93581					CRYGD	0.0062583
					LTK	0.0048069					CRYZ	0.0019144
					LY75	0.002281					CSF2RA	0.0031541
					LYG1	0.0010224					CSF2RB	0.0019104
					LYZL2	0.0027873					CSHL1	0.0040121
					MACC1	0.001114					CST11	0.001102
					MADCAM1	0.0080511					CST2	0.002867
					MADD	0.038735					CSTL1	0.0018506
					MAN2A2	0.00154					CTBP2	0.0021774
					MAN2C1	0.0029826					CTC1	0.0013992
					MAPK12	0.0013146					CTD-2215E18.1	0.0028285
					MAPK13	0.0012533					CTD-2267D19.3	0.013583
					MATN4	0.0013688					CTSA	0.016405
					ME1	0.0047989					CTSE	0.0016396
					MEAK7	#N/A					CTSW	0.0029507
					MEGF6	0.0011305					CTU2	0.8456
					MEOX2	0.0021066					CUBN	0.0021813
					METTL27	#N/A					CUL9	0.0031142
					METTL2A	0.0012214					CWH43	0.014612
					MFSD10	0.0010146					CXCL6	0.0053305
					MIA2	0.001333					CXorf58	0.0066285
					MIB2	0.0023339					CYP1A1	0.0021056
					MICU2	0.0035531					CYP26C1	0.0022536
					MLH3	0.0017789					CYP2A13	0.0059862
					MMP1	0.013495					CYP2A6	0.0019047
					MMP14	0.0011538					CYP2B6	0.0015679
					MMP19	0.0013409					CYP2C18	0.013133
					MMP8	0.0011418					CYP2C19	0.0056662
					MOGAT1	0.01537					CYP2C8	0.0011339
					MPRIP	0.14192					CYP2D6	0.020717
					MRNIP	#N/A					CYP2F1	0.20489
					MRO	0.0090231					CYP3A43	0.048681
					MROH8	0.0016742					CYP3A5	0.014971
					MS4A12	0.003609					CYP4A22	0.0026357
					MS4A2	0.00321					CYP4B1	0.14833
					MSLNL	0.0044009					CYP4F12	0.0019024
					MST1	0.012783					CYP4F2	0.0011299
					MST1R	0.0030066					CYP4F3	0.0013289
					MTG2	0.0018108					CYP4Z1	0.0056822
					MUC16	0.0010992					CYYR1	0.0012374
					MUC17	0.0060182					DAOA	0.0017603
					MUC4	0.0014285					DCAF11	0.0018188
					MUC6	0.0022677					DCAKD	0.0054943
					MUCL1	0.0045922					DCDC2B	0.011063
					MYBPHL	0.001524					DCHS2	0.012701
					MYEF2	0.0026238					DCLRE1A	0.0031142
					MYH1	0.0084253					DDX11	0.0012692
					MYH7B	0.0029866					DDX52	0.001114
					MYH8	0.0045352					DDX58	0.0016674
					MYL5	0.0010367					DDX60L	0.0016953
					MYO15A	0.0018789					DECR2	0.0021856
					MYO19	0.0012573					DEFA4	0.0077381
					MYO1A	0.0058422					DEFB105A	0.001068
					MYO3A	0.0015161					DENND2D	0.0012095
					MYO5C	0.0010297					DERL3	0.0015887
					MYOC	0.0023766					DFNA5	0.0026517
					MYOM2	0.0037287					DHCR7	0.004675
					N6AMT1	0.0040128					DHDH	0.26246
					NAAA	0.0030537					DHRS4L2	0.096938
					NAT1	0.0025362					DHRS7B	0.0016515
					NBAS	0.0015838					DHRS9	0.0014684
					NBEAL2	0.0021452					DHX58	0.0014723
					NBPF14	0.013569					DIAPH3	0.0010262
					NCOA3	0.0011378					DIS3	0.0010105
					NEBL	0.0028032					DIXDC1	0.96685
					NEURL2	0.0041685					DLEC1	0.0041165
					NIPAL2	0.53725					DMBT1	0.0045757
					NLRP13	0.014656					DMGDH	0.0022132
					NLRP8	0.0029866					DMRT1	0.0032419
					NLRP9	0.0017272					DNA2	0.0017544
					NMRK2	0.0016236					DNAH1	0.0017535
					NMUR2	0.0016754					DNAH10	0.0019861
					NOC3L	0.0013966					DNAH11	0.0018278
					NOD2	0.015472					DNAH14	0.0055014
					NOTCH2NL	0.0068047					DNAH17	0.002732
					NOX5	0.0066224					DNAH2	0.0036169
					NOXO1	0.010282					DNAH3	0.0041319
					NPHS1	0.0019662					DNAH5	0.0020857
					NPRL3	0.92354					DNAH7	0.011019
					NRDE2	0.0011498					DNAH8	0.0076997
					NT5C1B-RDH14	0.053458					DNAH9	0.0020578
					NTN3	0.0019198					DNAI1	0.0010025
					OARD1	0.0029388					DNAJC28	0.20415
					OAS3	0.011819					DNASE2B	0.0017471
					OBSCN	0.036821					DNHD1	0.0027713
					OCEL1	0.0020698					DOCK1	0.0014193
					ODF2L	0.0011617					DOCK6	0.011135
					OLFM4	0.013366					DOK3	0.0014126
					OR13A1	0.02978					DPEP2	0.0020339
					OR51E1	0.0014565					DPY19L2	0.0013847
					ORAI1	0.0036328					DPY19L4	0.0018746
					OTOP3	0.0011777					DPYD	0.0064743
					OXGR1	0.010891					DPYS	0.0011577
					P2RX2	0.0011657					DQX1	0.0010702
					PAAF1	0.0012891					DSC3	0.0010105
					PADI1	0.0021933					DUOX1	0.0022531
					PADI2	0.0021335					DUOX2	0.0053304
					PAFAH2	0.0010941					DUOXA2	0.0010543
					PAICS	0.01001					DUSP16	0.041664
					PAPLN	0.0058062					DUSP27	0.0012652
					PARP3	0.0017201					DYDC2	0.002305
					PARP4	0.0014086					DYNC2H1	0.001156
					PATJ	#N/A					DYSF	0.0010781
					PCDHA10	0.0029152					DYTN	0.0012082
					PCDHA2	0.0021973					ECHDC2	0.0031661
					PCDHA9	0.0011976					ECHDC3	0.0010463
					PCDHAC1	0.0011896					ECT2L	0.010966
					PCDHGA10	0.004687					EEF2K	0.0010742
					PCDHGA12	0.0018028					EFCAB13	0.50469
					PCDHGA3	0.0019623					EFCAB3	0.0091756
					PCK2	0.0049947					EFCAB5	0.0086503
					PCSK7	0.0012851					EFCAB6	0.0097053
					PDE6B	0.035365					EFHB	0.0050529
					PDXDC1	0.0038724					EGFL8	0.0035252
					PDZD9	0.0015203					ELAC2	0.0011856
					PGLYRP4	0.0013767					ELMO3	0.0059143
					PGM1	0.009039					EMR2	0.0037766
					PHKB	0.002875					ENDOU	0.0020897
					PHLDB3	0.0010953					ENDOV	0.0020671
					PICK1	0.0011737					ENGASE	0.0014378
					PIGG	0.0011538					ENOSF1	0.0012374
					PIK3R6	0.64954					ENPEP	0.0083852
					PKD2L1	0.013253					ENPP3	0.0026796
					PKHD1L1	0.080013					ENPP7	0.015641
					PKP4	0.0057022					ENTHD1	0.0049308
					PLA2G3	0.0061422					ENTPD7	0.0011219
					PLA2G4D	0.023843					EOGT	0.0025361
					PLAAT1	#N/A					EP400NL	0.003012
					PLCD3	0.60772					EPN3	0.0033456
					PLCD4	0.0012964					EPPK1	0.064511
					PLEKHA2	0.5868					EPSTI1	0.0020339
					PLIN4	0.001681					EPX	0.013148
					PLSCR5	0.001594					EPYC	0.0012573
					PMFBP1	0.0018506					ERAP1	0.0048468
					PNLIPRP3	0.047299					ERAP2	0.0017869
					PNPLA7	0.015286					ERCC3	0.0011697
					POGLUT3	#N/A					ERMARD	0.0015041
					POLN	0.0024962					ERN2	0.0011577
					POLR3C	0.0014643					ESYT3	0.0010105
					POMT1	0.10034					EVPL	0.0011339
					POMZP3	0.35786					EXO1	0.0018666
					POTEI	0.0010674					EXO5	0.011023
					POU5F1B	0.0011344					EXTL1	0.0013847
					PPAN	0.0013767					F11	0.0014802
					PPAN-P2RY11	0.0013767					FAAH2	0.0013927
					PPEF2	0.031864					FAHD2B	0.0012176
					PPFIA2	0.0014423					FAM129C	0.0051225
					PPIC	0.0050586					FAM13A	0.0024524
					PPID	0.0019742					FAM151A	0.020903
					PPL	0.0010065					FAM154A	0.0026477
					PPP1R32	0.001309					FAM154B	0.0061022
					PRAMEF2	0.059593					FAM166A	0.0056743
					PRB4	0.14491					FAM179A	0.0049768
					PRKAG3	0.0010503					FAM187B	0.33209
					PRKDC	0.87703					FAM189B	0.0011219
					PRODH2	0.0012175					FAM193A	0.0010503
					PRR5-ARHGAP8	0.0018706					FAM194A	0.0020937
					PRSS12	0.0029547					FAM198B	0.0010941
					PRSS36	0.0010742					FAM209A	0.0022451
					PRSS45	0.0058819					FAM209B	0.0084895
					PRXL2B	#N/A					FAM213B	0.0011339
					PSG1	0.0063988					FAM21A	0.0027081
					PSG8	0.0011618					FAM221A	0.0039602
					PTCH2	0.0010742					FAM47E-STBD1	0.0016595
					PTCHD3	0.32038					FAM65C	0.002863
					PTGES3L-AARSD1	0.0011538					FAM71F1	0.0010065
					PTPRH	0.0054823					FAM81B	0.02607
					PYGL	0.42375					FAM83A	0.0057102
					PYGM	0.0019542					FAM83H	0.0017445
					PYROXD2	0.0018068					FAM90A1	0.015267
					PZP	0.0089227					FAM98C	0.0013228
					QRFPR	0.0012533					FAN1	0.0012692
					RABL2A	0.030583					FANCA	0.0010742
					RAD54L	0.0011936					FANCM	0.0015798
					RASSF6	0.0017392					FANK1	0.0016316
					RDM1	0.0014046					FARP2	0.0011378
					RECQL	0.0014485					FASTKD1	0.0082249
					RERGL	0.0024046					FBN3	0.0015081
					RETSAT	0.011007					FBXL8	0.012777
					RGPD3	0.0092785					FBXO27	0.0012812
					RGS11	0.0076451					FBXO40	0.0011538
					RHBDD3	0.007678					FBXW10	0.0079242
					RHD	0.002899					FBXW8	0.0034214
					RHNO1	0.001528					FCGBP	0.0029188
					RIPOR3	#N/A					FCGR1A	0.004209
					RNASEL	0.0044514					FCGR2A	0.10192
					RNF213	0.0019184					FCHSD1	0.0028277
					RNPEP	0.0010065					FCN1	0.0012891
					ROBO4	0.0010543					FCN2	0.0010144
					ROM1	0.0026398					FCN3	0.0017035
					ROPN1L	0.0014842					FCRLB	0.0045392
					RORC	0.0021176					FDXACB1	0.0010195
					ROS1	0.0023487					FER1L6	0.0034254
					RP11-385D13.1	0.0035571					FETUB	0.0012254
					RP11-867G23.8	0.007045					FGGY	0.0033536
					RP1L1	0.01018					FGL1	0.0061944
					RPUSD4	0.0013051					FKBP7	0.0015758
					RSKR	#N/A					FMN2	0.011228
					RSPH10B	0.0012656					FMO2	0.056673
					RTKN2	0.0033137					FNDC7	0.0027992
					RTP1	0.0010463					FOLR1	0.0034254
					S100A3	0.0028993					FOLR3	0.0015027
					SAMD11	0.00182					FPGT-TNNI3K	0.0028112
					SAMD3	0.0011259					FRAS1	0.0011554
					SARAF	#N/A					FRMPD2	0.0013289
					SAXO2	#N/A					FSCN2	0.0013357
					SBDS	0.0041399					FSIP1	0.0011936
					SCGN	0.0021774					FUK	0.0010542
					SCN4A	0.0012334					FUT2	0.36543
					SDHAF4	#N/A					G6PC2	0.002014
					SDR39U1	0.0020759					GAB4	0.37407
					SDR42E1	0.10159					GABPB1	0.0038942
					SDSL	0.0079763					GADL1	0.0021256
					SEC31B	0.0014165					GAL3ST2	0.0033177
					SELENOH	#N/A					GANC	0.0018507
					SELP	0.0023567					GBP1	0.001317
					SERPINA10	0.011739					GBP3	0.0022451
					SERPINA3	0.0011617					GBP4	0.0037486
					SERPINB3	0.0015443					GBP7	0.0024842
					SFXN3	0.0029507					GCA	0.0033376
					SH2D3A	0.0010423					GCFC2	0.001106
					SH2D4A	0.001775					GCKR	0.0023168
					SH3TC1	0.0069988					GCNT3	0.0035611
					SH3TC2	0.0011816					GCSAML	0.050341
					SH3YL1	0.0012268					GDPD4	0.0030385
					SHPK	0.0010025					GEN1	0.086646
					SHROOM4	0.0010105					GIGYF2	0.0303
					SI	0.001313					GIPR	0.001102
					SLAMF8	0.0039243					GJB4	0.038582
					SLC14A1	0.0010304					GJB7	0.0034458
					SLC17A1	0.001309					GLB1L2	0.0024723
					SLC17A4	0.01059					GLG1	0.001309
					SLC17A9	0.0015073					GLRA4	0.0018467
					SLC22A10	0.50703					GML	0.002046
					SLC22A11	0.0031103					GMPR	0.0033536
					SLC22A25	0.019751					GNLY	0.0015639
					SLC25A13	0.0010065					GNPTAB	0.0014484
					SLC27A3	0.0031063					GOLGA8H	0.0031019
					SLC27A6	0.0042077					GOLGA8I	0.0055225
					SLC28A1	0.0016117					GOLGA8S	0.11957
					SLC2A8	0.0014884					GPD2	0.0010343
					SLC39A5	0.0012215					GPLD1	0.0052704
					SLC44A4	0.0010543					GPNMB	0.0013727
					SLC4A9	0.0010427					GPR1	0.0027434
					SLC5A10	0.0020937					GPR111	0.0017724
					SLC5A4	0.016114					GPR113	0.0037932
					SLC6A18	0.36005					GPR142	0.0023009
					SLC6A20	0.0015878					GPR179	0.0023175
					SLC7A4	0.0014286					GPR35	0.0011035
					SLFNL1	0.0061222					GPR89B	0.001309
					SMYD4	0.0010821					GPR98	0.001256
					SNAPC1	0.0033496					GPRC5A	0.0023209
					SOAT2	0.0017112					GPRC5D	0.0039762
					SPATA4	0.0024524					GPRC6A	0.040186
					SPG11	0.0015161					GPRIN1	0.26161
					SPNS3	0.0029308					GRAMD1A	0.0019046
					STAP2	0.0091233					GRAMD2	0.001763
					SULT1A2	0.0029587					GRIN3B	0.24041
					SUMF2	0.0025919					GSG1	0.0038725
					SUPT3H	0.0013329					GSTA5	0.00201
					SVOPL	0.002871					GSTM4	0.0022052
					SYDE2	0.0025506					GSTT2	0.1518
					SYNE1	0.0017351					GUCA1C	0.29247
					SYNM	0.0023					GUF1	0.015901
					SYNPO2L	0.0015002					GYS2	0.0011339
					SYT15	0.0014971					H2BFM	0.28038
					SYTL3	0.0012573					HABP2	0.0027793
					TAF6	0.0067585					HAL	0.0016037
					TAS1R1	0.0026437					HAO2	0.0013451
					TAS1R3	0.0026938					HAP1	0.0014842
					TBC1D28	0.0015899					HBB	0.0014564
					TBC1D29	0.049794					HBM	0.017172
					TCHP	0.001524					HDAC10	0.0014451
					TCTEX1D1	0.13081					HEATR4	0.0038724
					TDG	0.057423					HELB	0.019093
					TEKT3	0.0035371					HEPHL1	0.0015214
					TEP1	0.0019224					HEXA	0.0014165
					TEX33	0.0012851					HGFAC	0.003744
					TGM4	0.010131					HHIPL2	0.0024683
					THADA	0.0010837					HINT3	0.0020261
					THEG	0.008678					HKR1	0.0025321
					THNSL1	0.0019742					HLA-A	0.19819
					TIAM2	0.013148					HLA-B	0.52978
					TM9SF1	0.0018307					HLA-C	0.017945
					TMCO4	0.0022571					HLA-DPA1	0.0032934
					TMED3	0.0034892					HLA-DPB1	0.19863
					TMEM141	#N/A					HLA-G	0.017279
					TMEM144	0.0016276					HLTF	0.0013608
					TMEM209	0.006394					HMCN1	0.0026038
					TMEM270	#N/A					HMMR	0.0029906
					TMPRSS11B	0.0024047					HNRNPA1L2	0.0056312
					TMPRSS13	0.0060422					HORMAD2	0.001024
					TMPRSS15	0.0018307					HPSE	0.0025441
					TMPRSS9	0.0016993					HRASLS	0.0019104
					TNK1	0.063766					HRC	0.0010105
					TNN	0.0010742					HRG	0.0029707
					TOP1MT	0.0015161					HS6ST1	0.0059584
					TOR1AIP1	0.0057662					HSD17B13	0.014753
					TOR3A	0.001114					HSD17B8	0.0014419
					TP53I3	0.0022371					HTN3	0.0097169
					TPRG1L	0.0015201					HTR2B	0.0022531
					TPTE2	0.0025481					HTR3D	0.44959
					TREH	0.002011					HTR3E	0.0012971
					TRIM40	0.0095889					HTRA4	0.0031262
					TRIM50	0.003206					HYAL4	0.0013409
					TRMT10B	0.0045456					HYKK	0.0088249
					TRPM1	0.063301					ICA1L	0.00111
					TRPM2	0.0031661					ICAM3	0.0014444
					TRPM4	0.0038045					IDI2	0.0012971
					TRUB2	0.0011936					IDO2	0.22536
					TSFM	0.0015696					IFI27L1	0.0015917
					TSNARE1	0.0023408					IFI35	0.0012135
					TSPEAR	0.0014245					IFIH1	0.019126
					TTC24	0.0352					IFNK	0.02795
					TTC3	0.0013608					IGFBPL1	0.0010781
					TTC33	0.0015718					IGFLR1	0.0014804
					TTLL10	0.0022571					IGFN1	0.0013449
					TTLL8	0.0026361					IGSF10	0.0045392
					TUBA3E	0.0029029					IGSF22	0.0027695
					TYRO3	0.0054064					IL17F	0.001556
					UACA	0.0010224					IL17RB	0.0023647
					UGT1A8	0.0018706					IL17RC	0.0057662
					UGT2A1	0.033636					IL20	0.0011897
					UGT2A2	0.0012692					IL33	0.0025049
					UGT2B10	0.0021856					IL3RA	0.0032819
					UGT2B11	0.0017634					IL8	0.0015801
					ULK4	0.004471					IL9R	0.0014821
					UNC5B	0.0085135					INADL	0.0020339
					UNC93A	0.14421					INPP5B	0.0022381
					UPK3A	0.0089628					INSL6	0.0010311
					UROC1	0.0012095					IQCA1	0.001397
					USF1	0.0016834					IQCE	0.0027028
					USH1C	0.0012015					IQCH	0.0015201
					VPS11	0.97631					IQGAP2	0.0010901
					VPS13B	0.0015758					IQGAP3	0.0027832
					VWA2	0.0013727					IQSEC3	0.014301
					VWA3B	0.032543					IRAK3	0.0014524
					WASHC2A	#N/A					ITGAD	0.0025281
					WDR27	0.02087					ITIH1	0.002548
					WDR90	0.002653					ITIH2	0.001528
					WDR93	0.0010025					JMJD7-PLA2G4B	0.0016077
					WNK4	0.0010463					KANK4	0.004703
					XDH	0.001309					KBTBD12	0.0010675
					XIRP2	0.0050969					KCNH6	0.0014046
					XKR9	0.0058361					KCNJ12	0.0010503
					YIPF1	0.0032658					KCNK15	0.0010251
					ZFP2	0.0010304					KCNK18	0.0031182
					ZNF135	0.0029627					KCNN4	0.0010065
					ZNF154	0.010714					KCNRG	0.0019224
					ZNF226	0.0016356					KCNU1	0.0010475
					ZNF227	0.0010184					KCTD19	0.0011825
					ZNF286B	0.017971					KDELC2	0.0014595
					ZNF396	0.0016037					KIAA0556	0.001325
					ZNF417	0.0022412					KIAA0586	0.0030048
					ZNF432	0.0010025					KIAA0753	0.0011184
					ZNF439	0.0044927					KIAA0930	0.0037167
					ZNF488	0.0018228					KIAA1377	0.0010105
					ZNF506	0.0011618					KIAA1407	0.016341
					ZNF556	0.0030185					KIAA1586	0.0042197
					ZNF571	0.0011777					KIAA1919	0.018133
					ZNF662	0.0019542					KIF16B	0.0012732
					ZNF674	0.0026242					KIF17	0.001759
					ZNF677	0.0041758					KIF19	0.0044928
					ZNF772	0.0067745					KIF24	0.0035775
					ZNF875	#N/A					KIF27	0.0011498
					ZP4	0.0012334					KIF2C	0.001755
											KIRREL2	0.001755
											KLC3	0.0019325
											KLHDC4	0.0016077
											KLK12	0.54759
											KLK14	0.014053
											KLKB1	0.0016913
											KLRC3	0.0076758
											KLRG2	0.0014524
											KMT2C	0.0038404
											KNTC1	0.0010073
											KRBA2	0.0010582
											KRT24	0.39566
											KRT26	0.0024603
											KRT27	0.0070508
											KRT31	0.017542
											KRT36	0.0043994
											KRT37	0.14353
											KRT74	0.0016674
											KRT76	0.0074914
											KRT77	0.0014285
											KRT81	0.0012573
											KRT82	0.0038644
											KRT83	0.018858
											L1TD1	0.008017
											L3MBTL3	0.001313
											LAMA2	0.0016595
											LAMA3	0.0013966
											LAMB3	0.0012214
											LAMB4	0.0019582
											LAMC3	0.0012015
											LAMP1	0.0027259
											LBP	0.0015519
											LCN10	0.0015309
											LCT	0.0011378
											LDHAL6A	0.0010304
											LDHB	0.0077919
											LDLRAD1	0.0017073
											LETM2	0.0018706
											LGALS13	0.0013528
											LILRA3	0.016481
											LIMS1	0.047481
											LIPK	0.0018009
											LIPT1	0.0010901
											LLPH	0.0012498
											LMAN1L	0.0018865
											LONP2	0.0010065
											LOXL4	0.0010224
											LPA	0.047465
											LPIN3	0.0017311
											LPL	0.091548
											LPO	0.001544
											LPPR3	0.0015741
											LRBA	0.001321
											LRIG1	0.0010503
											LRIT1	0.0014882
											LRP5L	0.0010305
											LRRC27	0.0018188
											LRRC31	0.004272
											LRRC34	0.0029791
											LRRC39	0.0024923
											LRRC55	0.00201
											LRRIQ1	0.25676
											LRRK2	0.0011737
											LRTM1	0.0020459
											LSMD1	0.0090653
											LST3	0.004967
											LTB4R2	0.0021434
											LTBP4	0.93581
											LTC4S	0.0020692
											LTF	0.0011976
											LTK	0.0048069
											LY75	0.002281
											LY75-CD302	0.002281
											LYG1	0.0010224
											LYZL2	0.0027873
											LZTR1	0.001536
											MACC1	0.001114
											MADCAM1	0.0080511
											MADD	0.038735
											MAMDC4	0.01381
											MAML3	0.57669
											MAN2A2	0.00154
											MAN2B2	0.0015917
											MAN2C1	0.0029826
											MAP3K6	0.0043475
											MAP9	0.0024047
											MAPK12	0.0013146
											MAPK13	0.0012533
											MATN4	0.0013688
											MCC	0.0015121
											MCTP2	0.0034932
											ME1	0.0047989
											MEGF6	0.0011305
											MEOX2	0.0021066
											MEP1B	0.0016541
											METTL12	0.0030296
											METTL20	0.0044713
											METTL2A	0.0012214
											MFI2	0.0010821
											MFSD10	0.0010146
											MFSD9	0.0016156
											MGAM	0.0029472
											MGST1	0.0010702
											MIA2	0.001333
											MIB1	0.0016276
											MIB2	0.0023339
											MICAL1	0.0031182
											MICAL2	0.0089949
											MICU2	0.0035531
											MILR1	0.0024944
											MLANA	0.0012734
											MLH3	0.0017789
											MMACHC	0.0017641
											MMP1	0.013495
											MMP10	0.017137
											MMP14	0.0011538
											MMP19	0.0013409
											MMP20	0.0012971
											MMP8	0.0011418
											MOCOS	0.0012493
											MOGAT1	0.01537
											MOK	0.10531
											MPDZ	0.0011554
											MPG	0.0015282
											MPO	0.0056982
											MPRIP	0.14192
											MPZL2	0.0018547
											MRO	0.0090231
											MROH2B	0.23888
											MROH6	0.0033846
											MROH7	0.0013988
											MROH8	0.0016742
											MS4A12	0.003609
											MS4A2	0.00321
											MS4A6A	0.0018507
											MSH6	0.0018068
											MSLNL	0.0044009
											MSS51	0.0044553
											MST1	0.012783
											MST1R	0.0030066
											MTERF	0.0012096
											MTG2	0.0018108
											MTMR11	0.0010304
											MUC16	0.0010992
											MUC17	0.0060182
											MUC2	0.0038787
											MUC4	0.0014285
											MUC6	0.0022677
											MUCL1	0.0045922
											MUTYH	0.0018945
											MYBBP1A	0.0017909
											MYBPC2	0.0025621
											MYBPHL	0.001524
											MYEF2	0.0026238
											MYH1	0.0084253
											MYH13	0.0027354
											MYH4	0.0028231
											MYH7B	0.0029866
											MYH8	0.0045352
											MYL5	0.0010367
											MYLK4	0.0014524
											MYO15A	0.0018789
											MYO19	0.0012573
											MYO1A	0.0058422
											MYO1H	0.0011639
											MYO3A	0.0015161
											MYO5C	0.0010297
											MYOC	0.0023766
											MYOF	0.0027708
											MYOM1	0.001007
											MYOM2	0.0037287
											MYOM3	0.0078266
											N6AMT1	0.0040128
											NAAA	0.0030537
											NAT1	0.0025362
											NBAS	0.0015838
											NBEAL1	0.001307
											NBEAL2	0.0021452
											NBPF1	0.0035691
											NBPF14	0.013569
											NBPF9	0.0041231
											NCOA3	0.0011378
											NEB	0.0014628
											NEBL	0.0028032
											NEIL1	0.0091955
											NEURL2	0.0041685
											NFE2L3	0.001102
											NIPAL2	0.53725
											NIPSNAP3A	0.00319
											NIPSNAP3B	0.0017033
											NKG2-E	0.0077044
											NLRP12	0.0029427
											NLRP13	0.014656
											NLRP14	0.0025919
											NLRP2	0.0011299
											NLRP4	0.0012135
											NLRP8	0.0029866
											NLRP9	0.0017272
											NLRX1	0.0016356
											NMRK2	0.0016236
											NMUR2	0.0016754
											NOC3L	0.0013966
											NOD1	0.0013887
											NOD2	0.015472
											NOTCH2NL	0.0068047
											NOX3	0.001102
											NOX5	0.0066224
											NOXO1	0.010282
											NPC1L1	0.0010343
											NPC2	0.0038484
											NPFFR1	0.0023503
											NPHS1	0.0019662
											NPRL3	0.92354
											NPSR1	0.0024324
											NQO1	0.0034973
											NRAP	0.0025839
											NRDE2	0.0011498
											NT5C1B	0.053458
											NT5C1B-RDH14	0.053458
											NTHL1	0.0016278
											NTN3	0.0019198
											NUDT13	0.014762
											NUDT7	0.0011626
											NWD1	0.0016276
											OARD1	0.0029388
											OAS3	0.011819
											OBSCN	0.036821
											OBSL1	0.0046536
											OCEL1	0.0020698
											OCM	0.0033697
											ODF1	0.0032209
											ODF2L	0.0011617
											ODF3L1	0.0031142
											OGFOD3	0.0052664
											OLFM4	0.013366
											OPLAH	0.6068
											OPN4	0.002265
											OR13A1	0.02978
											OR2H1	0.0030925
											OR51E1	0.0014565
											OR8G1	0.4963
											ORAI1	0.0036328
											OSBPL1A	0.0026756
											OSGEPL1	0.0030496
											OTOF	0.0085817
											OTOGL	0.0014926
											OTOP3	0.0011777
											OVCH1	0.0019491
											OXGR1	0.010891
											P2RX2	0.0011657
											P2RX5	0.63311
											P2RX7	0.0062823
											PAAF1	0.0012891
											PABPC1	0.0053145
											PADI1	0.0021933
											PADI2	0.0021335
											PAFAH2	0.0010941
											PAICS	0.01001
											PAPLN	0.0058062
											PARP3	0.0017201
											PARP4	0.0014086
											PARPBP	0.0017832
											PASK	0.0031182
											PCDH15	0.0021893
											PCDHA10	0.0029152
											PCDHA12	0.002265
											PCDHA2	0.0021973
											PCDHA3	0.010103
											PCDHA8	0.0022132
											PCDHA9	0.0011976
											PCDHAC1	0.0011896
											PCDHGA10	0.004687
											PCDHGA12	0.0018028
											PCDHGA3	0.0019623
											PCDHGA5	0.0011498
											PCDHGA6	0.0026357
											PCDHGA7	0.0013889
											PCDHGA8	0.098997
											PCDHGA9	0.0018906
											PCDHGB3	0.0012561
											PCK2	0.0049947
											PCNT	0.0014524
											PCNXL4	0.0010993
											PCSK7	0.0012851
											PDE11A	0.011606
											PDE4DIP	0.015306
											PDE6B	0.035365
											PDIA2	0.020474
											PDPR	0.0010634
											PDXDC1	0.0038724
											PDZD9	0.0015203
											PEX12	0.0031422
											PGA5	0.0010237
											PGLYRP4	0.0013767
											PGM1	0.009039
											PHKB	0.002875
											PHLDB3	0.0010953
											PHTF1	0.0011299
											PI16	0.0011219
											PICK1	0.0011737
											PIGG	0.0011538
											PIK3C2G	0.0040473
											PIK3R6	0.64954
											PIWIL3	0.0092838
											PKD1L1	0.0015479
											PKD2L1	0.013253
											PKHD1	0.002556
											PKHD1L1	0.080013
											PKP4	0.0057022
											PLA2G2C	0.19871
											PLA2G3	0.0061422
											PLA2G4B	0.0016077
											PLA2G4D	0.023843
											PLA2G7	0.0016436
											PLA2R1	0.011594
											PLAUR	0.0028511
											PLB1	0.0030903
											PLCB2	0.0019289
											PLCD3	0.60772
											PLCD4	0.0012964
											PLCXD1	0.0010237
											PLD2	0.0013329
											PLD4	0.0010468
											PLEKHA2	0.5868
											PLEKHG5	0.0059863
											PLEKHG7	0.0011419
											PLIN4	0.001681
											PLSCR5	0.001594
											PMFBP1	0.0018506
											PNLIPRP2	0.96808
											PNLIPRP3	0.047299
											PNPLA7	0.015286
											POLN	0.0024962
											POLQ	0.0021495
											POLR3C	0.0014643
											POMT1	0.10034
											POMZP3	0.35786
											PON2	0.0012732
											POTEH	0.0098874
											POTEI	0.0010674
											POU5F1B	0.0011344
											PPAN	0.0013767
											PPAN-P2RY11	0.0013767
											PPEF2	0.031864
											PPFIA2	0.0014423
											PPIC	0.0050586
											PPID	0.0019742
											PPL	0.0010065
											PPP1R32	0.001309
											PPP1R3A	0.0028276
											PPP1R42	0.0014328
											PPP2R1B	0.0011179
											PPP2R3A	0.0018268
											PPY	0.0010623
											PRAMEF2	0.059593
											PRB4	0.14491
											PRDM12	0.0068806
											PRDM7	0.0016236
											PRIMPOL	0.0024524
											PRKAG3	0.0010503
											PRKDC	0.87703
											PRMT8	0.0038326
											PRODH	0.038984
											PRODH2	0.0012175
											PRPH	0.0050466
											PRR5-ARHGAP8	0.0018706
											PRSS12	0.0029547
											PRSS36	0.0010742
											PRSS45	0.0058819
											PRSS48	0.32074
											PRSS57	0.0022547
											PRUNE2	0.0022411
											PSG1	0.0063988
											PSG8	0.0011618
											PSG9	0.10375
											PSORS1C2	0.062645
											PTCH2	0.0010742
											PTCHD3	0.32038
											PTGDR	0.0027832
											PTGDR2	0.001308
											PTGES3L-AARSD1	0.0011538
											PTH2R	0.012758
											PTPN22	0.001544
											PTPRH	0.0054823
											PUS10	0.040233
											PXDNL	0.021684
											PXMP2	0.0048988
											PYGL	0.42375
											PYGM	0.0019542
											PYROXD2	0.0018068
											PZP	0.0089227
											QRFPR	0.0012533
											R3HDML	0.0018945
											RAB25	0.0014912
											RABEPK	0.0048908
											RABL2A	0.030583
											RAD50	0.0021256
											RAD54L	0.0011936
											RANGRF	0.004044
											RASSF6	0.0017392
											RBKS	0.0084373
											RDH16	0.003226
											RDM1	0.0014046
											RECQL	0.0014485
											RECQL4	0.80612
											RERGL	0.0024046
											RETSAT	0.011007
											RGL3	0.0020538
											RGPD3	0.0092785
											RGPD4	0.005145
											RGS11	0.0076451
											RHBDD3	0.007678
											RHBDL2	0.0010423
											RHD	0.002899
											RHNO1	0.001528
											RHOXF2	0.0022891
											RIPK4	0.0010224
											RNASEL	0.0044514
											RNF17	0.01125
											RNF175	0.0015737
											RNF213	0.0019184
											RNF32	0.03735
											RNPEP	0.0010065
											ROBO4	0.0010543
											ROM1	0.0026398
											ROPN1L	0.0014842
											RORC	0.0021176
											ROS1	0.0023487
											RP11-113D6.10	0.0013729
											RP11-113D6.6	0.010815
											RP11-216L13.17	0.0020982
											RP11-295P9.3	0.019876
											RP11-385D13.1	0.0035571
											RP11-867G23.8	0.007045
											RP1L1	0.01018
											RPL3L	0.0015559
											RPTN	0.0014537
											RPUSD4	0.0013051
											RSPH10B	0.0012656
											RTKN2	0.0033137
											RTP1	0.0010463
											RTP2	0.0034055
											RYR1	0.0013688
											S100A3	0.0028993
											S100Z	0.00166
											SAMD11	0.00182
											SAMD3	0.0011259
											SAMD9	0.0040403
											SAMD9L	0.0030108
											SARDH	0.0011657
											SARM1	0.78988
											SBDS	0.0041399
											SCEL	0.0010861
											SCGN	0.0021774
											SCN10A	0.0010144
											SCN4A	0.0012334
											SCN7A	0.0010822
											SCNN1D	0.0017245
											SCUBE2	0.0012573
											SDCBP2	0.003581
											SDR39U1	0.0020759
											SDR42E1	0.10159
											SDSL	0.0079763
											SEC14L3	0.0019542
											SEC14L4	0.0074674
											SEC31B	0.0014165
											SELO	0.0017873
											SELP	0.0023567
											SEMA4C	0.026531
											SERGEF	0.0023049
											SERHL2	0.010939
											SERPINA10	0.011739
											SERPINA12	0.0058222
											SERPINA3	0.0011617
											SERPINA9	0.013681
											SERPINB10	0.001106
											SERPINB11	0.0021244
											SERPINB3	0.0015443
											SERPINB4	0.0015325
											SETD6	0.0017989
											SFI1	0.0039291
											SFXN2	0.002568
											SFXN3	0.0029507
											SGK494	0.0043715
											SH2D3A	0.0010423
											SH2D4A	0.001775
											SH3TC1	0.0069988
											SH3TC2	0.0011816
											SH3YL1	0.0012268
											SHCBP1L	0.0029427
											SHPK	0.0010025
											SHQ1	0.0010344
											SHROOM3	0.0081607
											SHROOM4	0.0010105
											SI	0.001313
											SIGLEC1	0.011228
											SIGLEC5	0.013886
											SIRPG	0.0013568
											SKA3	0.051477
											SLAMF8	0.0039243
											SLC12A8	0.001154
											SLC13A1	0.0027952
											SLC14A1	0.0010304
											SLC17A1	0.001309
											SLC17A4	0.01059
											SLC17A9	0.0015073
											SLC22A10	0.50703
											SLC22A11	0.0031103
											SLC22A14	0.043691
											SLC22A25	0.019751
											SLC25A13	0.0010065
											SLC25A41	0.0029343
											SLC26A10	0.013402
											SLC27A3	0.0031063
											SLC27A6	0.0042077
											SLC28A1	0.0016117
											SLC28A2	0.0013767
											SLC2A11	0.0017192
											SLC2A7	0.0025719
											SLC2A8	0.0014884
											SLC35E2	0.0027225
											SLC37A4	0.945
											SLC39A2	0.0014126
											SLC39A5	0.0012215
											SLC3A1	0.086467
											SLC44A4	0.0010543
											SLC46A1	0.8211
											SLC4A9	0.0010427
											SLC5A10	0.0020937
											SLC5A11	0.0014165
											SLC5A4	0.016114
											SLC5A9	0.13899
											SLC6A18	0.36005
											SLC6A20	0.0015878
											SLC7A4	0.0014286
											SLCO1B1	0.0031505
											SLCO1B3	0.0048672
											SLCO1B7	0.0013012
											SLFNL1	0.0061222
											SMAD5	0.94382
											SMPDL3A	0.0010304
											SMTNL1	0.0020156
											SMYD4	0.0010821
											SNAPC1	0.0033496
											SNX31	0.0065624
											SOAT2	0.0017112
											SOHLH1	0.0028929
											SP100	0.0022013
											SPAG16	0.0023686
											SPAG4	0.0010702
											SPAG5	0.0015559
											SPAG8	0.011614
											SPATA16	0.004096
											SPATA4	0.0024524
											SPATC1	0.0016637
											SPATS2	0.002285
											SPDL1	0.0010065
											SPERT	0.047319
											SPG11	0.0015161
											SPG7	0.0016953
											SPHK1	0.0024486
											SPNS3	0.0029308
											SPTBN5	0.012078
											STAB1	0.0014723
											STAB2	0.0018387
											STAP2	0.0091233
											STATH	0.0012023
											STEAP1B	0.0010383
											STEAP4	0.0011025
											STOML3	0.0010821
											SULT1A2	0.0029587
											SUMF2	0.0025919
											SUPT3H	0.0013329
											SUSD2	0.001317
											SVOPL	0.002871
											SYDE2	0.0025506
											SYNE1	0.0017351
											SYNE2	0.0010184
											SYNM	0.0023
											SYNPO2L	0.0015002
											SYT15	0.0014971
											SYTL3	0.0012573
											TAAR2	0.03615
											TAC4	0.017326
											TAF6	0.0067585
											TAS1R1	0.0026437
											TAS1R3	0.0026938
											TBC1D28	0.0015899
											TBC1D29	0.049794
											TBC1D32	0.00162
											TBPL2	0.0015519
											TCHH	0.0029969
											TCHP	0.001524
											TCTEX1D1	0.13081
											TDG	0.057423
											TDRD6	0.0021455
											TEKT3	0.0035371
											TEP1	0.0019224
											TEX13B	0.0056366
											TEX14	0.0013409
											TEX26	0.33959
											TEX33	0.0012851
											TG	0.0019423
											TGM4	0.010131
											TGM6	0.0018108
											THADA	0.0010837
											THEG	0.008678
											THNSL1	0.0019742
											THNSL2	0.0033097
											TIAM2	0.013148
											TIGD4	0.0028794
											TIGD6	0.60596
											TLDC1	0.0012971
											TLR1	0.0019702
											TLR10	0.0024604
											TLR4	0.0010227
											TLR5	0.053592
											TM9SF1	0.0018307
											TMC2	0.0042237
											TMCO4	0.0022571
											TMED3	0.0034892
											TMEM102	0.0064867
											TMEM134	0.0044561
											TMEM143	0.0023049
											TMEM144	0.0016276
											TMEM206	0.002544
											TMEM209	0.006394
											TMEM216	0.74833
											TMEM255B	0.093529
											TMEM66	0.0035491
											TMPRSS11B	0.0024047
											TMPRSS13	0.0060422
											TMPRSS15	0.0018307
											TMPRSS7	0.0077867
											TMPRSS9	0.0016993
											TNFRSF10C	0.0029228
											TNK1	0.063766
											TNN	0.0010742
											TNNI3K	0.0027872
											TOP1MT	0.0015161
											TOR1AIP1	0.0057662
											TOR3A	0.001114
											TP53I3	0.0022371
											TPRG1L	0.0015201
											TPSD1	0.23041
											TPTE	0.038751
											TPTE2	0.0025481
											TREH	0.002011
											TRIM15	0.0011657
											TRIM16	0.0012055
											TRIM22	0.0016198
											TRIM37	0.0011418
											TRIM40	0.0095889
											TRIM45	0.002006
											TRIM50	0.003206
											TRIM51	0.0058058
											TRIM54	0.0010065
											TRIM59	0.0026682
											TRIOBP	0.0013727
											TRIT1	0.0013329
											TRMT10B	0.0045456
											TRMT44	0.0011856
											TRMT5	0.0010543
											TRPA1	0.0012413
											TRPM1	0.063301
											TRPM2	0.0031661
											TRPM4	0.0038045
											TRPV4	0.0010821
											TRUB2	0.0011936
											TSC2	0.0021
											TSFM	0.0015696
											TSNARE1	0.0023408
											TSNAXIP1	0.0054024
											TSPEAR	0.0014245
											TTC12	0.004056
											TTC16	0.0013648
											TTC21A	0.0010542
											TTC23L	0.0021043
											TTC24	0.0352
											TTC3	0.0013608
											TTC33	0.0015718
											TTC38	0.0040477
											TTC40	0.0028191
											TTC6	0.0035399
											TTLL10	0.0022571
											TTLL3	0.036747
											TTLL4	0.0010582
											TTLL6	0.0021375
											TTLL8	0.0026361
											TTN	0.0063103
											TUBA3E	0.0029029
											TUBB3	0.0039084
											TUBGCP6	0.0011657
											TULP2	0.0019303
											TYRO3	0.0054064
											TYRP1	0.0010742
											UACA	0.0010224
											UBA7	0.0017272
											UBBP4	0.0016555
											UBE2W	0.029871
											UBXN10	0.002261
											UBXN11	0.0016275
											UCP3	0.0067866
											UGGT2	0.0024405
											UGT1A10	0.001325
											UGT1A3	0.0018706
											UGT1A5	0.0026876
											UGT1A8	0.0018706
											UGT2A1	0.033636
											UGT2A2	0.0012692
											UGT2B10	0.0021856
											UGT2B11	0.0017634
											ULBP1	0.001309
											ULK4	0.004471
											UMODL1	0.0066545
											UNC45A	0.0013966
											UNC5B	0.0085135
											UNC93A	0.14421
											UNC93B1	0.84303
											UPB1	0.0029069
											UPK2	0.0017949
											UPK3A	0.0089628
											UPP2	0.060799
											UROC1	0.0012095
											USF1	0.0016834
											USH1C	0.0012015
											USH2A	0.0031302
											USP10	0.0013849
											USP41	0.0028311
											USP45	0.014402
											USP50	0.0049625
											USP6	0.0062422
											UTRN	0.001102
											VILL	0.0023009
											VPS11	0.97631
											VPS13B	0.0015758
											VPS13C	0.0029986
											VWA2	0.0013727
											VWA3A	0.0018387
											VWA3B	0.032543
											VWA7	0.054315
											VWA8	0.0027633
											WBSCR27	0.0038449
											WBSCR28	0.0014767
											WDHD1	0.0010264
											WDR17	0.0016555
											WDR27	0.02087
											WDR64	0.001325
											WDR90	0.002653
											WDR93	0.0010025
											WDR96	0.0011896
											WFDC10B	0.0040491
											WNK4	0.0010463
											XDH	0.001309
											XIRP1	0.0013369
											XIRP2	0.0050969
											XKR9	0.0058361
											YARS2	0.0016754
											YIPF1	0.0032658
											ZACN	0.19959
											ZAN	0.14907
											ZBBX	0.0020819
											ZCCHC4	0.0014233
											ZFAND4	0.0015161
											ZFP2	0.0010304
											ZMYND15	0.0066705
											ZNF135	0.0029627
											ZNF154	0.010714
											ZNF175	0.0033416
											ZNF215	0.0016157
											ZNF226	0.0016356
											ZNF227	0.0010184
											ZNF274	0.79873
											ZNF277	0.0039961
											ZNF286B	0.017971
											ZNF302	0.0017033
											ZNF334	0.0011856
											ZNF396	0.0016037
											ZNF417	0.0022412
											ZNF432	0.0010025
											ZNF439	0.0044927
											ZNF488	0.0018228
											ZNF506	0.0011618
											ZNF516	0.85433
											ZNF527	0.028945
											ZNF546	0.0020738
											ZNF556	0.0030185
											ZNF571	0.0011777
											ZNF585B	0.0011299
											ZNF599	0.021358
											ZNF660	0.0041519
											ZNF662	0.0019542
											ZNF674	0.0026242
											ZNF677	0.0041758
											ZNF75D	0.0010425
											ZNF77	0.018623
											ZNF772	0.0067745
											ZNF780B	0.0082372
											ZNF790	0.0084295
											ZNF812	0.0032582
											ZP4	0.0012334
											ZRANB3	0.0087515
											ZSCAN16	0.0012971
											ZSCAN31	0.0066785
											ZSWIM1	0.012138
